# Supplementary material for: TXNIP mediates LAT1/SLC7A5 endocytosis to limit amino acid uptake in cells entering quiescence
Source: EMBO J. 2025 Oct 20;44(23):7119–53. doi: 10.1038/s44318-025-00608-9 (PMC12669767; doi:10.1038/s44318-025-00608-9)
Supplement: Supplementary file 3 — Dataset EV1 [file 44318_2025_608_MOESM3_ESM.xlsx]

## Sheet: interactomes
Protein FDR Confidence: Combined	Accession	Description	Coverage [%]	# Peptides	# PSMs	# AAs	MW [kDa]	calc. pI	Abundance: F4: Sample, ALFA-TXNIP-PPXY331	Abundance: F12: Sample, ALFA-TXNIP-PPXY331	Abundance: F16: Sample, ALFA-TXNIP-PPXY331	Abundance: F5: Sample, ALFA-TXNIP-PPXY	Abundance: F13: Sample, ALFA-TXNIP-PPXY	Abundance: F17: Sample, ALFA-TXNIP-PPXY	Abundance: F3: Sample, ALFA-TXNIP	Abundance: F11: Sample, ALFA-TXNIP	Abundance: F15: Sample, ALFA-TXNIP	Abundance: F2: Sample, binding control	Abundance: F10: Sample, binding control	Abundance: F14: Sample, binding control	Abundance Ratio: ALFA-TXNIP-PPXY331 / ALFA-TXNIP	Abundance Ratio: ALFA-TXNIP-PPXY / ALFA-TXNIP	Abundance Ratio: ALFA-TXNIP-PPXY331 / binding control	Abundance Ratio: ALFA-TXNIP-PPXY / binding control	Abundance Ratio: ALFA-TXNIP / binding control	Abundance Ratio Adj. P-Value: (ATX_P1) / (ATX_wt)	Abundance Ratio Adj. P-Value: (ATX_P2) / (ATX_wt)	Abundance Ratio Adj. P-Value: (ATX_P1) / (binding control)	Abundance Ratio Adj. P-Value: (ATX_P2) / (binding control)	Abundance Ratio Adj. P-Value: (ATX_wt) / (binding control)
High	Q9H3M7	Thioredoxin-interacting protein OS=Homo sapiens OX=9606 GN=TXNIP PE=1 SV=1	89	43	1551	391	43.6	7.5	3.29473e+11	3.33518e+11	3.11219e+11	2.68496e+11	2.7523e+11	2.4779e+11	3.59934e+11	3.60115e+11	3.59214e+11	1.03144e+08	1.16811e+08	1.71182e+08	0.921	0.744	100	100	100	0.985305	0.857191	6.67078e-17	7.66667e-17	7.19824e-17
High	Q13428	Treacle protein OS=Homo sapiens OX=9606 GN=TCOF1 PE=1 SV=3	32	48	609	1488	152	9.04	43525366570	4.8387e+10	4.83522e+10	2.75774e+10	3.16247e+10	3.05991e+10	41744131203	4.28902e+10	4.40394e+10	1.02277e+08	1.23593e+08	1.11435e+08	1.095	0.727	100	100	100	0.546641	0.807503	6.67078e-17	7.66667e-17	7.19824e-17
High	P27708	CAD protein OS=Homo sapiens OX=9606 GN=CAD PE=1 SV=3	57	95	1151	2225	242.8	6.46	3.04332e+10	3.10144e+10	2.94243e+10	2.29914e+10	2.30677e+10	2.27846e+10	3.19712e+10	2.97305e+10	2.97072e+10	9.37755e+09	9.3206e+09	9.06316e+09	1.007	0.761	3.23	2.429	3.222	0.881754	0.862278	0.960555	0.979976	0.96637
High	O94888	UBX domain-containing protein 7 OS=Homo sapiens OX=9606 GN=UBXN7 PE=1 SV=2	61	28	408	489	54.8	5.16	22633421625	2.43389e+10	2.519e+10	1.80417e+10	2.02851e+10	2.0173e+10	2.68728e+10	2.8494e+10	2.92123e+10	4.90465e+09	5.97398e+09	5.72903e+09	0.904	0.736	4.447	3.587	4.971	0.946965	0.839152	0.826036	0.973913	0.85226
High	O14733	Dual specificity mitogen-activated protein kinase kinase 7 OS=Homo sapiens OX=9606 GN=MAP2K7 PE=1 SV=2	60	25	353	419	47.5	9.16	1.61628e+10	1.70417e+10	1.68795e+10	1.14961e+10	1.2828e+10	1.25901e+10	1.77794e+10	1.88501e+10	1.91069e+10	3.90075e+09	4.27722e+09	4.06919e+09	0.918	0.67	3.995	2.917	4.381	0.979343	0.574285	0.88528	0.979976	0.921586
High	O75822	Eukaryotic translation initiation factor 3 subunit J OS=Homo sapiens OX=9606 GN=EIF3J PE=1 SV=2	74	22	268	258	29	4.83	1.40112e+10	1.55551e+10	1.4811e+10	1.25085e+10	13732445763	14131396610	1.35081e+10	1.41229e+10	1.45223e+10	4.8011e+09	5.3947e+09	5.19532e+09	1.064	0.952	2.654	2.4	2.475	0.694797	0.997409	0.983503	0.979976	0.98253
High	P07437	Tubulin beta chain OS=Homo sapiens OX=9606 GN=TUBB PE=1 SV=2	75	29	406	444	49.6	4.89	1.35135e+10	1.35946e+10	1.36357e+10	1.18685e+10	1.27406e+10	1.229e+10	1.66509e+10	1.61882e+10	1.51808e+10	8.72023e+09	8.63463e+09	8.56954e+09	0.829	0.78	1.489	1.444	1.809	0.731415	0.886881	0.98193	0.979976	0.971587
High	P68363	Tubulin alpha-1B chain OS=Homo sapiens OX=9606 GN=TUBA1B PE=1 SV=1	68	33	426	451	50.1	5.06	1.18714e+10	1.28174e+10	1.27683e+10	1.15753e+10	1.3605e+10	1.2854e+10	1.55509e+10	1.56989e+10	1.59965e+10	4.25366e+09	5.43389e+09	5.11747e+09	0.819	0.796	2.62	2.6	3.226	0.681556	0.917781	0.984614	0.979976	0.96637
High	Q96T17	MAP7 domain-containing protein 2 OS=Homo sapiens OX=9606 GN=MAP7D2 PE=1 SV=2	48	39	448	732	81.9	8.84	1.15438e+10	1.17863e+10	1.14428e+10	9.38011e+09	9.74751e+09	9.43433e+09	1.44416e+10	1.39504e+10	1.43606e+10	1.62125e+09	1.71796e+09	1.71128e+09	0.856	0.683	7.018	5.617	8.114	0.868665	0.635974	0.553944	0.76292	0.561179
High	P33992	DNA replication licensing factor MCM5 OS=Homo sapiens OX=9606 GN=MCM5 PE=1 SV=5	63	48	635	734	82.2	8.37	1.0873e+10	1.05504e+10	1.04394e+10	9.98569e+09	1.00059e+10	1.02324e+10	1.18992e+10	1.11277e+10	1.08563e+10	4.472e+09	4.50678e+09	4.80002e+09	0.98	0.923	2.378	2.223	2.403	0.9173	0.999079	0.991817	0.989515	0.988107
High	P11142	Heat shock cognate 71 kDa protein OS=Homo sapiens OX=9606 GN=HSPA8 PE=1 SV=1	57	36	402	646	70.9	5.52	1.07083e+10	1.30623e+10	1.07951e+10	10287438854	1.15089e+10	1.06106e+10	1.37055e+10	1.15267e+10	1.22911e+10	9.60223e+08	9.20309e+08	9.59942e+08	0.997	0.949	11.194	10.543	10.994	0.883672	0.999079	0.27374	0.366269	0.381671
High	Q6WCQ1	Myosin phosphatase Rho-interacting protein OS=Homo sapiens OX=9606 GN=MPRIP PE=1 SV=3	39	33	264	1025	116.5	6.21	8.45956e+09	9.04925e+09	8.42236e+09	7.89246e+09	8.48207e+09	7428988665	8.18492e+09	8877137388	8760811928	8.39843e+09	9.59588e+09	8.90879e+09	0.878	0.651	1.612	1.161	1.866	0.892321	0.50286	0.991817	0.957996	0.976821
High	Q96PU5	E3 ubiquitin-protein ligase NEDD4-like OS=Homo sapiens OX=9606 GN=NEDD4L PE=1 SV=2	55	47	368	975	111.9	5.82	6.91687e+09	7.05814e+09	6.944e+09	3.90974e+09	4.20092e+09	4.26404e+09	1.09593e+10	1.08415e+10	1.12863e+10	2.5897e+08	3.01631e+08	2.90366e+08	0.643	0.389	21.586	12.788	32.935	0.00726909	0.00062552	0.0634856	0.261194	0.035669
High	Q15678	Tyrosine-protein phosphatase non-receptor type 14 OS=Homo sapiens OX=9606 GN=PTPN14 PE=1 SV=2	48	51	605	1187	135.2	8.31	6.45671e+09	6.60784e+09	6.40401e+09	4837773043	5.30315e+09	4.73038e+09	6810924202	6.65424e+09	6.43075e+09	1.51623e+09	1.31107e+09	1.38068e+09	1.01	0.765	4.288	3.334	4.288	0.881754	0.862278	0.84669	0.979976	0.930437
High	P14625	Endoplasmin OS=Homo sapiens OX=9606 GN=HSP90B1 PE=1 SV=1	59	47	467	803	92.4	4.84	5.48208e+09	5.66576e+09	5.46883e+09	5.28002e+09	6.02747e+09	5.3573e+09	5.92241e+09	5.80412e+09	5.61907e+09	2.30454e+09	2.47314e+09	2.61751e+09	0.977	0.968	2.249	2.221	2.343	0.923146	0.992845	0.991817	0.990024	0.992049
High	P19784	Casein kinase II subunit alpha' OS=Homo sapiens OX=9606 GN=CSNK2A2 PE=1 SV=1	59	23	247	350	41.2	8.56	5.47166e+09	5.89087e+09	5.57815e+09	4.54279e+09	5.14624e+09	4.91973e+09	5775710185	5.71923e+09	5.98268e+09	6.81082e+08	8.27213e+08	8.36593e+08	1	0.85	6.72	5.793	6.609	0.883672	0.983143	0.579555	0.749366	0.693272
High	Q8NFC6	Biorientation of chromosomes in cell division protein 1-like 1 OS=Homo sapiens OX=9606 GN=BOD1L1 PE=1 SV=2	37	101	923	3051	330.3	5.08	5.28111e+09	5.61065e+09	5.48563e+09	5.46608e+09	5.97153e+09	5.71008e+09	5.08626e+09	5.02753e+09	5.03521e+09	4.57645e+09	4.95814e+09	4.77766e+09	1.096	1.14	1.129	1.191	1.047	0.539564	0.817043	0.925339	0.972758	0.877006
High	P10599	Thioredoxin OS=Homo sapiens OX=9606 GN=TXN PE=1 SV=3	51	6	106	105	11.7	4.92	5060948288	11352598040	9109088472	3823343344	8728486883	6.71104e+09	5.42281e+09	1.24318e+10	11431204296	1.7982e+07	8.36711e+07	7.10576e+07	0.869	0.684	100	100	100	0.883165	0.639982	6.67078e-17	7.66667e-17	7.19824e-17
High	Q9NS91	E3 ubiquitin-protein ligase RAD18 OS=Homo sapiens OX=9606 GN=RAD18 PE=1 SV=2	48	28	229	495	56.2	7.58	4.36414e+09	5.08184e+09	4.95682e+09	3.19771e+09	3.90552e+09	3.78369e+09	5.02783e+09	5.58698e+09	5.39518e+09	4.21174e+06	3.82512e+06	2744036	0.897	0.687	100	100	100	0.930768	0.657128	6.67078e-17	7.66667e-17	7.19824e-17
High	Q96L93	Kinesin-like protein KIF16B OS=Homo sapiens OX=9606 GN=KIF16B PE=1 SV=2	56	80	736	1317	151.9	6.16	4.32705e+09	4.88779e+09	4.87472e+09	2.85744e+09	3.25247e+09	3.27915e+09	4.55914e+09	4.83521e+09	4.86987e+09	1.26462e+09	1.45692e+09	1.40496e+09	1.014	0.658	3.323	2.189	3.264	0.88013	0.526154	0.950877	0.991347	0.96637
High	P25205	DNA replication licensing factor MCM3 OS=Homo sapiens OX=9606 GN=MCM3 PE=1 SV=3	53	41	467	808	90.9	5.77	4.23961e+09	4.1012e+09	4.30805e+09	3.54134e+09	3.89749e+09	3678210564	4.13031e+09	4.39539e+09	4.06673e+09	1.43331e+09	1.6392e+09	1.35592e+09	0.983	0.893	2.71	2.465	2.75	0.90948	0.999079	0.98083	0.979976	0.971587
High	P0DMV9	Heat shock 70 kDa protein 1B OS=Homo sapiens OX=9606 GN=HSPA1B PE=1 SV=1	52	31	312	641	70	5.66	3.83103e+09	4.00626e+09	3926753799	3.57745e+09	3758800666	3391559670	4.19018e+09	4.23366e+09	4.45288e+09	3.75194e+08	4.36498e+08	4.16914e+08	0.931	0.836	9.223	8.423	9.971	0.997276	0.969876	0.377696	0.495142	0.440662
High	P68400	Casein kinase II subunit alpha OS=Homo sapiens OX=9606 GN=CSNK2A1 PE=1 SV=1	52	17	214	391	45.1	7.74	3716897484	3878999542	3.67436e+09	3162857931	3777102424	3.41806e+09	3.86672e+09	3.69604e+09	3.87585e+09	7.12468e+08	7.65879e+08	7.39219e+08	0.984	0.895	4.629	4.11	4.646	0.90948	0.999079	0.804434	0.918654	0.890028
High	P68104	Elongation factor 1-alpha 1 OS=Homo sapiens OX=9606 GN=EEF1A1 PE=1 SV=1	43	16	231	462	50.1	9.01	3.28216e+09	4.06892e+09	4.29877e+09	3.72717e+09	4.71787e+09	4.84743e+09	3.58134e+09	4.12023e+09	4.50687e+09	1.65017e+09	2141067062	2.2536e+09	0.982	1.101	1.902	2.116	1.961	0.90948	0.862278	0.996764	0.996181	0.97747
High	P60709	Actin, cytoplasmic 1 OS=Homo sapiens OX=9606 GN=ACTB PE=1 SV=1	41	15	156	375	41.7	5.48	2.96379e+09	6.78264e+09	2.65444e+09	5.34608e+09	2.10383e+09	1.96631e+09	2.84034e+09	3.40899e+09	2.50374e+09	3.02625e+09	1.59124e+09	2.23138e+09	0.888	0.854	2.639	2.64	3.047	0.90948	0.98552	0.983503	0.979976	0.96637
High	P23396	40S ribosomal protein S3 OS=Homo sapiens OX=9606 GN=RPS3 PE=1 SV=2	68	18	221	243	26.7	9.66	2.93612e+09	2894076402	2.9168e+09	2.83074e+09	2.95889e+09	2.85916e+09	3.67071e+09	3.27975e+09	3.0102e+09	6.02097e+08	4.60855e+08	4.65685e+08	0.869	0.882	3.619	3.82	4.22	0.883165	0.999079	0.916779	0.943474	0.939623
High	P63173	60S ribosomal protein L38 OS=Homo sapiens OX=9606 GN=RPL38 PE=1 SV=2	53	6	149	70	8.2	10.1	2805717643	3.22716e+09	3443307585	2.81941e+09	3.51244e+09	3584793449	2571670592	3.07738e+09	3321216586	3.04138e+09	3.28121e+09	3.2473e+09	1.056	1.05	0.971	0.987	0.93	0.719915	0.916164	0.869607	0.898716	0.804384
High	O14641	Segment polarity protein dishevelled homolog DVL-2 OS=Homo sapiens OX=9606 GN=DVL2 PE=1 SV=1	33	18	200	736	78.9	6.02	2.70331e+09	2.93873e+09	2.78815e+09	2.03282e+09	2.26249e+09	2.11123e+09	3.0861e+09	3.4743e+09	2.9006e+09	5.79722e+08	6.15484e+08	5.76848e+08	0.997	0.738	4.983	3.88	5.22	0.88514	0.841829	0.760684	0.939778	0.825895
High	P52272	Heterogeneous nuclear ribonucleoprotein M OS=Homo sapiens OX=9606 GN=HNRNPM PE=1 SV=3	72	48	544	730	77.5	8.7	2.70111e+09	2.43359e+09	2.44545e+09	1.81821e+09	1.92183e+09	1.87253e+09	2.40829e+09	2.23274e+09	1.99964e+09	1.52855e+10	1.46705e+10	1.4022e+10	1.186	0.838	0.191	0.135	0.166	0.191119	0.970299	0.0678555	0.0262991	0.0461267
High	P19338	Nucleolin OS=Homo sapiens OX=9606 GN=NCL PE=1 SV=3	25	19	222	710	76.6	4.7	2.65654e+09	2.68591e+09	2.53606e+09	2.63202e+09	2.60298e+09	2.43197e+09	3.27779e+09	3.03189e+09	2.92956e+09	5.22613e+09	5.39614e+09	5.24306e+09	0.857	0.829	0.498	0.483	0.588	0.868736	0.967601	0.462049	0.464145	0.538394
High	Q9BTE3	Mini-chromosome maintenance complex-binding protein OS=Homo sapiens OX=9606 GN=MCMBP PE=1 SV=2	43	24	276	642	72.9	5.87	2.55992e+09	2.60481e+09	2.55578e+09	2.4289e+09	2.49493e+09	2.39686e+09	2.90068e+09	2.65679e+09	2.7231e+09	1.12968e+09	1.1055e+09	1.1516e+09	0.962	0.917	2.273	2.168	2.379	0.953778	0.99977	0.991817	0.994216	0.990323
High	Q16531	DNA damage-binding protein 1 OS=Homo sapiens OX=9606 GN=DDB1 PE=1 SV=1	42	45	355	1140	126.9	5.26	2528464277	3.67905e+09	3.00249e+09	1905888068	2.3735e+09	2.46856e+09	4.07202e+09	3839384421	3.99847e+09	5.83037e+07	5.26228e+07	4.38663e+07	0.839	0.592	28.002	20.949	33.383	0.781975	0.259902	0.0297298	0.0848693	0.0343181
High	P62701	40S ribosomal protein S4, X isoform OS=Homo sapiens OX=9606 GN=RPS4X PE=1 SV=2	61	19	189	263	29.6	10.15	2.47356e+09	2.44321e+09	2.42085e+09	2485312801	2.65531e+09	2.51377e+09	2.7193e+09	2.9289e+09	2.59731e+09	1.74341e+09	1.8581e+09	1.82927e+09	0.938	0.952	1.36	1.389	1.425	0.998449	0.997409	0.969522	0.979976	0.96637
High	P62249	40S ribosomal protein S16 OS=Homo sapiens OX=9606 GN=RPS16 PE=1 SV=2	60	12	131	146	16.4	10.21	2445211124	2563102876	2495389492	2.31035e+09	2522003818	2453990058	2.72355e+09	2.63943e+09	2.71269e+09	545622262	601987284	603468497	0.926	0.932	4.389	4.365	4.797	0.991	0.999079	0.831541	0.898223	0.873414
High	P62851	40S ribosomal protein S25 OS=Homo sapiens OX=9606 GN=RPS25 PE=1 SV=1	34	7	55	125	13.7	10.11	2.38965e+09	3248066361	3.08874e+09	1.91899e+09	3066472400	2780644464	2.20119e+09	2.65256e+09	2.61864e+09	5.61273e+08	700377872	649001084	1.174	1.09	4.423	4.282	3.894	0.225883	0.862278	0.829707	0.903831	0.96637
High	P62269	40S ribosomal protein S18 OS=Homo sapiens OX=9606 GN=RPS18 PE=1 SV=3	66	13	139	152	17.7	10.99	2.3294e+09	2434789396	2.37726e+09	2548635634	2.68616e+09	2.63021e+09	2.56894e+09	2.52266e+09	2.63881e+09	3.43313e+08	3.71037e+08	3.62749e+08	0.924	1.046	6.179	6.91	6.617	0.988595	0.917781	0.626057	0.627453	0.693037
High	Q9BVJ6	U3 small nucleolar RNA-associated protein 14 homolog A OS=Homo sapiens OX=9606 GN=UTP14A PE=1 SV=1	47	35	339	771	87.9	7.87	2.32535e+09	2.46317e+09	2.33151e+09	1.95476e+09	1.98313e+09	1995893637	2.77391e+09	2.80802e+09	2.8201e+09	1.59481e+09	1.80169e+09	1.66555e+09	0.834	0.705	1.426	1.204	1.721	0.755526	0.724555	0.974287	0.974114	0.96637
High	P68371	Tubulin beta-4B chain OS=Homo sapiens OX=9606 GN=TUBB4B PE=1 SV=1	75	28	390	445	49.8	4.89	2229679385	2.47031e+09	2.57632e+09	2.18386e+09	2.68542e+09	2.6322e+09	2.49346e+09	3199221437	2.86834e+09	1762141565	1.76936e+09	1.90193e+09	0.788	0.831	1.367	1.374	1.593	0.48699	0.969876	0.969522	0.979976	0.96637
High	P11387	DNA topoisomerase 1 OS=Homo sapiens OX=9606 GN=TOP1 PE=1 SV=2	36	30	302	765	90.7	9.31	2.14871e+09	2.57806e+09	2744113139	1.74184e+09	2.26826e+09	2.18442e+09	2.00784e+09	2.24886e+09	2.23001e+09	3.37019e+09	4.03279e+09	3.85119e+09	1.186	0.986	0.728	0.595	0.605	0.191119	0.975991	0.696588	0.601027	0.55426
High	Q9UHB7	AF4/FMR2 family member 4 OS=Homo sapiens OX=9606 GN=AFF4 PE=1 SV=1	37	35	286	1163	127.4	9.31	2047758280	1.97824e+09	1.89008e+09	1.19919e+09	1.21612e+09	1.14252e+09	2164261822	2.06473e+09	2.0801e+09	1.39502e+06	613765	489708	0.951	0.618	100	100	100	0.980315	0.359488	6.67078e-17	7.66667e-17	7.19824e-17
High	P31689	DnaJ homolog subfamily A member 1 OS=Homo sapiens OX=9606 GN=DNAJA1 PE=1 SV=2	52	17	148	397	44.8	7.08	1.91441e+09	1.87842e+09	1802052013	1.98487e+09	2.09549e+09	1.9307e+09	2.18013e+09	2.22516e+09	2223121405	2.00365e+08	1.78486e+08	1.50038e+08	0.819	0.893	8.236	9.121	10.072	0.680569	0.999079	0.448519	0.450038	0.43605
High	P17844	Probable ATP-dependent RNA helicase DDX5 OS=Homo sapiens OX=9606 GN=DDX5 PE=1 SV=1	37	27	269	614	69.1	8.92	1.87304e+09	1.91623e+09	1.91141e+09	1.57866e+09	1.74011e+09	1722113683	1.81671e+09	1.73652e+09	1.90832e+09	1.66486e+09	1.65827e+09	1.61648e+09	1.041	0.903	1.145	1.017	1.1	0.780957	0.999079	0.932732	0.913251	0.901405
High	P46781	40S ribosomal protein S9 OS=Homo sapiens OX=9606 GN=RPS9 PE=1 SV=3	45	12	154	194	22.6	10.65	1779330432	2107768965	2.08406e+09	1.57745e+09	1933708626	1930549698	1921491804	2188751065	2.27919e+09	606078928	682899332	7.27553e+08	0.91	0.849	2.978	2.697	3.14	0.958928	0.980287	0.969522	0.979976	0.96637
High	Q7Z460	CLIP-associating protein 1 OS=Homo sapiens OX=9606 GN=CLASP1 PE=1 SV=1	37	49	439	1538	169.3	9.03	1.59383e+09	1.71428e+09	1.53666e+09	1.05936e+09	1.2652e+09	1.13908e+09	1.66728e+09	1.63213e+09	1615982101	7.22317e+08	7.84264e+08	655655230	1.01	0.731	2.121	1.521	2.124	0.881754	0.820918	0.996764	0.979976	0.992049
High	Q5BKY9	Protein FAM133B OS=Homo sapiens OX=9606 GN=FAM133B PE=1 SV=1	21	6	70	247	28.4	10.02	1587036318	1464607971	1464163975	1409829170	1343790384	1.27838e+09	1.76577e+09	1474645266	1392894764	5.70168e+06	4.2458e+06	4.38805e+06	0.984	0.899	100	100	100	0.90948	0.999079	6.67078e-17	7.66667e-17	7.19824e-17
High	P06748	Nucleophosmin OS=Homo sapiens OX=9606 GN=NPM1 PE=1 SV=2	49	12	128	294	32.6	4.78	1.52197e+09	1.61934e+09	1.79905e+09	1.50843e+09	1.85762e+09	1.72433e+09	1829559406	1.85151e+09	1999962871	1.01058e+09	1.40762e+09	1.38077e+09	0.87	0.891	1.308	1.383	1.507	0.883165	0.999079	0.968263	0.979976	0.96637
High	Q02878	60S ribosomal protein L6 OS=Homo sapiens OX=9606 GN=RPL6 PE=1 SV=3	43	16	166	288	32.7	10.58	1488540411	1.55403e+09	1.51845e+09	1.52265e+09	1.67256e+09	1.55829e+09	1.63532e+09	1599185791	1.65792e+09	8.91329e+08	1010284311	996921832	0.945	0.973	1.531	1.571	1.62	0.989351	0.986336	0.984444	0.979976	0.96637
High	Q9UJV9	Probable ATP-dependent RNA helicase DDX41 OS=Homo sapiens OX=9606 GN=DDX41 PE=1 SV=2	56	30	279	622	69.8	6.84	1.48594e+09	1.53475e+09	1.47479e+09	1.59566e+09	1.737e+09	1617622715	1779670903	1.61776e+09	1.63819e+09	1.82439e+08	2.13476e+08	2.30071e+08	0.897	1.019	6.109	6.843	6.769	0.930252	0.954685	0.632574	0.63119	0.677556
High	Q9Y4B6	DDB1- and CUL4-associated factor 1 OS=Homo sapiens OX=9606 GN=DCAF1 PE=1 SV=3	30	42	285	1507	168.9	5.06	1.47393e+09	1.90394e+09	1.86744e+09	1.20326e+09	1.40837e+09	1.39407e+09	2.1917e+09	2.44196e+09	2.46694e+09	1.24086e+07	1.64815e+07	1.4697e+07	0.757	0.557	68.335	47.531	91.399	0.298712	0.149049	0.00115175	0.00670813	0.00104106
High	P11021	Endoplasmic reticulum chaperone BiP OS=Homo sapiens OX=9606 GN=HSPA5 PE=1 SV=2	45	31	239	654	72.3	5.16	1.41803e+09	1756930764	1.62018e+09	1.25768e+09	1.41717e+09	1.47392e+09	1752289664	1.70158e+09	1.7866e+09	6.95831e+07	8.07739e+07	1.25226e+08	0.858	0.773	11.696	10.16	13.446	0.869682	0.869956	0.251058	0.384225	0.27839
High	Q01105	Protein SET OS=Homo sapiens OX=9606 GN=SET PE=1 SV=3	47	12	127	290	33.5	4.32	1.39603e+09	1.57404e+09	1.71553e+09	1.0776e+09	1301850792	1.37362e+09	1.79655e+09	2.01311e+09	2094780607	941968228	1303022771	1.25497e+09	0.803	0.628	1.318	1.016	1.609	0.580467	0.403514	0.969522	0.912404	0.96637
High	Q9P0K7	Ankycorbin OS=Homo sapiens OX=9606 GN=RAI14 PE=1 SV=2	52	43	351	980	110	6.21	1.30753e+09	1.31816e+09	1.20118e+09	9.41691e+08	1.03318e+09	8.91471e+08	1.41205e+09	1.36484e+09	1.35787e+09	5.45424e+08	571933230	5.1956e+08	0.931	0.699	2.188	1.645	2.351	0.99729	0.709651	0.994635	0.979976	0.992049
High	Q96CS2	HAUS augmin-like complex subunit 1 OS=Homo sapiens OX=9606 GN=HAUS1 PE=1 SV=1	76	21	179	278	31.8	5.53	1294369944	1.45336e+09	1.36153e+09	1.11501e+09	1.06565e+09	1.12322e+09	1.40022e+09	1463980559	1.42612e+09	3.80828e+08	2.72642e+08	2.79575e+08	0.933	0.765	4.64	3.774	5.033	0.999335	0.862278	0.804434	0.947074	0.848637
High	P10412	Histone H1.4 OS=Homo sapiens OX=9606 GN=H1-4 PE=1 SV=2	23	7	60	219	21.9	11.03	1275708732	1623055117	1.48786e+09	1230688528	1.64645e+09	1483133470	1163498118	1401576203	1.47285e+09	1258553786	1662048357	1.55758e+09	1.079	1.069	0.995	0.951	0.898	0.625872	0.883354	0.879984	0.883318	0.790409
High	P17480	Nucleolar transcription factor 1 OS=Homo sapiens OX=9606 GN=UBTF PE=1 SV=1	28	22	178	764	89.4	5.81	1.26038e+09	1.36874e+09	1379788572	8.32604e+08	9.36822e+08	9.24592e+08	1.11854e+09	1.09752e+09	1210114180	7.70477e+06	8.04286e+06	1.11339e+07	1.164	0.78	49.661	32.877	41.503	0.260367	0.889038	0.00414017	0.0240088	0.0178531
High	P62244	40S ribosomal protein S15a OS=Homo sapiens OX=9606 GN=RPS15A PE=1 SV=2	52	6	79	130	14.8	10.13	1.22103e+09	1067674278	9.93293e+08	1.08407e+09	976481249	9.37851e+08	1391967592	1.14842e+09	1050908459	4.14492e+08	4.52645e+08	3.9807e+08	0.933	0.882	2.545	2.359	2.702	0.999335	0.999079	0.991817	0.981803	0.974074
High	Q92974	Rho guanine nucleotide exchange factor 2 OS=Homo sapiens OX=9606 GN=ARHGEF2 PE=1 SV=4	41	34	291	986	111.5	7.27	1.15914e+09	1329866187	1.19374e+09	1.03787e+09	1.25397e+09	1.21442e+09	1.22563e+09	1.32119e+09	1.22553e+09	5.23473e+08	6.35424e+08	5.5368e+08	0.982	0.93	2.205	2.043	2.25	0.910168	0.999079	0.991817	0.998222	0.999481
High	Q8IYB1	Nucleotidyltransferase MB21D2 OS=Homo sapiens OX=9606 GN=MB21D2 PE=1 SV=3	44	18	178	491	55.8	7.03	1145048668	1371954155	1.30958e+09	8.73708e+08	1.15207e+09	1.07975e+09	1.41838e+09	1652472814	1.68233e+09	3.85749e+08	443222826	4.09604e+08	0.794	0.645	2.886	2.404	3.839	0.520304	0.476556	0.970545	0.979976	0.96637
High	P60842	Eukaryotic initiation factor 4A-I OS=Homo sapiens OX=9606 GN=EIF4A1 PE=1 SV=1	25	9	77	406	46.1	5.48	1.13755e+09	640244660	627707260	1095005101	6.76997e+08	761365162	1.16711e+09	661654411	6.8211e+08	1.15445e+09	5.27396e+08	6.07753e+08	0.95	1.38	2.084	3.086	2.115	0.980517	0.296108	0.996764	0.979976	0.992049
High	P67870	Casein kinase II subunit beta OS=Homo sapiens OX=9606 GN=CSNK2B PE=1 SV=1	46	8	90	215	24.9	5.55	1.12334e+09	1200983967	1146321570	946375197	1033422858	992308617	1126640800	1.21721e+09	1214655382	1.92575e+08	2.3309e+08	2.3297e+08	0.987	0.822	5.303	4.635	5.632	0.907338	0.957804	0.721128	0.874871	0.786768
High	P46777	60S ribosomal protein L5 OS=Homo sapiens OX=9606 GN=RPL5 PE=1 SV=3	37	15	170	297	34.3	9.72	1104437613	1.19315e+09	1.21509e+09	8.35588e+08	9.59985e+08	929472605	1.42754e+09	1.35555e+09	1.40014e+09	2.47172e+08	3.2296e+08	3.28156e+08	0.847	0.694	3.989	3.181	4.48	0.82565	0.688143	0.885809	0.979976	0.907444
High	Q9Y383	Putative RNA-binding protein Luc7-like 2 OS=Homo sapiens OX=9606 GN=LUC7L2 PE=1 SV=2	51	21	215	392	46.5	10.01	1.09883e+09	1.02843e+09	9.77366e+08	9.77316e+08	1.02906e+09	9.62344e+08	1.13837e+09	1.04289e+09	1.07786e+09	5.36595e+09	5026375592	4.81378e+09	0.991	0.927	0.219	0.214	0.23	0.901517	0.999079	0.0971137	0.0951407	0.104672
High	P62979	Ubiquitin-40S ribosomal protein S27a OS=Homo sapiens OX=9606 GN=RPS27A PE=1 SV=2	42	8	126	156	18	9.64	1088497845	1.34934e+09	1.37367e+09	1.22413e+09	1.62582e+09	1.59701e+09	1523238613	1.76053e+09	1.80003e+09	1.5954e+08	1.75559e+08	1.86789e+08	0.728	0.878	6.827	8.126	9.148	0.154007	0.999079	0.569404	0.514494	0.491222
High	P49406	39S ribosomal protein L19, mitochondrial OS=Homo sapiens OX=9606 GN=MRPL19 PE=1 SV=2	56	17	151	292	33.5	9.5	1.00089e+09	993769693	1.01572e+09	1226316452	1.34881e+09	1358207893	1.6189e+09	1.55464e+09	1.56588e+09	1.10685e+08	9.65259e+07	9.86416e+07	0.658	0.844	8.505	10.796	13.561	0.0142512	0.976622	0.42946	0.351789	0.274175
High	Q00839	Heterogeneous nuclear ribonucleoprotein U OS=Homo sapiens OX=9606 GN=HNRNPU PE=1 SV=6	33	24	218	825	90.5	6	9.75918e+08	1020817333	981092729	8.93278e+08	1.00792e+09	1.00164e+09	8.54854e+08	9.80751e+08	9.86108e+08	3.26047e+08	3.62142e+08	3.81363e+08	1.045	1.008	2.624	2.512	2.52	0.763833	0.962342	0.984444	0.979976	0.978451
High	P60866	40S ribosomal protein S20 OS=Homo sapiens OX=9606 GN=RPS20 PE=1 SV=1	33	6	46	119	13.4	9.94	9.13569e+08	1.03708e+09	1.05564e+09	7.9196e+08	982864476	9.57081e+08	1012692874	1.08812e+09	1.10094e+09	2.2091e+08	2.67896e+08	268459878	0.947	0.864	4.086	3.866	4.382	0.987536	0.995451	0.876387	0.939778	0.921586
High	P46379	Large proline-rich protein BAG6 OS=Homo sapiens OX=9606 GN=BAG6 PE=1 SV=2	30	26	226	1132	119.3	5.6	895540704	9.88605e+08	9.55333e+08	7.27642e+08	8.41118e+08	7.94232e+08	1.05609e+09	1.12861e+09	1.07571e+09	2.66024e+08	2.68093e+08	2.81693e+08	0.899	0.735	3.041	2.55	3.408	0.938414	0.832957	0.969522	0.979976	0.96637
High	P61247	40S ribosomal protein S3a OS=Homo sapiens OX=9606 GN=RPS3A PE=1 SV=2	55	18	180	264	29.9	9.73	8.83678e+08	921262989	9.47998e+08	8.49285e+08	9.31877e+08	9.11487e+08	1033113720	9.50774e+08	9.61636e+08	3.15224e+08	2.86558e+08	3.3829e+08	0.926	0.916	2.858	2.764	3.083	0.991	0.99977	0.972859	0.979976	0.96637
High	Q9NWB6	Arginine and glutamate-rich protein 1 OS=Homo sapiens OX=9606 GN=ARGLU1 PE=1 SV=1	15	6	37	273	33.2	10.35	865009826	7.73174e+08	826297266	886054362	7.50469e+08	9.03858e+08	794950646	7.387e+08	7.79758e+08	1556354986	1.71736e+09	1.59541e+09	1.012	0.947	0.596	0.538	0.54	0.881474	0.999079	0.578848	0.528462	0.486878
High	P62829	60S ribosomal protein L23 OS=Homo sapiens OX=9606 GN=RPL23 PE=1 SV=1	53	10	81	140	14.9	10.51	8.64457e+08	9.76773e+08	9.68769e+08	8.33438e+08	9.42794e+08	9.56519e+08	1.10052e+09	1105712826	1.11224e+09	8.85308e+08	1.0201e+09	9.41703e+08	0.832	0.773	1.021	0.934	1.24	0.743156	0.871231	0.889162	0.878316	0.955715
High	P40227	T-complex protein 1 subunit zeta OS=Homo sapiens OX=9606 GN=CCT6A PE=1 SV=3	40	20	195	531	58	6.68	8.5031e+08	606444712	5.86208e+08	5.55228e+08	8.73101e+08	8.02877e+08	5.70834e+08	913440442	5.62971e+08	1.97476e+08	179973020	172796220	1.007	1.051	2.868	3.02	2.866	0.881754	0.915286	0.97219	0.979976	0.966683
High	P22061	Protein-L-isoaspartate(D-aspartate) O-methyltransferase OS=Homo sapiens OX=9606 GN=PCMT1 PE=1 SV=4	55	11	131	227	24.6	7.21	832774080	673607568	6.39104e+08	7.65855e+08	6.24856e+08	5.70232e+08	867604283	6.15872e+08	6.21696e+08	504564064	4.21093e+08	4.29924e+08	1.034	0.944	1.571	1.506	1.548	0.818516	0.999079	0.991817	0.979976	0.96637
High	Q8TA86	Retinitis pigmentosa 9 protein OS=Homo sapiens OX=9606 GN=RP9 PE=1 SV=2	44	10	107	221	26.1	9.79	8.22997e+08	9.31958e+08	8.65291e+08	7.95372e+08	8.90283e+08	8.06701e+08	727415587	9.24628e+08	9.32042e+08	2.33129e+07	4442345		1.002	0.913	44.122	39.664	46.881	0.883672	0.999941	0.00642467	0.0127733	0.0121986
High	P53999	Activated RNA polymerase II transcriptional coactivator p15 OS=Homo sapiens OX=9606 GN=SUB1 PE=1 SV=3	38	7	66	127	14.4	9.6	807243203	1.0535e+09	1.03362e+09	718228610	8.60457e+08	8.26976e+08	834172632	975077072	1.07791e+09	2.69549e+07	3.31438e+07	4421857	0.932	0.806	19.906	18.593	23.919	0.998636	0.936457	0.0781734	0.114774	0.0824115
High	P15880	40S ribosomal protein S2 OS=Homo sapiens OX=9606 GN=RPS2 PE=1 SV=2	46	10	125	293	31.3	10.24	8.04373e+08	934562929	8.93968e+08	7.69428e+08	9.29884e+08	8.52619e+08	816181429	1.01457e+09	969001743	4.6316e+08	5.87718e+08	5.30521e+08	0.952	0.895	1.613	1.521	1.651	0.979343	0.999079	0.991817	0.979976	0.96637
High	P62424	60S ribosomal protein L7a OS=Homo sapiens OX=9606 GN=RPL7A PE=1 SV=2	39	15	170	266	30	10.61	803031421	9.4087e+08	8.27703e+08	7.5962e+08	1.00449e+09	946535025	8.44455e+08	849635712	1038532069	486240218	4.96515e+08	4.87879e+08	0.963	0.949	1.733	1.679	1.849	0.953778	0.999079	0.991817	0.979976	0.974074
High	P51610	Host cell factor 1 OS=Homo sapiens OX=9606 GN=HCFC1 PE=1 SV=2	23	30	211	2035	208.6	7.46	7.96935e+08	1.02395e+09	1.05713e+09	7.44017e+08	9.82358e+08	9.54143e+08	8.098e+08	1.06763e+09	1.03004e+09	750635270	908276660	8.52681e+08	1.231	1.161	0.511	0.464	0.42	0.0922702	0.766011	0.476743	0.443553	0.341843
High	P13639	Elongation factor 2 OS=Homo sapiens OX=9606 GN=EEF2 PE=1 SV=4	41	30	246	858	95.3	6.83	7.80971e+08	8.94422e+08	7.69824e+08	6.99947e+08	7.18159e+08	6.87999e+08	8.75937e+08	9.36596e+08	9.08357e+08	3.12802e+08	3.07446e+08	2.94062e+08	0.885	0.806	2.466	2.197	2.781	0.907338	0.936457	0.991817	0.990451	0.971587
High	P18124	60S ribosomal protein L7 OS=Homo sapiens OX=9606 GN=RPL7 PE=1 SV=1	55	18	173	248	29.2	10.65	772699520	8.6474e+08	8.76186e+08	8.2602e+08	9.71188e+08	9.33266e+08	7.66775e+08	9.31752e+08	9.55244e+08	3.82982e+08	5.84394e+08	5.61368e+08	0.914	0.975	1.681	1.732	1.8	0.971445	0.98552	0.991817	0.979976	0.971587
High	P54819	Adenylate kinase 2, mitochondrial OS=Homo sapiens OX=9606 GN=AK2 PE=1 SV=2	16	4	15	239	26.5	7.81	7.59997e+08	8.22953e+08	630123508	6.69451e+08	8.90877e+08	767576438	5.50964e+08	7.9585e+08	8.37794e+08	1.4944e+09	8.96899e+08	9.54908e+08	0.92	0.793	3.147	2.72	3.848	0.983533	0.917781	0.960791	0.979976	0.96637
High	O00541	Pescadillo homolog OS=Homo sapiens OX=9606 GN=PES1 PE=1 SV=1	18	9	61	588	68	7.33	757040045	9.15299e+07	67187040	4.35782e+08	1.13334e+08	8.93256e+07	1551497680	8.61502e+07	8.50879e+07	1.47767e+09	9.77534e+07	9.1529e+07	0.962	1.129	1.83	1.88	1.639	0.954184	0.841287	0.994635	0.985429	0.96637
High	P10809	60 kDa heat shock protein, mitochondrial OS=Homo sapiens OX=9606 GN=HSPD1 PE=1 SV=2	43	25	165	573	61	5.87	7.21815e+08	8.14624e+08	784888184	1026297685	1.25984e+09	1.21833e+09	1.29758e+09	1.35223e+09	1.37004e+09	2.65289e+08	2.81596e+08	2.33353e+08	0.606	0.903	2.882	4.096	4.504	0.00101409	0.999079	0.970545	0.919649	0.905205
High	O15047	Histone-lysine N-methyltransferase SETD1A OS=Homo sapiens OX=9606 GN=SETD1A PE=1 SV=3	29	42	312	1707	185.9	5.14	7.13064e+08	7.14176e+08	817611773	6.127e+08	7.43278e+08	7.05752e+08	6.28771e+08	5.95231e+08	6.0235e+08	1.50907e+09	1.80655e+09	1.71092e+09	1.207	1.102	0.498	0.447	0.403	0.138021	0.862278	0.462303	0.420167	0.318822
High	P15924	Desmoplakin OS=Homo sapiens OX=9606 GN=DSP PE=1 SV=3	36	102	744	2871	331.6	6.81	7.04676e+08	7.58291e+08	7.34831e+08	1.22626e+09	1.63565e+09	1.50481e+09	9.56744e+08	1.06317e+09	1.10885e+09	6.22838e+08	7.25315e+08	7.79932e+08	0.75	1.362	1.059	1.855	1.424	0.260367	0.330075	0.90443	0.984542	0.96637
High	Q8IXB1	DnaJ homolog subfamily C member 10 OS=Homo sapiens OX=9606 GN=DNAJC10 PE=1 SV=2	19	16	100	793	91	7.18	6.9976e+08	8.30856e+08	731862040	4.92155e+08	5.30761e+08	5.04162e+08	6.80703e+08	8.0274e+08	8.38832e+08	783167	875066	1.92665e+06	0.983	0.654	95.369	65.857	100	0.90948	0.509103	0.000270487	0.00190333	7.19824e-17
High	P62277	40S ribosomal protein S13 OS=Homo sapiens OX=9606 GN=RPS13 PE=1 SV=2	45	9	82	151	17.2	10.54	6.95134e+08	7.84461e+08	7.80177e+08	692537567	8.41362e+08	7.78167e+08	815045360	7.95782e+08	7.8851e+08	335344084	4.07131e+08	4.27979e+08	0.988	1.009	2.016	2.018	1.942	0.907338	0.962067	0.999847	0.995073	0.97747
High	Q15907	Ras-related protein Rab-11B OS=Homo sapiens OX=9606 GN=RAB11B PE=1 SV=4	37	10	109	218	24.5	5.94	6.864e+08	8.71725e+08	9.07909e+08	506862374	7.09405e+08	6.82581e+08	5.30589e+08	7.07235e+08	7.22789e+08	1.18413e+08	179791889	1.22266e+08	1.2	0.938	5.12	4.105	4.296	0.153499	0.999079	0.744435	0.918798	0.930008
High	Q15084	Protein disulfide-isomerase A6 OS=Homo sapiens OX=9606 GN=PDIA6 PE=1 SV=1	40	15	130	440	48.1	5.08	6.67988e+08	678164219	6.62219e+08	5.13724e+08	5.76446e+08	4.94565e+08	6.47114e+08	7.06609e+08	6.58729e+08	5.34146e+07	5.30733e+07	5.78466e+07	1.014	0.789	8.628	6.854	8.868	0.88013	0.910042	0.420182	0.63119	0.512077
High	P50990	T-complex protein 1 subunit theta OS=Homo sapiens OX=9606 GN=CCT8 PE=1 SV=4	36	19	124	548	59.6	5.6	6.59517e+08	6.03864e+08	5.25109e+08	551893661	578665883	437252113	6.15089e+08	7.00544e+08	6.43045e+08	4.49588e+08	434164003	3.91919e+08	0.821	0.654	5.483	3.969	6.745	0.697033	0.509103	0.69912	0.932254	0.679313
High	P42677	40S ribosomal protein S27 OS=Homo sapiens OX=9606 GN=RPS27 PE=1 SV=3	48	8	70	84	9.5	9.45	651861139	7.94259e+08	7.66728e+08	639079711	731324296	6.75965e+08	712184560	8.4329e+08	8.47536e+08	1.98164e+08	2.01622e+08	1.98665e+08	0.919	0.886	3.338	3.082	3.654	0.980517	0.999079	0.950877	0.979976	0.96637
High	Q14498	RNA-binding protein 39 OS=Homo sapiens OX=9606 GN=RBM39 PE=1 SV=2	41	16	155	530	59.3	10.1	6.49415e+08	5.03196e+08	5.40297e+08	6.95163e+08	5.48098e+08	4.76537e+08	6.29587e+08	483107503	4.6659e+08	4.33528e+09	3.93691e+09	3.57157e+09	1.016	0.994	0.159	0.151	0.149	0.876832	0.969876	0.0407205	0.0379958	0.0336826
High	Q9BU76	Multiple myeloma tumor-associated protein 2 OS=Homo sapiens OX=9606 GN=MMTAG2 PE=1 SV=1	37	10	71	263	29.4	10.02	639756125	733465598	820105928	5.73825e+08	808716800	6.49311e+08	640386604	692561376	817443068	2.58048e+08	2.81726e+08	320385754	1	0.952	2.715	2.518	2.589	0.883672	0.997409	0.9804	0.979976	0.97747
High	P61353	60S ribosomal protein L27 OS=Homo sapiens OX=9606 GN=RPL27 PE=1 SV=2	49	8	101	136	15.8	10.56	6.35255e+08	8.51871e+08	8.60469e+08	7.48737e+08	887973133	918031407	665333704	883806755	921623445	265979288	4.93565e+08	428104792	0.943	1.015	2	2.109	2.179	0.991	0.957158	0.999847	0.997435	0.996307
High	Q14974	Importin subunit beta-1 OS=Homo sapiens OX=9606 GN=KPNB1 PE=1 SV=2	27	20	212	876	97.1	4.78	6.14651e+08	7.02863e+08	7.00342e+08	7.24439e+08	9.48193e+08	8.96334e+08	5.99025e+08	6.13469e+08	687529822	494408070	5.55837e+08	5.74143e+08	0.979	1.28	1.101	1.503	1.108	0.920087	0.496702	0.914802	0.979976	0.90501
High	P01024	Complement C3 OS=Homo sapiens OX=9606 GN=C3 PE=1 SV=2	2	2	23	1663	187	6.4	611220541	431576916	3.94531e+08	26755890	566842532	463010166	5.3443e+08	441407278	471793192	25257185	34677019	3.09932e+07	1.229	1.006	12.205	1.655	11.423	0.0945436	0.965923	0.233751	0.979976	0.362141
High	P62906	60S ribosomal protein L10a OS=Homo sapiens OX=9606 GN=RPL10A PE=1 SV=2	42	10	101	217	24.8	9.94	595613230	7.12239e+08	7.14899e+08	724996953	777586204	7.33808e+08	7.71277e+08	7.07728e+08	776744664	3.76611e+08	4.05334e+08	4.17457e+08	0.931	0.958	1.755	1.815	2.04	0.997276	0.995451	0.991817	0.981027	0.983069
High	Q8N5F7	NF-kappa-B-activating protein OS=Homo sapiens OX=9606 GN=NKAP PE=1 SV=1	20	6	74	415	47.1	10.11	587396803	638925034	620448344	666854822	742088334	728260878	750284372	723368944	772963268	2.87015e+07	5.36398e+07	5.05783e+07	0.835	1.025	11.16	12.598	13.79	0.763556	0.945958	0.275015	0.26996	0.266565
High	Q92598	Heat shock protein 105 kDa OS=Homo sapiens OX=9606 GN=HSPH1 PE=1 SV=1	28	21	150	858	96.8	5.39	5.83517e+08	3.99772e+08	4.38001e+08	4.57459e+08	3.67686e+08	3.65953e+08	5.33813e+08	4.4236e+08	4.48663e+08	2.01277e+07	1.27768e+08	1.19847e+08	0.959	0.856	9.231	8.167	9.575	0.964781	0.986336	0.377399	0.513379	0.462357
High	O60841	Eukaryotic translation initiation factor 5B OS=Homo sapiens OX=9606 GN=EIF5B PE=1 SV=4	35	31	236	1220	138.7	5.49	5.7613e+08	7.5832e+08	5.86602e+08	5.19112e+08	6.18581e+08	5.61883e+08	5.4115e+08	6.27256e+08	7.02554e+08	1.10462e+09	1.20042e+09	1084575251	0.947	0.822	0.543	0.463	0.567	0.986596	0.957158	0.519307	0.442753	0.512955
High	P18621	60S ribosomal protein L17 OS=Homo sapiens OX=9606 GN=RPL17 PE=1 SV=3	44	8	73	184	21.4	10.17	574256253	693283299	6.78725e+08	5.74281e+08	681993301	6.64363e+08	6.52122e+08	716949941	730044498	2.09208e+08	257003922	2.42553e+08	0.922	0.923	2.707	2.634	3.018	0.986596	0.999079	0.981423	0.979976	0.96637
High	O75179	Ankyrin repeat domain-containing protein 17 OS=Homo sapiens OX=9606 GN=ANKRD17 PE=1 SV=3	16	33	239	2603	274.1	6.52	5.56072e+08	5.70781e+08	5.33975e+08	4.46248e+08	4.37727e+08	4.53555e+08	5.86569e+08	5.77555e+08	5.80218e+08	1.32972e+08	1.2991e+08	1.43576e+08	0.973	0.739	3.452	2.821	3.732	0.932729	0.848722	0.938663	0.979976	0.96637
High	P39023	60S ribosomal protein L3 OS=Homo sapiens OX=9606 GN=RPL3 PE=1 SV=2	42	18	146	403	46.1	10.18	5.41124e+08	4.85253e+08	4.95556e+08	503346242	3.7476e+08	4.93583e+08	717917408	5.72107e+08	531402268	259186148	1.77649e+08	2.65703e+08	0.931	0.929	2.004	2.081	2.29	0.997276	0.999079	0.999898	0.999785	0.996307
High	P61313	60S ribosomal protein L15 OS=Homo sapiens OX=9606 GN=RPL15 PE=1 SV=2	39	8	71	204	24.1	11.62	539895679	7.40179e+08	706563766	569483435	7.66644e+08	710012931	585770694	7.76233e+08	754747000	2.7175e+08	361893091	425856183	0.967	0.971	1.685	1.772	1.791	0.946965	0.988129	0.991817	0.979976	0.971587
High	P36578	60S ribosomal protein L4 OS=Homo sapiens OX=9606 GN=RPL4 PE=1 SV=5	40	20	150	427	47.7	11.06	5.32114e+08	5.39473e+08	5.00214e+08	6.29942e+08	664580114	6.41386e+08	428611952	5.50734e+08	6.24492e+08	2.17907e+08	2.07206e+08	2.19838e+08	0.963	0.959	1.673	1.806	1.921	0.953194	0.995451	0.991817	0.980692	0.97747
High	P62750	60S ribosomal protein L23a OS=Homo sapiens OX=9606 GN=RPL23A PE=1 SV=1	36	9	113	156	17.7	10.45	528767105	6.60908e+08	6.49036e+08	469004856	6.48461e+08	5.85459e+08	5.6891e+08	678977411	6.56365e+08	3.5512e+08	3.4678e+08	3.13337e+08	0.956	0.884	1.77	1.649	1.845	0.968278	0.999079	0.991817	0.979976	0.974074
High	P62917	60S ribosomal protein L8 OS=Homo sapiens OX=9606 GN=RPL8 PE=1 SV=2	28	6	76	257	28	11.03	518899924	6.61432e+08	5.50352e+08	4.70839e+08	559788753	6.09059e+08	6.25242e+08	582904309	581289377	263634480	2.04378e+08	276782989	1.005	0.968	2.003	1.926	2.016	0.883165	0.992869	0.999898	0.989341	0.982386
High	P04264	Keratin, type II cytoskeletal 1 OS=Homo sapiens OX=9606 GN=KRT1 PE=1 SV=6	46	24	206	644	66	8.12	516772702	7.22827e+08	6.83974e+08	6.46705e+08	9.53791e+08	9.26484e+08	7.69378e+08	1.14606e+09	1.10698e+09	5.82702e+08	7.7804e+08	7.55426e+08	0.668	0.842	0.877	1.112	1.326	0.021107	0.975043	0.810706	0.939778	0.96637
High	P62241	40S ribosomal protein S8 OS=Homo sapiens OX=9606 GN=RPS8 PE=1 SV=2	39	10	84	208	24.2	10.32	5.14973e+08	642454640	6.81598e+08	5.25685e+08	657195713	6.54058e+08	6.15342e+08	705891738	720813392	2.02996e+08	295000583	3.11819e+08	0.912	0.93	2.158	2.175	2.367	0.967804	0.999079	0.996112	0.992316	0.992049
High	Q6AWC2	Protein WWC2 OS=Homo sapiens OX=9606 GN=WWC2 PE=1 SV=2	26	30	201	1192	133.8	5.53	5.10969e+08	4.72236e+08	4.83088e+08	3.60147e+08	4.00581e+08	3.35329e+08	526885715	4.89178e+08	493794068	4.13233e+07	5.38005e+07	40501332	0.992	0.74	7.776	5.846	7.956	0.901517	0.849409	0.482939	0.746805	0.572449
High	Q5T447	E3 ubiquitin-protein ligase HECTD3 OS=Homo sapiens OX=9606 GN=HECTD3 PE=1 SV=1	31	25	228	861	97.1	5.64	5.10703e+08	5.5507e+08	4.62393e+08	4.68334e+08	4.53124e+08	4.71325e+08	484457853	4.91348e+08	5.74177e+08	9.83275e+07	9.49752e+07	9.72916e+07	0.984	0.9	4.483	4.136	4.542	0.90948	0.999079	0.821251	0.918654	0.901405
High	Q92616	eIF-2-alpha kinase activator GCN1 OS=Homo sapiens OX=9606 GN=GCN1 PE=1 SV=7	27	58	406	2671	292.5	7.43	5.02842e+08	5.47153e+08	6.02436e+08	5.72788e+08	7.08297e+08	7.10075e+08	6.5294e+08	656468783	7.04236e+08	1.46614e+08	1.72524e+08	1.77252e+08	0.829	0.984	2.882	3.411	3.48	0.731084	0.978677	0.970545	0.979976	0.96637
High	P62753	40S ribosomal protein S6 OS=Homo sapiens OX=9606 GN=RPS6 PE=1 SV=1	28	10	94	249	28.7	10.84	5.00399e+08	3.21155e+08	4.40636e+08	4.80021e+08	5.0268e+08	4.55467e+08	4.1809e+08	4.06089e+08	472492155	1.31585e+08	103178245	163271696	0.965	1.044	2.341	2.651	2.611	0.94995	0.918696	0.991817	0.979976	0.97747
High	P42766	60S ribosomal protein L35 OS=Homo sapiens OX=9606 GN=RPL35 PE=1 SV=2	30	6	71	123	14.5	11.05	4.97037e+08	627147804	546470768	5.2943e+08	6.9944e+08	5.75811e+08	463487008	701224652	672147368	126000023	244947776	2.43957e+08	0.882	0.944	2.473	2.61	2.592	0.902255	0.999079	0.991817	0.979976	0.97747
High	Q66PJ3	ADP-ribosylation factor-like protein 6-interacting protein 4 OS=Homo sapiens OX=9606 GN=ARL6IP4 PE=1 SV=3	25	5	43	237	26.4	10.86	493199200	434340672	537819206	470820978	5.06207e+08	421668890	4.09667e+08	4.65971e+08	4.17369e+08	1.43822e+06		1.40282e+06	1.156	1.079	11.841	10.79	12.539	0.28714	0.868418	0.245813	0.351789	0.31445
High	P50991	T-complex protein 1 subunit delta OS=Homo sapiens OX=9606 GN=CCT4 PE=1 SV=4	44	18	149	539	57.9	7.83	489660026	5.63498e+08	5.86981e+08	5.4212e+08	6.5395e+08	6.67636e+08	5.42024e+08	5.52875e+08	5.87346e+08	6.58581e+08	8.06697e+08	7.77395e+08	0.986	1.087	0.731	0.815	0.743	0.907338	0.862278	0.698585	0.810305	0.679951
High	Q12923	Tyrosine-protein phosphatase non-receptor type 13 OS=Homo sapiens OX=9606 GN=PTPN13 PE=1 SV=2	29	55	367	2485	276.7	6.42	4.88634e+08	4.88766e+08	4.8689e+08	3.81629e+08	4.18126e+08	3.88482e+08	582788172	6.23791e+08	5.64702e+08	1.51775e+08	1.46242e+08	1.37587e+08	0.836	0.702	2.711	2.265	3.247	0.767141	0.717547	0.98083	0.987329	0.96637
High	Q14204	Cytoplasmic dynein 1 heavy chain 1 OS=Homo sapiens OX=9606 GN=DYNC1H1 PE=1 SV=5	22	83	603	4646	532.1	6.4	487992796	5.34294e+08	5.24773e+08	6.23479e+08	7.35012e+08	7.38462e+08	5.05168e+08	5.55896e+08	5.74415e+08	1.89642e+08	2.16235e+08	2.0621e+08	0.92	1.148	2.295	2.953	2.542	0.983533	0.79757	0.991817	0.979976	0.97747
High	Q8NBN7	Retinol dehydrogenase 13 OS=Homo sapiens OX=9606 GN=RDH13 PE=1 SV=2	36	10	71	331	35.9	8.1	487883832	3.69274e+08	3.34795e+08	4.14259e+08	2.91558e+08	1.54562e+08	5.22934e+08	3.54751e+08	3.9677e+08	3.62188e+08	1.34398e+08	275223101	1.018	0.629	0.902	0.577	1	0.868736	0.404191	0.826036	0.574544	0.850096
High	Q14257	Reticulocalbin-2 OS=Homo sapiens OX=9606 GN=RCN2 PE=1 SV=1	53	16	96	317	36.9	4.4	4.86979e+08	4.84314e+08	5.13515e+08	4.12306e+08	4.93923e+08	4.76449e+08	4.09753e+08	5.20809e+08	5.52388e+08	128480	881338	1.28321e+06	0.993	0.951	100	100	100	0.896783	0.997409	6.67078e-17	7.66667e-17	7.19824e-17
High	P30084	Enoyl-CoA hydratase, mitochondrial OS=Homo sapiens OX=9606 GN=ECHS1 PE=1 SV=4	35	11	99	290	31.4	8.07	4.86544e+08	4.92648e+08	4.77457e+08	7.43966e+08	791731467	6.92846e+08	7.57067e+08	6.97747e+08	764904025	1.00455e+07	7.87148e+06	7.45799e+06	0.673	0.995	39.776	57.557	59.659	0.0254137	0.969876	0.00915907	0.00325294	0.00532238
High	P62081	40S ribosomal protein S7 OS=Homo sapiens OX=9606 GN=RPS7 PE=1 SV=1	56	10	100	194	22.1	10.1	481057192	6.76609e+08	6.47808e+08	634655121	837844230	8.36192e+08	562913464	6.94014e+08	7.23089e+08	356361154	4.55302e+08	4.4991e+08	0.95	1.243	1.505	1.927	1.572	0.980517	0.574285	0.982388	0.989341	0.96637
High	P49411	Elongation factor Tu, mitochondrial OS=Homo sapiens OX=9606 GN=TUFM PE=1 SV=2	56	22	161	452	49.5	7.61	4.77709e+08	5.48808e+08	5.47405e+08	749995506	1.0047e+09	9.22105e+08	8.94979e+08	9.12429e+08	9.78676e+08	1.02007e+07	12056059	12266758	0.597	1.009	23.899	38.635	39.875	0.000579205	0.962067	0.047967	0.0139994	0.0201958
High	Q9UQ35	Serine/arginine repetitive matrix protein 2 OS=Homo sapiens OX=9606 GN=SRRM2 PE=1 SV=2	14	27	207	2752	299.4	12.06	4.74421e+08	4.95324e+08	4.51834e+08	4.654e+08	5.0072e+08	4.37943e+08	4.93634e+08	4.38142e+08	4.39938e+08	2.60485e+08	239764192	2.43507e+08	1.074	1.046	1.819	1.718	1.689	0.645081	0.917781	0.991817	0.979976	0.96637
High	P26373	60S ribosomal protein L13 OS=Homo sapiens OX=9606 GN=RPL13 PE=1 SV=4	31	9	73	211	24.2	11.65	468141061	6.49545e+08	613292633	4.84148e+08	599728110	6.18347e+08	4.33311e+08	6.62933e+08	714918332	2.77981e+08	3.3948e+08	3.70106e+08	0.948	0.872	1.929	1.929	2.035	0.985305	0.996723	0.996764	0.989341	0.9828
High	Q9H0U4	Ras-related protein Rab-1B OS=Homo sapiens OX=9606 GN=RAB1B PE=1 SV=1	65	12	104	201	22.2	5.73	4.63903e+08	5.70734e+08	5.97812e+08	4.64538e+08	6.04022e+08	5.48832e+08	3.86895e+08	5.63852e+08	5.93031e+08	3.98756e+08	5.61669e+08	522275492	1.022	1.043	1.033	1.035	1.021	0.863936	0.918766	0.892345	0.918654	0.862746
High	P49790	Nuclear pore complex protein Nup153 OS=Homo sapiens OX=9606 GN=NUP153 PE=1 SV=2	25	31	230	1475	153.8	8.73	449434127	448405212	4.59384e+08	4.39415e+08	4.75726e+08	4.60084e+08	4.407e+08	4.37171e+08	4.36017e+08	5.8091e+08	6.36115e+08	6.31193e+08	0.979	1.023	0.793	0.832	0.782	0.9202	0.946857	0.751672	0.819429	0.710094
High	Q4VCS5	Angiomotin OS=Homo sapiens OX=9606 GN=AMOT PE=1 SV=1	33	27	183	1084	118	7.64	4.47854e+08	4.53065e+08	4.72779e+08	6.83946e+08	7.10245e+08	6.93626e+08	1.96242e+08	1.97099e+08	2.17501e+08	9.64268e+07	1.087e+08	1.06699e+08	1.876	2.731	3.458	4.922	1.768	5.17367e-09	2.16312e-06	0.938317	0.84899	0.970177
High	P39019	40S ribosomal protein S19 OS=Homo sapiens OX=9606 GN=RPS19 PE=1 SV=2	43	8	67	145	16.1	10.32	4.45377e+08	5.09546e+08	4.75897e+08	4.33013e+08	4.90975e+08	4.70839e+08	4.78128e+08	5.18864e+08	5.17755e+08	1.11039e+08	1.33577e+08	1.24289e+08	0.958	0.922	4.334	4.108	4.254	0.966726	0.999079	0.841661	0.918654	0.936599
High	P67809	Y-box-binding protein 1 OS=Homo sapiens OX=9606 GN=YBX1 PE=1 SV=3	66	12	95	324	35.9	9.88	4.39266e+08	492857231	5.07863e+08	4.12291e+08	4.57589e+08	456524113	5.45074e+08	5.69099e+08	5.46669e+08	1.18679e+08	1.55091e+08	1.30388e+08	0.91	0.831	3.074	2.798	3.454	0.961321	0.969876	0.967893	0.979976	0.96637
High	P62263	40S ribosomal protein S14 OS=Homo sapiens OX=9606 GN=RPS14 PE=1 SV=3	35	7	79	151	16.3	10.05	4.36272e+08	5.47592e+08	4.8303e+08	4.04573e+08	5.09717e+08	4.7791e+08	4.72241e+08	5.2283e+08	530736317	1.24204e+08	116782658	2.37526e+08	0.975	0.935	2.99	2.961	3.152	0.927697	0.999079	0.969522	0.979976	0.96637
High	O95218	Zinc finger Ran-binding domain-containing protein 2 OS=Homo sapiens OX=9606 GN=ZRANB2 PE=1 SV=2	31	12	81	330	37.4	10.01	4.29494e+08	5.38734e+08	5.20295e+08	299435791	4.09857e+08	3.67085e+08	4.57517e+08	5.80763e+08	5.67686e+08	4.00166e+06	8.36777e+06	1.84782e+06	1.001	0.695	70.428	57.283	79.158	0.883672	0.688143	0.00101517	0.00330799	0.0018384
High	P78527	DNA-dependent protein kinase catalytic subunit OS=Homo sapiens OX=9606 GN=PRKDC PE=1 SV=3	15	59	382	4128	468.8	7.12	4.23349e+08	4.16514e+08	4.5195e+08	5.04423e+08	5.88382e+08	5.16781e+08	4.59748e+08	4.55358e+08	4.70819e+08	65936913	8.10278e+07	8.55771e+07	0.918	1.124	3.814	4.537	3.987	0.979343	0.851591	0.901288	0.883318	0.960365
High	P62280	40S ribosomal protein S11 OS=Homo sapiens OX=9606 GN=RPS11 PE=1 SV=3	47	11	107	158	18.4	10.3	4.21267e+08	5.80082e+08	5.38345e+08	4.42836e+08	5.6655e+08	6.55188e+08	5.6328e+08	6.05518e+08	6.84745e+08	1.71582e+08	2.67499e+08	2.54574e+08	0.841	0.885	2.466	2.533	2.878	0.79036	0.999079	0.991817	0.979976	0.966438
High	P62899	60S ribosomal protein L31 OS=Homo sapiens OX=9606 GN=RPL31 PE=1 SV=1	52	7	60	125	14.5	10.54	417118931	5.39732e+08	625618754	376193266	554236519	6.25086e+08	441026631	6.12176e+08	589863016	245782009	3.5132e+08	2.36081e+08	0.968	0.863	1.896	1.687	1.748	0.946013	0.995451	0.996764	0.979976	0.966683
High	Q92688	Acidic leucine-rich nuclear phosphoprotein 32 family member B OS=Homo sapiens OX=9606 GN=ANP32B PE=1 SV=1	27	9	70	251	28.8	4.06	4.15454e+08	441451532	448177148	374452415	4.62016e+08	420457427	5.07932e+08	5.7568e+08	613342775	6.8126e+08	7.68344e+08	9.08494e+08	0.829	0.797	0.564	0.539	0.724	0.730478	0.917781	0.542952	0.530816	0.665195
High	P08708	40S ribosomal protein S17 OS=Homo sapiens OX=9606 GN=RPS17 PE=1 SV=2	56	6	50	135	15.5	9.85	414240788	3.36612e+08	327991905	5.42182e+08	413219933	3.7545e+08	6.28238e+08	4.16923e+08	3.86613e+08	1.12454e+08	1.24739e+08	87875602	0.877	1.018	3.564	4.076	3.913	0.888311	0.954685	0.923771	0.919788	0.96637
High	O43865	S-adenosylhomocysteine hydrolase-like protein 1 OS=Homo sapiens OX=9606 GN=AHCYL1 PE=1 SV=2	28	15	107	530	58.9	6.89	4.09497e+08	4.74868e+08	489161215	2.23759e+08	285788559	2.7041e+08	5.29285e+08	580914282	580333256	2.43503e+06	5.05247e+06	7.91142e+06	0.825	0.488	40.472	22.88	48.673	0.713896	0.0321616	0.00864324	0.0692632	0.0108371
High	P31942	Heterogeneous nuclear ribonucleoprotein H3 OS=Homo sapiens OX=9606 GN=HNRNPH3 PE=1 SV=2	3	1	2	346	36.9	6.87	407637792				240128000			448371168		631908416		547647040	0.909	0.536	0.693	0.408	0.762	0.956283	0.0992032	0.66405	0.367541	0.6959
High	Q01130	Serine/arginine-rich splicing factor 2 OS=Homo sapiens OX=9606 GN=SRSF2 PE=1 SV=4	22	4	31	221	25.5	11.85	403369144	505099648	533533504	361738168	491097744	467544752	542354687	642104064	717146560	309174534	391002192	429631264	0.751	0.702	1.302	1.217	1.746	0.263005	0.716266	0.967893	0.978792	0.966683
High	O75382	Tripartite motif-containing protein 3 OS=Homo sapiens OX=9606 GN=TRIM3 PE=1 SV=2	37	20	193	744	80.8	7.83	3.94441e+08	4.7345e+08	491845306	3.64166e+08	4.01046e+08	407428924	4.21522e+08	4.42873e+08	452694996	3.02732e+08	395185868	3.67039e+08	1.048	0.89	1.361	1.158	1.313	0.75169	0.999079	0.969522	0.957333	0.96637
High	Q9Y230	RuvB-like 2 OS=Homo sapiens OX=9606 GN=RUVBL2 PE=1 SV=3	47	18	145	463	51.1	5.64	3.91619e+08	4.36798e+08	424685567	566811445	6.53849e+08	5.70064e+08	4.33929e+08	4.98828e+08	4.97826e+08	3.68626e+07	6.05088e+07	5.79725e+07	0.873	1.209	7.521	10.205	8.547	0.883672	0.664346	0.506998	0.382742	0.534977
High	P83731	60S ribosomal protein L24 OS=Homo sapiens OX=9606 GN=RPL24 PE=1 SV=1	19	3	48	157	17.8	11.25	385676548	349786450	354417923	444633884	418376982	420696940	435951968	376525680	374240251	191496019	193219072	189952321	0.947	1.072	1.753	2.279	2.035	0.986191	0.878295	0.991817	0.986823	0.9828
High	P27635	60S ribosomal protein L10 OS=Homo sapiens OX=9606 GN=RPL10 PE=1 SV=5	29	8	76	214	24.6	10.08	3.84633e+08	360458769	386918339	3.15112e+08	469053478	393285267	4.36971e+08	400109345	201134077	1.61065e+08	9.35901e+07	82079585	0.914	0.981	2.345	2.591	2.703	0.971231	0.980287	0.991817	0.979976	0.974074
High	Q9Y265	RuvB-like 1 OS=Homo sapiens OX=9606 GN=RUVBL1 PE=1 SV=1	45	16	137	456	50.2	6.42	3.78932e+08	494429859	3.68234e+08	7.07498e+08	7.32123e+08	7.12755e+08	6.21959e+08	5.51843e+08	572065532	1.39192e+07	2.3039e+07	2.2399e+07	0.88	1.285	10.065	13.685	11.129	0.900981	0.487844	0.330458	0.229696	0.378724
High	P46776	60S ribosomal protein L27a OS=Homo sapiens OX=9606 GN=RPL27A PE=1 SV=2	24	5	54	148	16.6	11	376162410	499617244	4.8513e+08	380556696	4.87761e+08	5.05784e+08	467710606	5.39951e+08	5.43134e+08	195129993	2.36231e+08	284204314	0.944	0.917	2.07	2.059	2.154	0.989994	0.99977	0.996764	0.999785	0.993584
High	Q92878	DNA repair protein RAD50 OS=Homo sapiens OX=9606 GN=RAD50 PE=1 SV=1	27	37	204	1312	153.8	6.89	3.66883e+08	3.29987e+08	3.27464e+08	422593349	4.5934e+08	4.32665e+08	2.97865e+08	1.35489e+08	1.41214e+08	4.55366e+07	2.75474e+07	3.18051e+07	1.744	2.275	5.165	6.563	2.928	2.7094e-07	0.000168562	0.739792	0.662856	0.96637
High	O60884	DnaJ homolog subfamily A member 2 OS=Homo sapiens OX=9606 GN=DNAJA2 PE=1 SV=1	49	15	106	412	45.7	6.48	366623898	3.51568e+08	4.15068e+08	4.76808e+08	4.37781e+08	3.86536e+08	568574055	4.60837e+08	4.7469e+08	4.18957e+07	3.98187e+07	3.09281e+07	0.859	0.871	8.059	8.574	9.43	0.869682	0.995451	0.46224	0.487883	0.473997
High	O43719	HIV Tat-specific factor 1 OS=Homo sapiens OX=9606 GN=HTATSF1 PE=1 SV=1	35	20	152	755	85.8	4.4	3.61535e+08	3.12219e+08	3.05605e+08	177433660	2.35894e+08	2.10227e+08	4.70767e+08	4.06244e+08	4.31126e+08	108439756	117843753	1.09999e+08	0.857	0.652	2.508	1.891	2.894	0.868736	0.503911	0.991817	0.987329	0.96637
High	P08670	Vimentin OS=Homo sapiens OX=9606 GN=VIM PE=1 SV=4	52	23	170	466	53.6	5.12	3.57559e+08	3.50701e+08	3.77321e+08	5.22334e+08	5.14617e+08	4.83762e+08	4.31226e+08	4.16658e+08	3.90191e+08	6.34232e+08	6.68108e+08	6.53554e+08	0.851	1.234	0.594	0.832	0.648	0.850114	0.597601	0.577049	0.819429	0.592324
High	Q5TAP6	U3 small nucleolar RNA-associated protein 14 homolog C OS=Homo sapiens OX=9606 GN=UTP14C PE=1 SV=1	41	24	220	766	87.1	7.15	3.57237e+08	272519110	2.73172e+08	2.93307e+08	2.21354e+08	2.50696e+08	3.47721e+08	2.61948e+08	2.74238e+08	6.83938e+07	6.08554e+07	6.45596e+07	0.995	0.819	3.409	2.91	3.505	0.891851	0.956751	0.946622	0.979976	0.96637
High	Q9UHD1	Cysteine and histidine-rich domain-containing protein 1 OS=Homo sapiens OX=9606 GN=CHORDC1 PE=1 SV=2	48	14	114	332	37.5	7.87	3.56903e+08	3.64017e+08	3.67978e+08	3.30489e+08	4.09307e+08	3.72963e+08	4.60705e+08	4.82294e+08	4.44778e+08	1.11635e+08	1.33889e+08	1.37244e+08	0.878	0.856	2.824	3.002	3.224	0.88935	0.986605	0.974287	0.979976	0.96637
High	O00308	NEDD4-like E3 ubiquitin-protein ligase WWP2 OS=Homo sapiens OX=9606 GN=WWP2 PE=1 SV=2	33	23	105	870	98.9	7.12	3.56637e+08	4.61629e+08	3.92291e+08	870771	744428	978114	1.37497e+09	1.46983e+09	1.22636e+09		303728		0.299	0.01	100	2.598	100	1.56117e-16	2.21712e-16	6.67078e-17	0.990451	7.19824e-17
High	Q709C8	Intermembrane lipid transfer protein VPS13C OS=Homo sapiens OX=9606 GN=VPS13C PE=1 SV=1	25	74	595	3753	422.1	6.83	3.51841e+08	6.5524e+08	6.40009e+08	6.61237e+08	1.05664e+09	9.13162e+08	4.05103e+08	5.80349e+08	5.42417e+08	8.38368e+08	1.08739e+09	1.14581e+09	1.078	1.608	0.632	0.931	0.575	0.627568	0.0699713	0.605973	0.877311	0.524188
High	Q96ES7	SAGA-associated factor 29 OS=Homo sapiens OX=9606 GN=SGF29 PE=1 SV=1	51	11	100	293	33.2	8.1	347852144	373719563	364729911	2.39318e+08	2.9877e+08	2.97683e+08	3.55048e+08	473109644	360429818	9.84841e+07	1.28455e+08	1.46228e+08	0.963	0.71	2.962	2.269	3.079	0.953362	0.74075	0.969522	0.987329	0.96637
High	P07814	Bifunctional glutamate/proline--tRNA ligase OS=Homo sapiens OX=9606 GN=EPRS1 PE=1 SV=5	32	41	255	1512	170.5	7.33	3.42811e+08	3.6522e+08	4.48206e+08	3.33025e+08	4.15555e+08	4.20375e+08	4.26348e+08	4.42851e+08	4.64733e+08	5.76602e+07	5.84997e+07	4.84228e+07	0.905	0.873	5.062	4.8	5.584	0.94995	0.997102	0.751629	0.861052	0.790409
High	P17987	T-complex protein 1 subunit alpha OS=Homo sapiens OX=9606 GN=TCP1 PE=1 SV=1	40	19	144	556	60.3	6.11	3.3948e+08	5.42748e+08	6.0696e+08	5.45376e+08	646262040	6.40144e+08	4.66301e+08	556704970	6.1574e+08	1.9567e+08	250214681	2.30316e+08	0.998	1.107	2.235	2.655	2.363	0.883672	0.862278	0.991817	0.979976	0.992049
High	P52292	Importin subunit alpha-1 OS=Homo sapiens OX=9606 GN=KPNA2 PE=1 SV=1	29	12	107	529	57.8	5.4	3.36812e+08	3.67906e+08	392662368	3.95089e+08	467621834	4.72932e+08	311777863	3.33377e+08	3.40081e+08	3.33627e+08	3.60893e+08	3.18965e+08	1.072	1.346	1.09	1.378	1.007	0.656379	0.359488	0.910461	0.979976	0.85226
High	O14654	Insulin receptor substrate 4 OS=Homo sapiens OX=9606 GN=IRS4 PE=1 SV=1	24	24	179	1257	133.7	8.44	3.32713e+08	3.69827e+08	3.38036e+08	3.18502e+08	3.64419e+08	3.39282e+08	4.02757e+08	4.08606e+08	404360268	8.74629e+07	110177803	9.90323e+07	0.863	0.875	3.113	3.263	3.591	0.880441	0.997409	0.964329	0.979976	0.96637
High	Q5VTL8	Pre-mRNA-splicing factor 38B OS=Homo sapiens OX=9606 GN=PRPF38B PE=1 SV=1	19	10	116	546	64.4	10.54	332320072	3.2692e+08	353611887	3.3087e+08	302309462	3.51023e+08	3.40123e+08	3.57794e+08	3.49721e+08	1.06292e+09	1.06824e+09	1051100565	0.944	0.944	0.328	0.321	0.315	0.990528	0.999079	0.233385	0.240637	0.205938
High	Q16576	Histone-binding protein RBBP7 OS=Homo sapiens OX=9606 GN=RBBP7 PE=1 SV=1	44	11	96	425	47.8	5.05	331934344	3.48055e+08	3.21201e+08	3.04273e+08	3.223e+08	2.89074e+08	4.28712e+08	3.81896e+08	362692634	9.58789e+07	5.93894e+07	7.26446e+07	0.889	0.823	3.771	3.372	4.182	0.90948	0.958974	0.905425	0.979976	0.943635
High	O43175	D-3-phosphoglycerate dehydrogenase OS=Homo sapiens OX=9606 GN=PHGDH PE=1 SV=4	20	12	120	533	56.6	6.71	3.29568e+08	3.29097e+08	3.06808e+08	3.04564e+08	3.45034e+08	3.31983e+08	3.47196e+08	311947477	3.42356e+08	166573923	1.20833e+08	1.33597e+08	0.969	0.998	2.021	2.057	2.086	0.945535	0.969876	0.999847	0.999785	0.988107
High	Q9C037	E3 ubiquitin-protein ligase TRIM4 OS=Homo sapiens OX=9606 GN=TRIM4 PE=1 SV=2	12	8	53	500	57.4	8.1	3.24584e+08	3.54318e+08	3.70407e+08	3.97209e+08	435591285	4.25415e+08	313220000	3.62936e+08	3.71394e+08	1.34215e+08	1.95137e+08	2.22158e+08	0.951	0.918	1.223	1.109	1.323	0.980315	0.99977	0.951929	0.939778	0.96637
High	O43615	Mitochondrial import inner membrane translocase subunit TIM44 OS=Homo sapiens OX=9606 GN=TIMM44 PE=1 SV=2	34	20	141	452	51.3	8.32	3.24412e+08	4.25083e+08	4.08223e+08	2.49107e+08	3.26853e+08	3.05705e+08	5.47651e+08	6.46655e+08	6.03257e+08	1.62499e+07	2.05365e+07	2.45266e+07	0.664	0.509	15.821	11.708	24.804	0.0179468	0.0573968	0.137345	0.303566	0.0749824
High	P51825	AF4/FMR2 family member 1 OS=Homo sapiens OX=9606 GN=AFF1 PE=1 SV=1	20	18	129	1210	131.3	9.2	3.21647e+08	3.2279e+08	3.06701e+08	1.54484e+08	1.83839e+08	155585201	3.00084e+08	2.833e+08	3.1709e+08				1.025	0.63	100	100	100	0.852385	0.411016	6.67078e-17	7.66667e-17	7.19824e-17
High	P18077	60S ribosomal protein L35a OS=Homo sapiens OX=9606 GN=RPL35A PE=1 SV=2	27	5	51	110	12.5	11.06	319321450	470253382	421971450	319838079	435180903	424751170	3.41197e+08	478481561	490724557	133291713	2.32757e+08	235999428	0.946	0.982	1.835	1.866	1.938	0.988533	0.980022	0.994635	0.984542	0.97747
High	Q03111	Protein ENL OS=Homo sapiens OX=9606 GN=MLLT1 PE=1 SV=2	9	4	24	559	62	8.59	3.15254e+08	2.67395e+08	39375744	1.94637e+08	171384530	1.56943e+08	370240422	2.80297e+08	41567769				0.962	0.565	100	100	100	0.954731	0.169726	6.67078e-17	7.66667e-17	7.19824e-17
High	Q08945	FACT complex subunit SSRP1 OS=Homo sapiens OX=9606 GN=SSRP1 PE=1 SV=1	26	18	144	709	81	6.87	3.09993e+08	2.88997e+08	2.59994e+08	3.43349e+08	3.37333e+08	3.12659e+08	3.90821e+08	332242087	3.54517e+08	6.63402e+08	7.45253e+08	6.67832e+08	0.896	0.9	0.464	0.46	0.526	0.927697	0.999079	0.418844	0.438565	0.46755
High	P05455	Lupus La protein OS=Homo sapiens OX=9606 GN=SSB PE=1 SV=2	44	21	131	408	46.8	7.12	3.08626e+08	2.94483e+08	2.78875e+08	2.31472e+08	2.09085e+08	2.12381e+08	3.5219e+08	3.21555e+08	3.17159e+08	1.28459e+08	1.34773e+08	1.2706e+08	0.908	0.682	2.156	1.657	2.431	0.953778	0.634286	0.996112	0.979976	0.985688
High	Q9ULE0	Protein WWC3 OS=Homo sapiens OX=9606 GN=WWC3 PE=1 SV=3	1	2	10	1092	122.6	6.37	306126536	22924670	28467635	273336230	21749218	20454886	392295348	28620205	25646823				0.886	0.795	100	100	100	0.923208	0.883055	6.67078e-17	7.66667e-17	7.19824e-17
High	Q13435	Splicing factor 3B subunit 2 OS=Homo sapiens OX=9606 GN=SF3B2 PE=1 SV=2	34	26	184	895	100.2	5.67	3.02142e+08	2.43909e+08	2.51055e+08	2.25397e+08	2.30631e+08	1.92953e+08	2.87356e+08	2.68355e+08	2.85027e+08	1.15606e+08	1.19299e+08	1.28837e+08	0.936	0.776	2.278	1.992	2.457	0.999335	0.876737	0.991817	0.994678	0.9828
High	P38646	Stress-70 protein, mitochondrial OS=Homo sapiens OX=9606 GN=HSPA9 PE=1 SV=2	38	23	150	679	73.6	6.16	3.01492e+08	276688821	2.83678e+08	6.01195e+08	6.06924e+08	5.16603e+08	6.12215e+08	5.63339e+08	5.41616e+08	2.01234e+06	6.5117e+06	5.35273e+06	0.512	0.997	14.166	23.617	26.162	7.66537e-07	0.969876	0.176339	0.0635148	0.0657979
High	Q9UHX1	Poly(U)-binding-splicing factor PUF60 OS=Homo sapiens OX=9606 GN=PUF60 PE=1 SV=1	39	16	147	559	59.8	5.29	3.0079e+08	2.41317e+08	2.72452e+08	3.2222e+08	3.40976e+08	3.32356e+08	2.63288e+08	2.06256e+08	2.56267e+08	1957418757	2.17074e+09	2106113007	0.971	0.999	0.159	0.169	0.161	0.938414	0.969876	0.0409203	0.0523012	0.0419377
High	P11940	Polyadenylate-binding protein 1 OS=Homo sapiens OX=9606 GN=PABPC1 PE=1 SV=2	32	20	135	636	70.6	9.5	2.99998e+08	2.72415e+08	229694996	2.56782e+08	2.23382e+08	2.273e+08	3.02635e+08	2.2721e+08	2.40781e+08	46641145	4.74845e+07	4.33275e+07	1.008	0.938	3.363	3.016	3.203	0.881754	0.999079	0.946991	0.979976	0.96637
High	Q7Z6Z7	E3 ubiquitin-protein ligase HUWE1 OS=Homo sapiens OX=9606 GN=HUWE1 PE=1 SV=3	13	39	222	4374	481.6	5.22	2.98951e+08	3.56735e+08	3.30706e+08	3.26446e+08	3.78467e+08	3.38741e+08	3.84225e+08	4.75885e+08	4.74675e+08	1.13585e+08	1.80608e+08	1.67058e+08	0.669	0.715	8.87	9.421	13.3	0.022019	0.757866	0.402073	0.430449	0.283262
High	P68431	Histone H3.1 OS=Homo sapiens OX=9606 GN=H3C12 PE=1 SV=2	24	5	45	136	15.4	11.12	298407186	337628096	4.12614e+08	1033720428	1106318021	1.13417e+09	1.60352e+08	211252390	185177614	7.05441e+08	1.5221e+09	1.1941e+09	1.351	5.89	0.282	0.91	0.19	0.00849341	2.21712e-16	0.17492	0.863708	0.064728
High	P08238	Heat shock protein HSP 90-beta OS=Homo sapiens OX=9606 GN=HSP90AB1 PE=1 SV=4	28	20	202	724	83.2	5.03	2.96166e+08	307027450	3.04559e+08	4.59026e+08	528494201	4.5167e+08	3.54556e+08	3.7493e+08	3.9357e+08	1.41937e+08	1.52548e+08	1.52132e+08	0.817	1.262	1.987	3.065	2.346	0.668499	0.531451	0.999847	0.979976	0.992049
High	Q02952	A-kinase anchor protein 12 OS=Homo sapiens OX=9606 GN=AKAP12 PE=1 SV=4	29	34	219	1782	191.4	4.41	2.93197e+08	3.30363e+08	4.54624e+08	3.28261e+08	3.90023e+08	4.5101e+08	3.13375e+08	3.06935e+08	4.26157e+08	5.16048e+07	2.90814e+07	1.28958e+08	0.969	1.008	9.525	9.811	10.435	0.944367	0.962067	0.35842	0.4066	0.413772
High	Q06830	Peroxiredoxin-1 OS=Homo sapiens OX=9606 GN=PRDX1 PE=1 SV=1	53	11	73	199	22.1	8.13	2.90962e+08	277134329	2.75138e+08	244015321	267633372	282144390	3.29172e+08	294033720	3.01819e+08	1.56037e+08	1.74466e+08	1.70306e+08	0.901	0.854	1.672	1.533	1.82	0.940944	0.98552	0.991817	0.979976	0.971587
High	P62805	Histone H4 OS=Homo sapiens OX=9606 GN=H4-16 PE=1 SV=2	53	10	80	103	11.4	11.36	2.90733e+08	4.81262e+08	4.89971e+08	1.61281e+09	2.15069e+09	2.10505e+09	3.8166e+08	4.60764e+08	4.93232e+08	1107944717	1.6993e+09	1719260944	1.025	4.065	0.31	1.162	0.29	0.852385	1.01457e-11	0.208004	0.958593	0.176149
High	O75533	Splicing factor 3B subunit 1 OS=Homo sapiens OX=9606 GN=SF3B1 PE=1 SV=3	28	29	212	1304	145.7	7.09	2.86912e+08	2.78682e+08	260505299	2.4195e+08	246459991	2.56206e+08	3.46043e+08	3.23783e+08	2.9375e+08	1.2679e+08	1.35678e+08	1.29601e+08	0.877	0.806	1.921	1.732	2.246	0.887738	0.936457	0.996764	0.979976	0.999481
High	P09651	Heterogeneous nuclear ribonucleoprotein A1 OS=Homo sapiens OX=9606 GN=HNRNPA1 PE=1 SV=5	45	16	122	372	38.7	9.13	2.85528e+08	3.27402e+08	330907194	3.45053e+08	3.59998e+08	357907285	2.93191e+08	2.92827e+08	2.72104e+08	3.20163e+07	36564529	3.83171e+07	1.076	1.253	6.538	7.16	5.849	0.635902	0.549904	0.593266	0.603826	0.763336
High	Q9Y3B9	RRP15-like protein OS=Homo sapiens OX=9606 GN=RRP15 PE=1 SV=2	23	7	56	282	31.5	5.52	281481414	282348082	2.66295e+08	2.0187e+08	2.14789e+08	1.95687e+08	2.57502e+08	2.62095e+08	2.65748e+08	3.25571e+07	3.89219e+07	2.98187e+07	1.053	0.761	7.808	5.604	7.102	0.731317	0.862278	0.480607	0.764404	0.644786
High	P50750	Cyclin-dependent kinase 9 OS=Homo sapiens OX=9606 GN=CDK9 PE=1 SV=3	31	11	96	372	42.8	8.79	281479394	3.26763e+08	2.96454e+08	201955267	2.10205e+08	209337035	382173046	358735157	376734722	3.6361e+07	3.13181e+07	3.26915e+07	0.862	0.557	18.515	11.751	22.549	0.880441	0.149049	0.0943055	0.302881	0.0952485
High	P09211	Glutathione S-transferase P OS=Homo sapiens OX=9606 GN=GSTP1 PE=1 SV=2	39	5	51	210	23.3	5.64	2.79865e+08	283285162	325158838	2.1777e+08	239452875	221979092	256618237	233304526	261065502	1.76705e+08	137358993	168814747	1.179	0.897	1.654	1.306	1.519	0.208307	0.999079	0.991817	0.979976	0.96637
High	Q7Z4V5	Hepatoma-derived growth factor-related protein 2 OS=Homo sapiens OX=9606 GN=HDGFL2 PE=1 SV=1	19	10	78	671	74.3	7.49	2.77296e+08	3.25538e+08	3.20092e+08	213213522	2.21373e+08	2.29376e+08	3.59933e+08	4.15545e+08	4.40018e+08	1.08508e+07	1.4931e+07	1.25608e+07	0.76	0.591	16.453	13.41	20.809	0.314522	0.259205	0.126274	0.239571	0.1148
High	O43149	Zinc finger ZZ-type and EF-hand domain-containing protein 1 OS=Homo sapiens OX=9606 GN=ZZEF1 PE=1 SV=6	13	31	207	2961	330.9	5.95	2.74173e+08	3.05139e+08	2.95515e+08	2.10782e+08	2.95847e+08	232523758	296271754	2.35246e+08	2.77222e+08	2.55429e+07	2.97007e+07	5.5367e+07	0.989	0.905	6.338	5.79	6.894	0.906082	0.999079	0.60623	0.749366	0.665195
High	Q9NR31	GTP-binding protein SAR1a OS=Homo sapiens OX=9606 GN=SAR1A PE=1 SV=1	61	9	53	198	22.4	6.68	2.741e+08	317792053	296032834	4.57499e+07	2.40181e+08	2.11809e+08	6.87697e+07	353244493	302111181	1120687327	1324595198	1341439353	0.936	0.647	0.274	0.171	0.266	0.999219	0.485683	0.164422	0.0538627	0.146151
High	P62937	Peptidyl-prolyl cis-trans isomerase A OS=Homo sapiens OX=9606 GN=PPIA PE=1 SV=2	40	8	101	165	18	7.81	2.73104e+08	2.17857e+08	240115394	241706274	191408612	1.93406e+08	3.30676e+08	2.88099e+08	2.82405e+08	1.39848e+08	1.36302e+08	1.37273e+08	0.836	0.712	2	1.719	2.393	0.767141	0.750842	0.999847	0.979976	0.988107
High	Q14839	Chromodomain-helicase-DNA-binding protein 4 OS=Homo sapiens OX=9606 GN=CHD4 PE=1 SV=2	27	38	245	1912	217.9	5.86	2.72035e+08	2.228e+08	2.54914e+08	224940881	2.09666e+08	191817085	3.15206e+08	2.67555e+08	2.62547e+08	1.33404e+08	8.38401e+07	8.15431e+07	0.934	0.76	2.266	1.815	2.415	0.999941	0.862278	0.991817	0.981027	0.98757
High	P49207	60S ribosomal protein L34 OS=Homo sapiens OX=9606 GN=RPL34 PE=1 SV=3	21	4	27	117	13.3	11.47	269049469	3.08111e+08	290818517	263206671	3.44041e+08	2.82925e+08	2.60215e+08	324897459	3.49705e+08	1.37864e+08	1.69291e+08	1.83157e+08	0.929	0.942	1.907	2.13	2.264	0.994669	0.999079	0.996764	0.995073	0.999296
High	Q8WVZ9	Kelch repeat and BTB domain-containing protein 7 OS=Homo sapiens OX=9606 GN=KBTBD7 PE=1 SV=1	23	13	92	684	77.1	5.57	2.68089e+08	3.08124e+08	2.97686e+08	1.95083e+08	225273855	2.27176e+08	2.76722e+08	3.07357e+08	315237103	644506		1.11718e+06	1.001	0.707	3.317	3.146	3.566	0.883672	0.734675	0.950982	0.979976	0.96637
High	Q08211	ATP-dependent RNA helicase A OS=Homo sapiens OX=9606 GN=DHX9 PE=1 SV=4	22	23	183	1270	140.9	6.84	268023250	3.28878e+08	3.32989e+08	3.04577e+08	3.62302e+08	3.89818e+08	2.75895e+08	3.28742e+08	3.47956e+08	8.42982e+07	1.27896e+08	1.53074e+08	0.934	1.031	2.29	2.437	2.534	0.999941	0.939666	0.991817	0.979976	0.97747
High	P05387	60S acidic ribosomal protein P2 OS=Homo sapiens OX=9606 GN=RPLP2 PE=1 SV=1	81	7	66	115	11.7	4.54	2.65307e+08	3.58624e+08	3.06122e+08	3.37244e+08	4.03697e+08	3.65426e+08	3.651e+08	4.2196e+08	4.1239e+08	1.55283e+08	1.857e+08	1.76995e+08	0.831	0.938	1.909	2.187	2.402	0.741494	0.999079	0.996764	0.991782	0.988107
High	P35268	60S ribosomal protein L22 OS=Homo sapiens OX=9606 GN=RPL22 PE=1 SV=2	51	7	44	128	14.8	9.19	2.65161e+08	3.32031e+08	2.80652e+08	2.33236e+08	2.88889e+08	2.32247e+08	9.54611e+07	3.56242e+08	2.49e+08	2.45204e+08	361614843	3.16781e+08	1.235	0.91	1.103	0.948	0.903	0.0852436	0.99977	0.914802	0.883318	0.790837
High	P50914	60S ribosomal protein L14 OS=Homo sapiens OX=9606 GN=RPL14 PE=1 SV=4	20	4	35	215	23.4	10.93	2.62326e+08	248061712	224773406	2.55527e+08	261041304	244247644	282586936	267409511	272371775	1.41992e+08	1.66845e+08	138345192	0.904	0.915	1.689	1.703	1.888	0.946965	0.99977	0.991817	0.979976	0.977087
High	Q6P5R6	60S ribosomal protein L22-like 1 OS=Homo sapiens OX=9606 GN=RPL22L1 PE=1 SV=2	45	4	43	122	14.6	9.38	261939768	247803446	236273287	274225433	284784375	261976535	292039870	294365083	264913992	384685275	372838300	373798615	0.904	0.991	0.638	0.693	0.701	0.946965	0.973071	0.61206	0.704931	0.641629
High	P46779	60S ribosomal protein L28 OS=Homo sapiens OX=9606 GN=RPL28 PE=1 SV=3	24	3	34	137	15.7	12.02	260958615	380700713	491766508	288066860	517620510	454581991	3.53051e+08	404627389	493666550	1.22286e+08	191102964	240707682	0.832	0.871	2.141	2.278	2.642	0.743156	0.995451	0.996764	0.986937	0.97747
High	P49368	T-complex protein 1 subunit gamma OS=Homo sapiens OX=9606 GN=CCT3 PE=1 SV=4	22	12	96	545	60.5	6.49	2.6093e+08	368893625	3.12871e+08	288441622	380194258	3.8404e+08	3.35253e+08	3.77226e+08	3.44017e+08	188018582	2.31998e+08	2.09447e+08	0.974	1.043	1.466	1.555	1.573	0.931545	0.918696	0.978135	0.979976	0.96637
High	O60506	Heterogeneous nuclear ribonucleoprotein Q OS=Homo sapiens OX=9606 GN=SYNCRIP PE=1 SV=2	16	10	79	623	69.6	8.59	2.55422e+08	2.75232e+08	2.33741e+08	1.97328e+08	1.88123e+08	1.96994e+08	2.4939e+08	2.26252e+08	2.51689e+08	3.80276e+07	2.89733e+07	2.66862e+07	1.079	0.875	4.623	3.847	4.301	0.624573	0.997409	0.805044	0.940458	0.929425
High	Q9NP64	Zinc finger CCHC domain-containing protein 17 OS=Homo sapiens OX=9606 GN=ZCCHC17 PE=1 SV=1	35	8	69	241	27.6	9.7	2.53468e+08	2.66515e+08	2.35247e+08	230030740	240492310	223313358	277813560	2.4735e+08	247220283	1.03617e+07	1.45045e+07	15844015	0.972	0.914	13.749	12.484	13.226	0.937591	0.999941	0.185922	0.274514	0.286152
High	Q99832	T-complex protein 1 subunit eta OS=Homo sapiens OX=9606 GN=CCT7 PE=1 SV=2	38	17	146	543	59.3	7.65	2.52421e+08	3.11684e+08	3.02545e+08	2.50369e+08	3.12549e+08	2.59904e+08	2.37133e+08	3.13562e+08	273879904	189851619	2.44619e+08	2.40777e+08	0.989	0.965	1.253	1.198	1.255	0.906082	0.995451	0.960555	0.973913	0.961376
High	Q14697	Neutral alpha-glucosidase AB OS=Homo sapiens OX=9606 GN=GANAB PE=1 SV=3	25	20	163	944	106.8	6.14	2.4913e+08	3.76337e+08	3.72568e+08	6.63339e+08	3.53836e+08	9.96609e+08	4.93466e+08	1048389646	1.62388e+09	2.50506e+08	1.20858e+08	1.23782e+08	0.885	0.808	2.795	2.49	3.127	0.907338	0.940413	0.974287	0.979976	0.96637
High	P51149	Ras-related protein Rab-7a OS=Homo sapiens OX=9606 GN=RAB7A PE=1 SV=1	64	11	105	207	23.5	6.7	2.47009e+08	3.07727e+08	3.38235e+08	3.42084e+08	4.52221e+08	4.42364e+08	3.01869e+08	3.21008e+08	361020925	1.05349e+08	1.44104e+08	1.44341e+08	0.924	1.242	2.14	2.745	2.34	0.989351	0.577307	0.996764	0.979976	0.992049
High	P62857	40S ribosomal protein S28 OS=Homo sapiens OX=9606 GN=RPS28 PE=1 SV=1	36	3	36	69	7.8	10.7	246662977	2.2621e+08	2.20216e+08	1.91813e+08	189748366	1.8861e+08	279632423	2.4451e+08	2.38439e+08	6.94202e+07	66057693	5.96184e+07	0.935	0.791	3.593	2.809	4.062	0.999941	0.913989	0.919159	0.979976	0.953906
High	Q9H583	HEAT repeat-containing protein 1 OS=Homo sapiens OX=9606 GN=HEATR1 PE=1 SV=3	15	29	164	2144	242.2	6.54	2.45446e+08	3.80882e+08	2.93931e+08	1.49352e+08	1.96305e+08	1.78741e+08	3.42276e+08	351568152	3.36535e+08	1.06414e+07	1.41795e+07	1.67013e+07	0.866	0.568	13.576	8.96	14.943	0.881754	0.177287	0.190978	0.461006	0.232129
High	O60814	Histone H2B type 1-K OS=Homo sapiens OX=9606 GN=H2BC12 PE=1 SV=3	49	6	56	126	13.9	10.32	2.43618e+08	6.61474e+08	6.69356e+08	671873719	9.7089e+08	1.11601e+09	1.92362e+08	2.60446e+08	2.74498e+08	1.62069e+09	1.97818e+09	1.99425e+09	2.127	3.487	0.274	0.429	0.128	2.09557e-12	1.71628e-09	0.165166	0.394011	0.0215075
High	Q12874	Splicing factor 3A subunit 3 OS=Homo sapiens OX=9606 GN=SF3A3 PE=1 SV=1	15	5	36	501	58.8	5.38	2.41637e+08	2.12629e+08	10186141	9.31388e+06	2.03493e+07	1.03506e+08	1.11897e+07	2.76801e+07	1.55924e+08	9.02391e+06	1.30187e+08	1.38465e+08	0.952	0.85	1.73	1.682	1.756	0.979343	0.957158	0.991817	0.979976	0.968837
High	P61254	60S ribosomal protein L26 OS=Homo sapiens OX=9606 GN=RPL26 PE=1 SV=1	37	9	94	145	17.2	10.55	2.40958e+08	2.9078e+08	2.96581e+08	216373754	2.71205e+08	2.79523e+08	2.80224e+08	2.90393e+08	2.8975e+08	6.13268e+07	7.34157e+07	7.2913e+07	0.969	0.941	3.525	3.191	3.723	0.944367	0.999079	0.930945	0.979976	0.96637
High	P82930	28S ribosomal protein S34, mitochondrial OS=Homo sapiens OX=9606 GN=MRPS34 PE=1 SV=2	42	11	100	218	25.6	9.98	239937091	2.77324e+08	2.79344e+08	2.76942e+08	3.27485e+08	2.78575e+08	566672282	513735648	5.42875e+08	18711457	1.3766e+07	1.77945e+07	0.524	0.562	11.848	12.334	20.97	2.34521e-06	0.162408	0.245771	0.278887	0.113577
High	Q9P0U4	CXXC-type zinc finger protein 1 OS=Homo sapiens OX=9606 GN=CXXC1 PE=1 SV=2	30	16	132	656	75.7	8.24	2.3918e+08	2.97113e+08	2.72214e+08	2.27939e+08	2.2863e+08	2.45899e+08	2.0059e+08	2.3955e+08	2.08336e+08	5.6012e+08	6.17317e+08	5.83555e+08	1.264	1.13	0.518	0.511	0.41	0.0504634	0.839218	0.485058	0.495156	0.328408
High	Q7Z6E9	E3 ubiquitin-protein ligase RBBP6 OS=Homo sapiens OX=9606 GN=RBBP6 PE=1 SV=1	19	28	183	1792	201.4	9.64	238843811	1.94426e+08	1.88347e+08	1.87899e+08	2.17426e+08	1.98891e+08	206988508	1.56441e+08	1.68669e+08	1.97893e+08	1.86022e+08	1.72624e+08	1.134	1.05	1.188	1.059	1.067	0.376804	0.917322	0.946991	0.921205	0.884374
High	P33993	DNA replication licensing factor MCM7 OS=Homo sapiens OX=9606 GN=MCM7 PE=1 SV=4	42	24	171	719	81.3	6.46	2.38074e+08	2.85028e+08	2.5535e+08	4.39837e+08	5.11975e+08	4.94979e+08	245384814	2.47907e+08	286582579	6.54352e+07	7.1432e+07	7.29711e+07	0.978	1.805	3.485	6.144	3.452	0.921271	0.0135461	0.934024	0.708463	0.96637
High	P09874	Poly [ADP-ribose] polymerase 1 OS=Homo sapiens OX=9606 GN=PARP1 PE=1 SV=4	36	31	160	1014	113	8.88	2.37916e+08	3.11038e+08	3.34681e+08	1.37211e+08	1.46124e+08	1.34233e+08	6.88392e+07	7.35586e+07	7.78927e+07	5.28472e+08	5.35694e+08	5.17351e+08	2.723	1.515	0.666	0.372	0.247	1.56117e-16	0.130109	0.641745	0.31199	0.121822
High	P30050	60S ribosomal protein L12 OS=Homo sapiens OX=9606 GN=RPL12 PE=1 SV=1	43	5	41	165	17.8	9.42	2.32744e+08	289551139	2.39172e+08	209997449	2.77499e+08	2.4372e+08	2.42646e+08	269625114	2.427e+08	74129488	92089466	79307759	0.952	0.97	2.676	2.651	3.019	0.979343	0.989403	0.98193	0.979976	0.96637
High	P38935	DNA-binding protein SMUBP-2 OS=Homo sapiens OX=9606 GN=IGHMBP2 PE=1 SV=3	5	2	2	993	109.1	8.97	232032592		9.94228e+08	2.91778e+08	1469322041	2.77236e+09	2.19511e+08	6.50266e+08	2.07674e+06	109700352		334692	1.063	1.331	3.097	5.519	3.65	0.701907	0.39127	0.965816	0.775197	0.96637
High	Q96RL7	Intermembrane lipid transfer protein VPS13A OS=Homo sapiens OX=9606 GN=VPS13A PE=1 SV=2	20	51	391	3174	360	6.33	2.30906e+08	410261407	4.19106e+08	5.77868e+08	8.65823e+08	8.06095e+08	3.84359e+08	4.83923e+08	5.23453e+08	4.52073e+08	581028802	5.70141e+08	0.836	1.504	0.77	1.383	0.906	0.767295	0.138892	0.731156	0.979976	0.792155
High	P35527	Keratin, type I cytoskeletal 9 OS=Homo sapiens OX=9606 GN=KRT9 PE=1 SV=3	52	22	218	623	62	5.24	2.30039e+08	446447415	4.21031e+08	4.011e+08	6.83953e+08	6.79241e+08	611153530	799662032	951546814	4.13775e+08	6.22042e+08	6.1342e+08	0.437	0.687	0.671	1.023	1.366	1.24499e-10	0.654757	0.6483	0.913955	0.96637
High	Q9UBL3	Set1/Ash2 histone methyltransferase complex subunit ASH2 OS=Homo sapiens OX=9606 GN=ASH2L PE=1 SV=1	29	14	112	628	68.7	5.69	227094429	1.4795e+08	1.64942e+08	1.74176e+08	164758455	1.84291e+08	1.70921e+08	148302788	122478497	6.67477e+08	5.04968e+08	5.13698e+08	1.273	1.153	0.51	0.464	0.399	0.0423076	0.785683	0.475338	0.442753	0.31483
High	P22087	rRNA 2'-O-methyltransferase fibrillarin OS=Homo sapiens OX=9606 GN=FBL PE=1 SV=2	37	11	88	321	33.8	10.18	223482433	2.41036e+08	217949486	2.10216e+08	219094407	194731714	2.06151e+08	2.13102e+08	2.04649e+08	1.7701e+08	2.08624e+08	208562542	1.102	1.016	1.254	1.188	1.216	0.513024	0.956751	0.960555	0.970423	0.949679
High	Q9Y3U8	60S ribosomal protein L36 OS=Homo sapiens OX=9606 GN=RPL36 PE=1 SV=3	34	5	53	105	12.2	11.59	222872686	2.3128e+08	231450330	255484086	2.42282e+08	196731160	1.96196e+08	197038625	2.25117e+08	1.23309e+08	122140451	1.17152e+08	1.035	1.087	1.853	1.901	1.784	0.812115	0.862278	0.996112	0.987329	0.971587
High	Q9UHB9	Signal recognition particle subunit SRP68 OS=Homo sapiens OX=9606 GN=SRP68 PE=1 SV=2	29	19	168	627	70.7	8.56	2.21451e+08	236557036	2.03088e+08	1.4651e+08	2.16427e+08	2.04488e+08	3.24964e+08	2.88144e+08	332010814	212261985	2.65196e+08	2.41521e+08	0.761	0.608	1.1	0.841	1.409	0.322676	0.312857	0.914802	0.825815	0.96637
High	Q9NR30	Nucleolar RNA helicase 2 OS=Homo sapiens OX=9606 GN=DDX21 PE=1 SV=5	27	21	181	783	87.3	9.28	2.18367e+08	271001091	2.93141e+08	2.59765e+08	279679695	2.70497e+08	2.69066e+08	3.10847e+08	2.82303e+08	5.47817e+07	5.82441e+07	5.02887e+07	0.921	0.946	3.592	3.594	3.904	0.985305	0.999079	0.919159	0.973891	0.96637
High	P51572	B-cell receptor-associated protein 31 OS=Homo sapiens OX=9606 GN=BCAP31 PE=1 SV=3	20	8	86	246	28	8.44	2.18199e+08	2.11462e+08	1.97866e+08	2.89608e+08	2.84566e+08	2.59164e+08	1.90872e+08	174323119	1.86256e+08	1.16638e+08	9.53e+07	85979939	1.038	1.472	1.756	2.255	1.606	0.793879	0.171026	0.991817	0.98783	0.96637
High	P11586	C-1-tetrahydrofolate synthase, cytoplasmic OS=Homo sapiens OX=9606 GN=MTHFD1 PE=1 SV=4	19	15	100	935	101.5	7.3	2.14331e+08	132944255	148887693	1.07176e+08	117450715	1.22574e+08	1.32394e+08	140106473	1.2853e+08	3.48283e+07	1.08468e+08	4.38769e+07	0.986	0.93	2.115	2.163	2.259	0.907338	0.999079	0.996764	0.994678	0.999296
High	O75528	Transcriptional adapter 3 OS=Homo sapiens OX=9606 GN=TADA3 PE=1 SV=1	41	13	76	432	48.9	6.27	2.12778e+08	1.31583e+08	9.24641e+07	1.79091e+08	55464933	61851389	2.55855e+08	8.12894e+07	6.78475e+07	5.28736e+07	36209686	2.49058e+07	0.977	0.758	2.827	2.119	2.743	0.923208	0.862278	0.974287	0.996181	0.971587
High	Q92552	28S ribosomal protein S27, mitochondrial OS=Homo sapiens OX=9606 GN=MRPS27 PE=1 SV=3	38	13	82	414	47.6	6.18	2.09719e+08	202898122	2.02321e+08	262677351	2.3088e+08	2.40465e+08	475776790	4.15348e+08	4.59683e+08	1.59963e+06	2.03375e+06	1.18818e+06	0.498	0.591	21.791	23.014	37.609	1.96551e-07	0.259205	0.0618978	0.068312	0.0240445
High	Q15393	Splicing factor 3B subunit 3 OS=Homo sapiens OX=9606 GN=SF3B3 PE=1 SV=4	18	18	116	1217	135.5	5.26	208054434	1.7055e+08	2.31492e+08	1.80747e+08	1.30452e+08	1.43798e+08	2.36111e+08	2.06219e+08	1.54749e+08	7.10675e+07	4.24193e+07	5.93853e+07	0.867	0.798	2.42	2.143	2.781	0.881754	0.918696	0.991817	0.994678	0.971587
High	Q92541	RNA polymerase-associated protein RTF1 homolog OS=Homo sapiens OX=9606 GN=RTF1 PE=1 SV=4	19	16	111	710	80.3	8.15	2.05783e+08	221669459	198836376	205825353	2.6822e+08	1.56406e+08	2.86278e+08	2.93008e+08	2.95181e+08	1.61721e+07	6.10477e+07	3.73686e+07	0.791	0.695	15.602	12.484	22.161	0.508035	0.688143	0.14239	0.274514	0.0992622
High	Q7KZI7	Serine/threonine-protein kinase MARK2 OS=Homo sapiens OX=9606 GN=MARK2 PE=1 SV=2	11	7	39	788	87.9	9.72	2.02681e+08	282319206	2.7324e+08	2.08517e+08	2.63841e+08	247004347	1.95319e+08	261261250	2.90894e+08	1.11271e+08	1.72959e+08	1.79068e+08	0.938	0.913	3.15	3.135	3.383	0.998449	0.999941	0.960791	0.979976	0.96637
High	Q8N6T3	ADP-ribosylation factor GTPase-activating protein 1 OS=Homo sapiens OX=9606 GN=ARFGAP1 PE=1 SV=2	52	13	80	406	44.6	5.66	1.98332e+08	267520277	289288105	9.74855e+07	1.34277e+08	1.20362e+08	1.76297e+08	2.38085e+08	226783522	7.66214e+08	7.40191e+08	7.94175e+08	1.168	0.589	0.512	0.259	0.428	0.247585	0.254487	0.479395	0.151091	0.350134
High	P61221	ATP-binding cassette sub-family E member 1 OS=Homo sapiens OX=9606 GN=ABCE1 PE=1 SV=1	25	12	92	599	67.3	8.34	1.97837e+08	2.18157e+08	2.13072e+08	1.75688e+08	2.1035e+08	2.05488e+08	1.90135e+08	2.05298e+08	2.12563e+08	6.13417e+07	8.67978e+07	8.91015e+07	0.984	0.864	2.685	2.526	2.803	0.90948	0.995451	0.98193	0.979976	0.971587
High	P04908	Histone H2A type 1-B/E OS=Homo sapiens OX=9606 GN=H2AC8 PE=1 SV=2	21	5	36	130	14.1	11.05	1.97566e+08	3.80606e+08	3.86447e+08	4.0709e+08	5.40207e+08	5.05302e+08	1.39473e+08	122452052	1.33288e+08	7.74015e+08	1214912988	1.17442e+09	2.313	3.527	0.343	0.481	0.13	6.80091e-15	1.20823e-09	0.251058	0.461006	0.0222621
High	Q9P2E5	Chondroitin sulfate glucuronyltransferase OS=Homo sapiens OX=9606 GN=CHPF2 PE=2 SV=2	32	19	109	772	85.9	7.83	1.95669e+08	2.01177e+08	1.84263e+08	1.27921e+08	1.52835e+08	1.50286e+08	1.92604e+08	1.8037e+08	1.93833e+08	1.0994e+07	1.26485e+07	1.007e+07	0.983	0.775	9.834	7.778	9.794	0.90948	0.876238	0.342662	0.547879	0.450044
High	P40429	60S ribosomal protein L13a OS=Homo sapiens OX=9606 GN=RPL13A PE=1 SV=2	26	6	61	203	23.6	10.93	194729605	244514147	227104141	1.79758e+08	257933663	221160390	2.03716e+08	239108765	272595572	1.11376e+08	1.71622e+08	1.45023e+08	0.899	0.933	1.548	1.664	1.744	0.938414	0.999079	0.987271	0.979976	0.966683
High	Q7L014	Probable ATP-dependent RNA helicase DDX46 OS=Homo sapiens OX=9606 GN=DDX46 PE=1 SV=2	40	45	268	1031	117.3	9.29	193477652	1.98923e+08	2.21458e+08	1.95758e+08	2.09021e+08	1.91274e+08	2.60377e+08	2.55249e+08	2.58485e+08	1.28776e+09	1.4625e+09	1.42286e+09	0.857	0.809	0.196	0.179	0.228	0.868736	0.94304	0.0727929	0.0613613	0.102151
High	P17066	Heat shock 70 kDa protein 6 OS=Homo sapiens OX=9606 GN=HSPA6 PE=1 SV=2	32	20	188	643	71	6.14	1.93174e+08	2.27375e+08	2.38565e+08	2.34723e+08	300699453	207274540	305882163	267780313	243830719	67878648	149077472	42417284	0.883	0.713	2.601	2.888	3.269	0.906082	0.753332	0.986282	0.979976	0.96637
High	O15534	Period circadian protein homolog 1 OS=Homo sapiens OX=9606 GN=PER1 PE=1 SV=2	16	19	131	1290	136.1	6.09	1.90744e+08	2.28408e+08	2.17465e+08	1.51252e+08	1.82614e+08	1.72415e+08	273421783	3.09145e+08	3.04019e+08				0.738	0.592	100	100	100	0.196098	0.260798	6.67078e-17	7.66667e-17	7.19824e-17
High	Q9Y5B9	FACT complex subunit SPT16 OS=Homo sapiens OX=9606 GN=SUPT16H PE=1 SV=1	26	26	185	1047	119.8	5.66	1.89897e+08	1.97063e+08	1.8622e+08	2.01268e+08	1.98933e+08	1.88366e+08	2.02355e+08	1.89533e+08	1.90477e+08	6.40373e+08	6.88606e+08	6.16065e+08	0.889	0.994	0.327	0.348	0.36	0.90948	0.969876	0.231289	0.278443	0.263389
High	P62826	GTP-binding nuclear protein Ran OS=Homo sapiens OX=9606 GN=RAN PE=1 SV=3	35	6	64	216	24.4	7.49	187854564	225763295	217787962	240663219	278406628	272004182	211207072	272432450	244137537	1.18652e+08	115214833	110141328	0.931	1.065	2.019	2.473	2.167	0.998398	0.894733	0.999847	0.979976	0.995496
High	P62913	60S ribosomal protein L11 OS=Homo sapiens OX=9606 GN=RPL11 PE=1 SV=2	26	5	42	178	20.2	9.6	187468518	238825404	218047280	156928524	324673612	168204364	199393388	240064496	225553144	51348264	78649273	72905733	0.989	0.791	2.99	2.457	3.223	0.906082	0.913989	0.969522	0.979976	0.96637
High	P46459	Vesicle-fusing ATPase OS=Homo sapiens OX=9606 GN=NSF PE=1 SV=3	14	10	31	744	82.5	6.95	1.87424e+08	1.44262e+08	1.53835e+08	1.80025e+08	1.35725e+08	1.49307e+08	1.70137e+08	1.19673e+08	1.2596e+08	1.52711e+08	1.13914e+08	1.40772e+08	1.3	1.393	2.5	2.67	1.945	0.0247743	0.278582	0.991817	0.979976	0.97747
High	Q13247	Serine/arginine-rich splicing factor 6 OS=Homo sapiens OX=9606 GN=SRSF6 PE=1 SV=2	23	9	88	344	39.6	11.43	1.86848e+08	196164576	2.24989e+08	1.46439e+08	1.68471e+08	1.66388e+08	2.54749e+08	2.40419e+08	2.36407e+08	2.53541e+08	2.25781e+08	2.12249e+08	0.806	0.635	0.816	0.639	1.007	0.608212	0.432196	0.766432	0.645742	0.85226
High	P05388	60S acidic ribosomal protein P0 OS=Homo sapiens OX=9606 GN=RPLP0 PE=1 SV=1	27	10	67	317	34.3	5.97	185486539	2.31795e+08	225577279	2.16675e+08	2.78973e+08	2.63858e+08	219740068	3.37635e+08	2.67378e+08	1.59561e+08	1.70709e+08	1.77227e+08	0.841	1.012	1.4	1.658	1.703	0.79036	0.957158	0.97219	0.979976	0.96637
High	Q13885	Tubulin beta-2A chain OS=Homo sapiens OX=9606 GN=TUBB2A PE=1 SV=1	65	26	345	445	49.9	4.89	185303016	385100926	174261587	1.58686e+08	384887729	368648692	212246276	449947961	178042256	1.17003e+08	9.94924e+07	90119364	0.878	0.814	1.412	1.311	1.638	0.892321	0.946857	0.974287	0.979976	0.96637
High	Q9UPW5	Cytosolic carboxypeptidase 1 OS=Homo sapiens OX=9606 GN=AGTPBP1 PE=1 SV=3	19	21	123	1226	138.4	6.15	1.84748e+08	1.97944e+08	1.99675e+08	1.18696e+08	1.20305e+08	1.16894e+08	1.53671e+08	1.68532e+08	1.78639e+08	4.69744e+06	5.85375e+06	6.41473e+06	1.114	0.709	34.893	20.384	28.747	0.470956	0.740696	0.0144146	0.0915871	0.0521125
High	P21127	Cyclin-dependent kinase 11B OS=Homo sapiens OX=9606 GN=CDK11B PE=1 SV=4	19	17	124	795	92.6	5.54	1.83639e+08	2.15306e+08	2.39847e+08	1.70538e+08	216049791	1.98241e+08	2.09424e+08	2.54068e+08	2.37212e+08	2.14474e+08	2.94144e+08	2.89905e+08	0.879	0.84	0.822	0.748	0.92	0.896286	0.973075	0.772341	0.749366	0.799623
High	Q09028	Histone-binding protein RBBP4 OS=Homo sapiens OX=9606 GN=RBBP4 PE=1 SV=3	44	11	114	425	47.6	4.89	1.82064e+08	218377748	2.04284e+08	163069462	157534843	1.48793e+08	1.96456e+08	243471244	201160297	3.84314e+07	6.4928e+07	4.67501e+07	0.92	0.775	3.566	2.904	3.795	0.983533	0.876737	0.923743	0.979976	0.96637
High	Q9UQ80	Proliferation-associated protein 2G4 OS=Homo sapiens OX=9606 GN=PA2G4 PE=1 SV=3	29	10	67	394	43.8	6.55	181604591	191720211	187458305	151811072	145717711	1.54857e+08	220544974	2.06446e+08	1.95409e+08	3.00957e+07	2.55572e+07	2.7602e+07	0.937	0.763	5.53	4.763	6.06	0.998636	0.862278	0.693912	0.862266	0.738597
High	Q9BVP2	Guanine nucleotide-binding protein-like 3 OS=Homo sapiens OX=9606 GN=GNL3 PE=1 SV=2	25	15	154	549	62	9.16	1.81221e+08	2.04374e+08	189342956	1.64534e+08	1.94701e+08	1.74182e+08	1.81317e+08	1.85037e+08	1.93665e+08	1.07801e+08	1.01948e+08	1.11799e+08	1.004	0.941	1.855	1.762	1.858	0.883165	0.999079	0.996112	0.979976	0.976154
High	Q8WXI9	Transcriptional repressor p66-beta OS=Homo sapiens OX=9606 GN=GATAD2B PE=1 SV=1	37	17	111	593	65.2	9.7	1.78039e+08	1.83256e+08	2.02889e+08	1.4225e+08	1.67277e+08	155966300	1.82658e+08	1.99521e+08	1.88978e+08	7.2104e+07	7.76474e+07	72458204	0.974	0.86	2.353	2.199	2.573	0.931186	0.99306	0.991817	0.990451	0.97747
High	Q9BW61	DET1- and DDB1-associated protein 1 OS=Homo sapiens OX=9606 GN=DDA1 PE=1 SV=1	48	5	34	102	11.8	8.68	177469181	1.66118e+08	154729926	1.0997e+08	114925913	1.06371e+08	1.75685e+08	183063269	1.84531e+08	203167	124635	187043	0.915	0.615	78.085	56.005	100	0.976394	0.34424	0.000655109	0.00360872	7.19824e-17
High	O00116	Alkyldihydroxyacetonephosphate synthase, peroxisomal OS=Homo sapiens OX=9606 GN=AGPS PE=1 SV=1	33	15	73	658	72.9	7.34	1.77245e+08	2.17723e+08	2.19473e+08	1.78939e+08	238565036	2.34162e+08	1.49959e+08	1.81389e+08	1.99373e+08	2.40908e+06	4967287	4268037	1.191	1.179	0.345	0.363	0.347	0.175226	0.730234	0.252485	0.300609	0.248768
High	P49959	Double-strand break repair protein MRE11 OS=Homo sapiens OX=9606 GN=MRE11 PE=1 SV=3	24	13	97	708	80.5	5.9	176717732	1.50121e+08	1.51469e+08	2.3111e+08	216466309	1.75877e+08	9.84802e+07	95625187	7.64738e+07	3.88842e+07	22067297	2.2928e+07	1.734	2.212	4.97	6.04	2.8	3.58005e-07	0.00030975	0.760958	0.721411	0.971587
High	Q15291	Retinoblastoma-binding protein 5 OS=Homo sapiens OX=9606 GN=RBBP5 PE=1 SV=2	34	14	58	538	59.1	5.1	1.76514e+08	1.72449e+08	1.86648e+08	1.93893e+08	1.68913e+08	1.69792e+08	138115289	1.88632e+08	1.4598e+08	4.1275e+08	4.82798e+08	446851201	1.085	1.085	0.448	0.447	0.378	0.600549	0.862278	0.396255	0.420167	0.286455
High	P13645	Keratin, type I cytoskeletal 10 OS=Homo sapiens OX=9606 GN=KRT10 PE=1 SV=6	34	19	166	584	58.8	5.21	1.76087e+08	218140464	2.19053e+08	2.26567e+08	3.23267e+08	316535583	1.71563e+08	258705846	266047790	2.21051e+08	3.42178e+08	2.59305e+08	0.898	1.196	0.764	0.992	0.866	0.93272	0.694498	0.727983	0.90012	0.772963
High	P49459	Ubiquitin-conjugating enzyme E2 A OS=Homo sapiens OX=9606 GN=UBE2A PE=1 SV=2	18	3	27	152	17.3	5.15	175818460	201365394	215319797	97311176	153984917	148127398	151908048	177001209	200405808	1049477	1405651	822861	1.002	0.767	100	64.622	82.113	0.883672	0.862278	6.67078e-17	0.00204794	0.00159492
High	P02768	Albumin OS=Homo sapiens OX=9606 GN=ALB PE=1 SV=2	17	10	86	609	69.3	6.28	1.75794e+08	2.76716e+08	3.10973e+08	1.72607e+08	2.97467e+08	3.16065e+08	2.00106e+08	3.03011e+08	3.06787e+08	1.9885e+08	3.08557e+08	3.0117e+08	0.94	0.955	1.005	1.015	1.056	0.993749	0.995451	0.88528	0.911633	0.880126
High	Q99615	DnaJ homolog subfamily C member 7 OS=Homo sapiens OX=9606 GN=DNAJC7 PE=1 SV=2	29	14	114	494	56.4	6.96	1.75754e+08	1.79828e+08	1.64572e+08	1.32989e+08	1.30752e+08	1.48897e+08	2.00894e+08	1.81537e+08	1.87528e+08	241164041	2.73452e+08	2.41409e+08	0.938	0.735	0.691	0.574	0.777	0.997276	0.832957	0.663226	0.56993	0.707463
High	Q8TDD1	ATP-dependent RNA helicase DDX54 OS=Homo sapiens OX=9606 GN=DDX54 PE=1 SV=2	9	7	24	881	98.5	10.02	1.74168e+08	2.24443e+08	2.2861e+08	1.67549e+08	2.25053e+08	237239185	2.06368e+08	2.33021e+08	2.52204e+08	1.73749e+08	2.16818e+08	2.18731e+08	0.911	0.917	2.158	2.539	2.884	0.963932	0.99977	0.996112	0.979976	0.96637
High	P25398	40S ribosomal protein S12 OS=Homo sapiens OX=9606 GN=RPS12 PE=1 SV=3	37	5	30	132	14.5	7.21	173259656	2.04889e+08	1.63575e+08	157982483	153707405	1.28963e+08	160483720	187592164	2.09596e+08	2.92482e+07	4.58568e+07	4.05589e+07	0.975	0.825	5.474	4.127	5.572	0.927697	0.962067	0.699442	0.918654	0.790409
High	P61106	Ras-related protein Rab-14 OS=Homo sapiens OX=9606 GN=RAB14 PE=1 SV=4	60	13	84	215	23.9	6.21	1.72228e+08	1.84808e+08	1.87687e+08	1.71231e+08	1.83898e+08	1.9438e+08	209815486	1.78994e+08	1.67867e+08	1.37103e+08	1.32843e+08	1.3675e+08	1.04	1.098	1.33	1.418	1.32	0.786172	0.862278	0.969522	0.979976	0.96637
High	P49327	Fatty acid synthase OS=Homo sapiens OX=9606 GN=FASN PE=1 SV=3	20	35	203	2511	273.3	6.44	1.70058e+08	1.53843e+08	1.44699e+08	1.83813e+08	1.48995e+08	1.55445e+08	1.99512e+08	1.7718e+08	1.71559e+08	3.43399e+07	3.27109e+07	2.85377e+07	0.867	0.904	3.703	3.924	4.317	0.881754	0.999079	0.910461	0.936847	0.927815
High	Q9BXY0	Protein MAK16 homolog OS=Homo sapiens OX=9606 GN=MAK16 PE=1 SV=2	20	5	44	300	35.3	5.38	1.68228e+08	1.51209e+08	155071121	1.46064e+08	1.59913e+08	1.33874e+08	1.73167e+08	1.57168e+08	1.60648e+08	3.76974e+07	2.43553e+07	4.1156e+07	0.951	0.824	3.04	2.75	3.278	0.979343	0.961481	0.969522	0.979976	0.96637
High	P61978	Heterogeneous nuclear ribonucleoprotein K OS=Homo sapiens OX=9606 GN=HNRNPK PE=1 SV=1	26	12	112	463	50.9	5.54	168056750	2.1063e+08	1.95716e+08	1.37582e+08	1.658e+08	1.79653e+08	177996097	1.74527e+08	1.97401e+08	6.38485e+07	8.49987e+07	8.13922e+07	0.976	0.856	2.486	2.107	2.606	0.927697	0.986605	0.991817	0.997435	0.97747
High	Q07020	60S ribosomal protein L18 OS=Homo sapiens OX=9606 GN=RPL18 PE=1 SV=2	23	6	57	188	21.6	11.72	168018752	221680257	220742341	1.8053e+08	2.31483e+08	227378877	195135418	245170870	2.01407e+08	9.89022e+07	1.21241e+08	1.46515e+08	0.927	0.994	1.804	1.937	2.004	0.991928	0.969876	0.991817	0.990451	0.980686
High	Q9UMS4	Pre-mRNA-processing factor 19 OS=Homo sapiens OX=9606 GN=PRPF19 PE=1 SV=1	22	8	69	504	55.1	6.61	165720930	151898863	188249512	153806216	158122014	163931068	180194067	191594800	206199924	3.6289e+07	45496492	33170802	0.864	0.852	3.387	3.455	4.001	0.881754	0.983312	0.946991	0.979976	0.957643
High	P46782	40S ribosomal protein S5 OS=Homo sapiens OX=9606 GN=RPS5 PE=1 SV=4	55	9	68	204	22.9	9.72	1.64313e+08	1.26731e+08	5.72912e+08	1.7093e+08	171983098	6.06062e+08	1.56955e+08	738969568	6.16239e+08	2.28394e+07	1.37835e+07	9.58417e+06	0.895	1.117	6.978	8.031	6.924	0.927697	0.862278	0.558184	0.525594	0.664179
High	Q9H2D6	TRIO and F-actin-binding protein OS=Homo sapiens OX=9606 GN=TRIOBP PE=1 SV=3	7	14	86	2365	261.2	8.48	1.62999e+08	1.27348e+08	1.17835e+08	1.22485e+08	1.00662e+08	1.0872e+08	1.70125e+08	1.17762e+08	1.4006e+08	6.56512e+07	4.33328e+07	5.68849e+07	0.975	0.76	2.534	1.802	2.607	0.927697	0.862278	0.991817	0.980455	0.97747
High	P04406	Glyceraldehyde-3-phosphate dehydrogenase OS=Homo sapiens OX=9606 GN=GAPDH PE=1 SV=3	36	9	61	335	36	8.46	1.61109e+08	8.61312e+07	6.93928e+07	1.16468e+08	1.03254e+08	58824913	1.94289e+08	1.28451e+08	1.12506e+08	1.37494e+08	1.18654e+08	1.08266e+08	0.927	0.73	1.076	0.885	1.144	0.991928	0.818762	0.909448	0.85446	0.921586
High	Q8N0X7	Spartin OS=Homo sapiens OX=9606 GN=SPART PE=1 SV=1	20	10	73	666	72.8	5.91	1.60989e+08	1.81995e+08	1.54372e+08	6.42678e+07	9.7001e+07	108503507	120439506	1.24145e+08	1.92209e+08	2.02634e+08	2.34157e+08	193827019	1.031	0.794	0.961	0.665	0.871	0.826451	0.917781	0.864337	0.67639	0.775056
High	P62847	40S ribosomal protein S24 OS=Homo sapiens OX=9606 GN=RPS24 PE=1 SV=1	27	4	44	133	15.4	10.78	1.6067e+08	146853250	134333464	1.54645e+08	141469763	139348001	175145068	161260945	151813836	49328103	56171815	4.75626e+07	0.911	0.895	2.784	2.822	3.154	0.963115	0.999079	0.974287	0.979976	0.96637
High	Q9H0A0	RNA cytidine acetyltransferase OS=Homo sapiens OX=9606 GN=NAT10 PE=1 SV=2	28	23	182	1025	115.7	8.27	160250125	136756189	147044121	1.678e+08	2.13528e+08	1.80824e+08	2.21962e+08	1.85423e+08	209684808	337157944	3.32731e+08	2.87977e+08	0.836	0.948	0.6	0.634	0.67	0.763833	0.999079	0.580484	0.640191	0.611321
High	Q92769	Histone deacetylase 2 OS=Homo sapiens OX=9606 GN=HDAC2 PE=1 SV=2	22	8	70	488	55.3	5.91	158705351	1.79346e+08	1.633e+08	1.31378e+08	1.60302e+08	1.44136e+08	1.65724e+08	179185687	1.51293e+08	2.47722e+07	4.71709e+07	3.34913e+07	0.906	0.808	3.182	2.784	3.415	0.949951	0.940124	0.960555	0.979976	0.96637
High	Q6P1J9	Parafibromin OS=Homo sapiens OX=9606 GN=CDC73 PE=1 SV=1	30	14	117	531	60.5	9.61	1.58303e+08	1.59675e+08	1.7134e+08	1.16057e+08	1.54707e+08	1.21528e+08	1.86981e+08	2.14739e+08	2.09187e+08	4.73574e+07	4.02441e+07	3.34142e+07	0.839	0.662	3.081	2.415	3.637	0.782649	0.541188	0.967893	0.979976	0.96637
High	P35659	Protein DEK OS=Homo sapiens OX=9606 GN=DEK PE=1 SV=1	41	14	105	375	42.6	8.56	1.57713e+08	1.96339e+08	2.17682e+08	1.94749e+08	1.94123e+08	2.22203e+08	168870990	181715450	1.82099e+08	1170015959	1.33231e+09	1.28601e+09	1.006	1.062	0.171	0.181	0.16	0.883165	0.898235	0.0500176	0.0628783	0.0411661
High	Q9HB71	Calcyclin-binding protein OS=Homo sapiens OX=9606 GN=CACYBP PE=1 SV=2	52	9	69	228	26.2	8.25	156107993	1.40019e+08	146067831	115210365	1.07871e+08	1.15571e+08	1.57795e+08	1.38249e+08	1.24216e+08	7.04938e+07	6.6622e+07	6.01307e+07	1.081	0.835	2.077	1.704	2.02	0.617739	0.969876	0.996764	0.979976	0.98253
High	Q8IX03	Protein KIBRA OS=Homo sapiens OX=9606 GN=WWC1 PE=1 SV=1	21	18	91	1113	125.2	5.85	1.54409e+08	177719410	2.03325e+08	1.10944e+08	1.45588e+08	114067560	171403651	1.82055e+08	1.76762e+08	6.70328e+06	6.3127e+06	3.86871e+06	0.96	0.708	11.555	8.24	11.652	0.960285	0.736061	0.255424	0.507059	0.350755
High	Q6P2E9	Enhancer of mRNA-decapping protein 4 OS=Homo sapiens OX=9606 GN=EDC4 PE=1 SV=1	19	20	129	1401	151.6	5.86	1.53426e+08	1.7097e+08	1.35983e+08	1.15773e+08	1.39425e+08	1.59886e+08	1.69954e+08	1.53912e+08	153834265	1.99238e+08	234754853	2.23381e+08	0.94	0.9	0.786	0.708	0.821	0.994669	0.999079	0.744987	0.717404	0.736524
High	Q8IYB3	Serine/arginine repetitive matrix protein 1 OS=Homo sapiens OX=9606 GN=SRRM1 PE=1 SV=2	5	3	36	904	102.3	11.84	153379880	171029212	180630924	144842890	158689004	155690558	141621760	134457050	155547348	60365649	59540705	70864308	1.164	1.06	3.681	3.042	3.022	0.261261	0.900585	0.910461	0.979976	0.96637
High	O94776	Metastasis-associated protein MTA2 OS=Homo sapiens OX=9606 GN=MTA2 PE=1 SV=1	27	14	111	668	75	9.66	1.53042e+08	1.58267e+08	133592334	1.35763e+08	1.17222e+08	1.16899e+08	180468369	1.39155e+08	1.75015e+08	4.34424e+07	2.51271e+07	2.96539e+07	1.005	0.777	3.742	2.839	3.691	0.883165	0.878295	0.907942	0.979976	0.96637
High	O75400	Pre-mRNA-processing factor 40 homolog A OS=Homo sapiens OX=9606 GN=PRPF40A PE=1 SV=2	14	14	112	957	108.7	7.56	1.52846e+08	213772644	197176870	1.58072e+08	2.09225e+08	178287445	171243272	226001246	190876588	3.18288e+08	3.16753e+08	3.1735e+08	0.97	0.935	0.555	0.559	0.581	0.940859	0.999079	0.531998	0.553397	0.532042
High	Q9NZI8	Insulin-like growth factor 2 mRNA-binding protein 1 OS=Homo sapiens OX=9606 GN=IGF2BP1 PE=1 SV=2	19	10	64	577	63.4	9.2	1.52671e+08	1.30012e+08	137568109	1.2212e+08	1.06367e+08	1.10574e+08	108845362	8.11273e+07	70693355	3.09553e+07	1.69314e+07	2.69949e+07	1.072	1.043	3.647	4.192	3.977	0.652921	0.918696	0.914802	0.913955	0.962322
High	P46778	60S ribosomal protein L21 OS=Homo sapiens OX=9606 GN=RPL21 PE=1 SV=2	33	7	53	160	18.6	10.49	151533873	1.92049e+08	178058237	145552735	167741803	202606477	2.02065e+08	222249396	226577863	65013992	100857872	8.47708e+07	0.858	0.9	1.864	1.87	2.13	0.868736	0.999079	0.996112	0.984542	0.992049
High	P62258	14-3-3 protein epsilon OS=Homo sapiens OX=9606 GN=YWHAE PE=1 SV=1	41	11	93	255	29.2	4.74	1.51368e+08	2.07696e+08	2.19648e+08	135245273	1.50088e+08	1.8144e+08	1.6367e+08	211866618	2.09161e+08	7.03475e+07	7.7585e+07	9.18713e+07	1.02	0.874	2.589	2.296	2.467	0.868736	0.997409	0.987823	0.984542	0.982545
High	Q8WUK0	Phosphatidylglycerophosphatase and protein-tyrosine phosphatase 1 OS=Homo sapiens OX=9606 GN=PTPMT1 PE=1 SV=1	13	3	11	201	22.8	9.77	1.50247e+08	1.84873e+08	1.94391e+08	142703957	1.70846e+08	1.78553e+08	1.68133e+08	175481915	1.84321e+08	1.67084e+08	1.93147e+08	1.95932e+08	0.847	0.805	1.986	1.851	1.053	0.826451	0.936457	0.999847	0.984542	0.879517
High	Q6WKZ4	Rab11 family-interacting protein 1 OS=Homo sapiens OX=9606 GN=RAB11FIP1 PE=1 SV=3	20	16	70	1283	137.1	5.43	1.50061e+08	1.53525e+08	1.43682e+08	7.11849e+07	8.76247e+07	7.74666e+07	8.99922e+07	1.03306e+08	1.10531e+08	1.65457e+06	728987	555253	1.522	0.714	31.988	12.85	18.228	0.000131533	0.756559	0.0192511	0.246987	0.15584
High	P46783	40S ribosomal protein S10 OS=Homo sapiens OX=9606 GN=RPS10 PE=1 SV=1	48	8	47	165	18.9	10.15	149902236	204575979	2.28372e+08	1.88853e+08	2.83214e+08	2.57219e+08	197701825	266846028	2.7992e+08	5.00829e+07	5.86666e+07	6.2272e+07	0.798	0.981	3.086	3.76	3.849	0.548902	0.980287	0.967893	0.949458	0.96637
High	Q8TED0	U3 small nucleolar RNA-associated protein 15 homolog OS=Homo sapiens OX=9606 GN=UTP15 PE=1 SV=3	31	15	75	518	58.4	9.11	1.49403e+08	1.59058e+08	1.32756e+08	6.87004e+07	94728688	100865098	1.72064e+08	1.81807e+08	1.74057e+08	3.21914e+06	8.3746e+06	3.92427e+06	0.843	0.587	13.402	8.845	18.213	0.802696	0.2459	0.195954	0.468652	0.155939
High	P78371	T-complex protein 1 subunit beta OS=Homo sapiens OX=9606 GN=CCT2 PE=1 SV=4	40	17	149	535	57.5	6.46	1.49095e+08	1.04741e+08	1.47927e+08	128845790	1.13539e+08	1.10654e+08	151611301	1.65004e+08	1.70665e+08	4.10391e+07	3.8597e+07	2.86151e+07	0.808	0.704	2.967	2.321	3.603	0.617739	0.724486	0.969522	0.984542	0.96637
High	P61011	Signal recognition particle 54 kDa protein OS=Homo sapiens OX=9606 GN=SRP54 PE=1 SV=1	29	15	113	504	55.7	8.75	1.48807e+08	198174911	1.86532e+08	103897092	1.31303e+08	1.1765e+08	157439066	1.85439e+08	1.83783e+08	2.20095e+08	2.39026e+08	2.39355e+08	1.015	0.746	0.952	0.617	0.918	0.879164	0.862278	0.856722	0.624653	0.799177
High	Q5W0B1	ORC ubiquitin ligase 1 OS=Homo sapiens OX=9606 GN=OBI1 PE=1 SV=1	18	10	73	726	81.1	5.72	1.48478e+08	1.64102e+08	1.67111e+08	1.4097e+08	1.63904e+08	1.68334e+08	1.57696e+08	167870689	1.99393e+08	1.13814e+07	9.54756e+06	7534666	0.909	0.957	6.907	7.209	7.45	0.955355	0.995451	0.56318	0.602409	0.611644
High	P68032	Actin, alpha cardiac muscle 1 OS=Homo sapiens OX=9606 GN=ACTC1 PE=1 SV=1	29	11	121	377	42	5.39	148319744	99864032	91367592	136525134	9.69735e+07	86319256	165149312	1.12541e+08	94957896	43492788	31582600	30843080	0.957	0.866	3.162	2.799	3.305	0.967804	0.995451	0.960555	0.979976	0.96637
High	P27824	Calnexin OS=Homo sapiens OX=9606 GN=CANX PE=1 SV=2	29	17	138	592	67.5	4.6	1.46729e+08	1.2487e+08	1.24105e+08	2.85221e+08	2.33333e+08	277122855	1.99716e+08	2.10182e+08	1.63511e+08	5.44455e+07	5.91122e+07	7.0767e+07	0.786	1.466	1.662	3.051	2.084	0.476357	0.177354	0.991817	0.979976	0.988107
High	O60563	Cyclin-T1 OS=Homo sapiens OX=9606 GN=CCNT1 PE=1 SV=1	22	11	60	726	80.6	8.78	1.46476e+08	1.30649e+08	1.34972e+08	9.45511e+07	6.78899e+07	6.63626e+07	1.67493e+08	1.52339e+08	1.64552e+08	7.88527e+06	3.15712e+06	3.77367e+06	0.836	0.559	10.501	6.834	12.069	0.763833	0.152092	0.306526	0.667435	0.333287
High	Q15061	WD repeat-containing protein 43 OS=Homo sapiens OX=9606 GN=WDR43 PE=1 SV=3	11	6	37	677	74.8	5.57	1.45209e+08	1.962e+08	1.69025e+08	8.4214e+07	1.0327e+08	1.03826e+08	156922153	1.7289e+08	2.04483e+08	1.69202e+06		29113.1	0.93	0.535	49.529	29.264	62.976	0.996023	0.0981535	0.00417495	0.03458	0.00436097
High	P46934	E3 ubiquitin-protein ligase NEDD4 OS=Homo sapiens OX=9606 GN=NEDD4 PE=1 SV=4	20	22	125	1319	149	6.58	145055111	1.1385e+08	141346013	6.39387e+07	7.24327e+07	7.91454e+07	5.03609e+08	4.74528e+08	4.91172e+08	8.2659e+06	11895617	1.52821e+06	0.319	0.222	7.669	4.924	18.791	1.56117e-16	1.71897e-10	0.490988	0.849223	0.146088
High	P56192	Methionine--tRNA ligase, cytoplasmic OS=Homo sapiens OX=9606 GN=MARS1 PE=1 SV=2	19	14	93	900	101.1	6.16	1.4163e+08	1.1982e+08	1.46495e+08	1.5933e+08	1.76544e+08	1.42546e+08	1.64716e+08	1.52335e+08	1.44295e+08	2.57102e+07	2.53445e+07	2.47286e+07	0.883	0.974	4.274	4.661	5.031	0.906082	0.98552	0.847585	0.870432	0.848637
High	Q14152	Eukaryotic translation initiation factor 3 subunit A OS=Homo sapiens OX=9606 GN=EIF3A PE=1 SV=1	22	28	172	1382	166.5	6.79	1.41208e+08	1.42436e+08	1.93292e+08	1.41305e+08	1.52818e+08	1.81524e+08	1.81623e+08	1.4724e+08	172053590	6.20877e+07	7.30946e+07	6.19551e+07	0.924	0.915	1.975	2.064	2.135	0.989097	0.99977	0.997701	0.999785	0.992049
High	P51991	Heterogeneous nuclear ribonucleoprotein A3 OS=Homo sapiens OX=9606 GN=HNRNPA3 PE=1 SV=2	35	14	104	378	39.6	9.01	1.41155e+08	165795275	1.67956e+08	1.35375e+08	1.5341e+08	1.45766e+08	1.40298e+08	1.45258e+08	1.55041e+08	5.36462e+07	6.20769e+07	6.13435e+07	1.062	0.949	2.633	2.461	2.483	0.709043	0.999079	0.983503	0.979976	0.981744
High	P51826	AF4/FMR2 family member 3 OS=Homo sapiens OX=9606 GN=AFF3 PE=1 SV=3	17	18	87	1226	133.4	8.1	1.40085e+08	1.46444e+08	1.60723e+08	6.9962e+07	1.06258e+08	9.45498e+07	1.15122e+08	1.16456e+08	1.40212e+08				1.097	0.691	100	100	100	0.53472	0.676625	6.67078e-17	7.66667e-17	7.19824e-17
High	Q9H8H0	Nucleolar protein 11 OS=Homo sapiens OX=9606 GN=NOL11 PE=1 SV=1	25	17	87	719	81.1	6.07	1.37825e+08	1.64077e+08	160489604	8.91105e+07	1.06013e+08	1.0015e+08	1.72722e+08	1.72193e+08	1.8231e+08	4.91004e+06	6.70981e+06	3.99338e+06	0.86	0.546	16.394	10.49	19.621	0.879164	0.12034	0.127327	0.369519	0.131522
High	Q8ND30	Liprin-beta-2 OS=Homo sapiens OX=9606 GN=PPFIBP2 PE=1 SV=3	4	3	10	876	98.5	6.27	137360640	81000192	64999832	124172488	69921464	61255236	91965144	73093600	61615772	86683496	75391080	54359084	1.108	0.994	1.196	1.127	1.061	0.486384	0.969876	0.946991	0.944513	0.881409
High	P41252	Isoleucine--tRNA ligase, cytoplasmic OS=Homo sapiens OX=9606 GN=IARS1 PE=1 SV=2	19	21	118	1262	144.4	6.15	1.37246e+08	1.39691e+08	1.71137e+08	1.35988e+08	1.56301e+08	1.76783e+08	1.5699e+08	1.93299e+08	2.14881e+08	1.7836e+07	1.15667e+07	1.20383e+07	0.925	0.829	5.117	4.994	6.103	0.989351	0.967601	0.744435	0.839187	0.735297
High	Q9NU22	Midasin OS=Homo sapiens OX=9606 GN=MDN1 PE=1 SV=2	9	42	276	5596	632.4	5.68	1.3638e+08	1.61158e+08	1.60821e+08	1.68338e+08	1.78975e+08	1.5836e+08	1.55391e+08	1.61584e+08	1.71132e+08	1.00735e+08	133158918	1.07031e+08	0.891	0.952	1.446	1.49	1.564	0.9173	0.997409	0.976221	0.979976	0.96637
High	Q02818	Nucleobindin-1 OS=Homo sapiens OX=9606 GN=NUCB1 PE=1 SV=4	49	20	125	461	53.8	5.25	1.3358e+08	1.78221e+08	1.87406e+08	1.14476e+08	1.35415e+08	1.45635e+08	1.5305e+08	1.37612e+08	1.1212e+08	5.07872e+06	3.08357e+06	3693249	1.158	0.999	14.809	13.294	13.449	0.280333	0.969876	0.161036	0.243149	0.27839
High	O76094	Signal recognition particle subunit SRP72 OS=Homo sapiens OX=9606 GN=SRP72 PE=1 SV=3	28	16	144	671	74.6	9.26	1.30319e+08	1.64543e+08	1.70845e+08	1.06886e+08	1.34626e+08	1.3794e+08	1.73271e+08	2.01035e+08	2.54349e+08	1.14121e+08	142918887	1.42976e+08	0.844	0.633	1.184	0.903	1.429	0.811161	0.425612	0.946991	0.862659	0.96637
High	Q8NC51	Plasminogen activator inhibitor 1 RNA-binding protein OS=Homo sapiens OX=9606 GN=SERBP1 PE=1 SV=2	19	7	58	408	44.9	8.65	1.29693e+08	1.18373e+08	140683407	1.09205e+08	9.885e+07	1.15509e+08	1.28148e+08	111644335	1.29866e+08	2.71524e+07	1.27062e+07	3.34709e+07	1.085	0.982	3.824	2.77	3.375	0.599765	0.980022	0.899056	0.979976	0.96637
High	O75592	E3 ubiquitin-protein ligase MYCBP2 OS=Homo sapiens OX=9606 GN=MYCBP2 PE=1 SV=4	8	32	176	4678	513.3	7.02	1.28798e+08	1.21662e+08	1.31172e+08	1.02438e+08	1.23481e+08	1.14012e+08	1.77362e+08	177146119	1.692e+08	1.54059e+07	1.37035e+07	1.20981e+07	0.785	0.672	6.96	5.826	8.202	0.474289	0.582109	0.559607	0.747259	0.558196
High	Q9HD42	Charged multivesicular body protein 1a OS=Homo sapiens OX=9606 GN=CHMP1A PE=1 SV=1	14	3	26	196	21.7	8.06	128724382	165594242	117804711	114525856	112166665	132673503	112724824	148235673	137848553	52363613	54420639	73259822	1.078	0.967	1.667	1.517	1.942	0.627568	0.99306	0.991817	0.979976	0.97747
High	P61964	WD repeat-containing protein 5 OS=Homo sapiens OX=9606 GN=WDR5 PE=1 SV=1	33	8	68	334	36.6	8.27	128153372	192000393	199714436	1.32531e+08	1.9686e+08	1.91283e+08	1.29168e+08	1.68954e+08	1.83548e+08	2.45186e+08	3.41183e+08	385594624	1.089	1.051	0.536	0.536	0.515	0.570431	0.915286	0.510286	0.527205	0.456693
High	Q969X6	U3 small nucleolar RNA-associated protein 4 homolog OS=Homo sapiens OX=9606 GN=UTP4 PE=1 SV=1	17	11	65	686	76.8	8.85	1.27797e+08	1.42031e+08	1.09164e+08	7.14777e+07	6.25114e+07	6.88076e+07	1.47169e+08	1.24444e+08	118893012	156284	172098	170341	0.935	0.574	76.295	46.046	72.529	0.999941	0.193532	0.000721974	0.00955381	0.00257052
High	Q14331	Protein FRG1 OS=Homo sapiens OX=9606 GN=FRG1 PE=1 SV=1	21	7	65	258	29.2	9.01	1.27106e+08	1.05242e+08	1.07227e+08	1.2811e+08	125236710	1.04809e+08	1.04884e+08	103908596	9.58122e+07	530693576	5.77353e+08	514159518	1.093	1.189	0.229	0.238	0.214	0.551276	0.71398	0.108533	0.122622	0.0872464
High	O75643	U5 small nuclear ribonucleoprotein 200 kDa helicase OS=Homo sapiens OX=9606 GN=SNRNP200 PE=1 SV=2	17	28	177	2136	244.4	6.06	1.25947e+08	1.41119e+08	1.18898e+08	1.44794e+08	1.83227e+08	1.54134e+08	1.38508e+08	1.51013e+08	1.30307e+08	5.22627e+07	6.70724e+07	4.74225e+07	0.968	1.157	2.04	2.523	2.083	0.946013	0.770313	0.997457	0.979976	0.988107
High	O14617	AP-3 complex subunit delta-1 OS=Homo sapiens OX=9606 GN=AP3D1 PE=1 SV=1	22	20	110	1153	130.1	8.48	1.24924e+08	1.19219e+08	1.12149e+08	1.09844e+08	8.66138e+07	1.12225e+08	1.68113e+08	1.19178e+08	126516212	2.05622e+08	1.7673e+08	1.56215e+08	0.888	0.831	0.655	0.65	0.788	0.90948	0.969876	0.631683	0.658111	0.716457
High	Q15366	Poly(rC)-binding protein 2 OS=Homo sapiens OX=9606 GN=PCBP2 PE=1 SV=1	35	7	67	365	38.6	6.79	1.23954e+08	171442912	1.62846e+08	153634963	146441414	1.3932e+08	1.7219e+08	175039979	1.8176e+08	1.89486e+08	209428355	2.03101e+08	0.957	0.954	0.7	0.744	0.733	0.967804	0.997409	0.671103	0.749366	0.672471
High	Q8IXK0	Polyhomeotic-like protein 2 OS=Homo sapiens OX=9606 GN=PHC2 PE=1 SV=1	12	8	59	858	90.7	8.69	1.21435e+08	9.99075e+07	1.08077e+08	1.06952e+08	9.93278e+07	1.0491e+08	1.06233e+08	8.82906e+07	1.2135e+08	7.10435e+07	7.1879e+07	7.21828e+07	1.08	0.927	1.562	1.371	1.489	0.622451	0.999079	0.991608	0.979976	0.96637
High	P61026	Ras-related protein Rab-10 OS=Homo sapiens OX=9606 GN=RAB10 PE=1 SV=1	39	8	76	200	22.5	8.38	1.20819e+08	1.76803e+08	1.73775e+08	115282759	1.75749e+08	167598097	1.35023e+08	175152758	1.70041e+08	114497988	1.49897e+08	1.5323e+08	0.965	0.973	1.059	1.097	1.128	0.948866	0.986576	0.90443	0.936847	0.915951
High	P14618	Pyruvate kinase PKM OS=Homo sapiens OX=9606 GN=PKM PE=1 SV=4	24	9	62	531	57.9	7.84	120213901	183518469	1.77374e+08	9.45874e+07	1.40913e+08	1.27318e+08	204220551	207868827	202466697	4.60457e+07	5.56546e+07	5.4863e+07	0.796	0.612	2.897	2.004	3.362	0.536741	0.335388	0.969723	0.994678	0.96637
High	P37108	Signal recognition particle 14 kDa protein OS=Homo sapiens OX=9606 GN=SRP14 PE=1 SV=2	45	6	56	136	14.6	10.04	1.20163e+08	1.15393e+08	134970599	98503170	9.7946e+07	1.09838e+08	1.55498e+08	1.42918e+08	1.4104e+08	5.36949e+07	5.89773e+07	56711373	0.935	0.718	2.192	1.844	2.506	0.999941	0.766011	0.994635	0.98422	0.980289
High	P18085	ADP-ribosylation factor 4 OS=Homo sapiens OX=9606 GN=ARF4 PE=1 SV=3	44	8	68	180	20.5	7.14	119503296	209617734	241279835	1.32152e+08	183379758	201798591	1.34897e+08	1.83638e+08	199081880	241961847	353049680	3.41063e+08	1.125	1.008	0.555	0.554	0.545	0.415611	0.962067	0.531953	0.547879	0.491222
High	P14868	Aspartate--tRNA ligase, cytoplasmic OS=Homo sapiens OX=9606 GN=DARS1 PE=1 SV=2	35	14	97	501	57.1	6.55	1.17624e+08	1.23385e+08	1.33656e+08	1.13213e+08	1.37801e+08	1.50421e+08	1.43095e+08	1.54113e+08	1.65916e+08	2.24547e+07	3.33136e+07	2.96602e+07	0.799	0.912	3.696	3.837	4.484	0.551161	0.999941	0.910461	0.941033	0.907444
High	Q08379	Golgin subfamily A member 2 OS=Homo sapiens OX=9606 GN=GOLGA2 PE=1 SV=3	20	16	102	1002	113	5.02	1.17189e+08	1.4435e+08	1.56338e+08	1.08358e+08	1.09395e+08	1.27856e+08	123350995	1.34912e+08	1.27975e+08	1.88067e+07	3.05468e+07	3.02842e+07	1.043	0.95	4.319	3.877	4.228	0.772587	0.999079	0.842714	0.939778	0.939623
High	Q92945	Far upstream element-binding protein 2 OS=Homo sapiens OX=9606 GN=KHSRP PE=1 SV=4	23	12	89	711	73.1	7.3	1.17045e+08	1.29183e+08	1.30685e+08	9.64465e+07	119593744	1.08537e+08	1.21686e+08	1.1735e+08	1.28861e+08	1.01033e+08	120946332	1.15598e+08	1.041	0.896	1.132	0.98	1.1	0.780957	0.999079	0.925967	0.896005	0.901405
High	Q13523	Serine/threonine-protein kinase PRP4 homolog OS=Homo sapiens OX=9606 GN=PRPF4B PE=1 SV=3	21	19	90	1007	116.9	10.26	1.16174e+08	1.68554e+08	1.3425e+08	1.16337e+08	1.45471e+08	1.25689e+08	1.0513e+08	1.286e+08	1.06958e+08	3.58974e+08	3.61203e+08	349609295	1.129	1.081	0.394	0.364	0.347	0.397534	0.865484	0.323502	0.300609	0.249348
High	Q15365	Poly(rC)-binding protein 1 OS=Homo sapiens OX=9606 GN=PCBP1 PE=1 SV=2	31	7	64	356	37.5	7.09	1.15995e+08	8.31634e+07	9.41339e+07	1.12633e+08	8.9596e+07	1.53254e+08	1.2223e+08	102422994	96688814	2.41776e+08	1.75157e+08	2.3365e+08	0.877	0.961	0.461	0.521	0.559	0.887738	0.995451	0.41427	0.507059	0.506421
High	P35222	Catenin beta-1 OS=Homo sapiens OX=9606 GN=CTNNB1 PE=1 SV=1	12	9	44	781	85.4	5.86	1.15974e+08	3.49892e+07	3.56271e+07	8.92311e+07	33698465	3.48786e+07	1.37276e+08	4.71303e+07	42207958	1.08804e+08	9.84065e+06	9.89316e+06	0.779	0.742	8.964	7.721	11.215	0.503746	0.855685	0.328687	0.611415	0.34249
High	Q9BTT0	Acidic leucine-rich nuclear phosphoprotein 32 family member E OS=Homo sapiens OX=9606 GN=ANP32E PE=1 SV=1	33	6	46	268	30.7	3.85	1.15863e+08	144589990	163842706	1.11484e+08	169664956	154655779	142049992	1.92136e+08	208179337	1.31809e+08	194031044	1.64102e+08	0.754	0.773	0.878	0.905	1.246	0.277239	0.869956	0.811687	0.863172	0.95659
High	Q9Y4R8	Telomere length regulation protein TEL2 homolog OS=Homo sapiens OX=9606 GN=TELO2 PE=1 SV=2	13	9	47	837	91.7	5.76	1.14861e+08	4.01066e+08	4.00457e+08	8.01752e+07	2.73477e+08	2.97253e+08	1.4463e+08	4.50007e+08	4.58778e+08	6.85004e+06	6.69712e+06	1.1577e+07	0.843	0.955	4.409	5.067	5.682	0.80239	0.996028	0.830458	0.830194	0.781636
High	Q9NTK5	Obg-like ATPase 1 OS=Homo sapiens OX=9606 GN=OLA1 PE=1 SV=2	39	12	64	396	44.7	7.81	114301231	1.04048e+08	1.13564e+08	9.15858e+07	1.03827e+08	9.67467e+07	1.22152e+08	1.18319e+08	1.27579e+08	6.16227e+07	5.23332e+07	5.64081e+07	0.893	0.8	1.787	1.661	2.049	0.9202	0.92487	0.991817	0.979976	0.98517
High	Q6PD62	RNA polymerase-associated protein CTR9 homolog OS=Homo sapiens OX=9606 GN=CTR9 PE=1 SV=1	24	18	88	1173	133.4	6.77	1.1362e+08	1.42762e+08	1.3987e+08	76440893	9.34827e+07	8.10477e+07	200099416	1.67755e+08	1.57034e+08	1.97102e+07	2.39503e+07	2.09471e+07	0.788	0.627	2.667	2.167	3.467	0.486384	0.398939	0.982388	0.99431	0.96637
High	O00165	HCLS1-associated protein X-1 OS=Homo sapiens OX=9606 GN=HAX1 PE=1 SV=2	67	12	85	279	31.6	4.92	1.13462e+08	116971418	1.17279e+08	1.45258e+08	127904332	1.2641e+08	1.58558e+08	131182985	158651978	2.2471e+06	2.39522e+06	6.26854e+06	0.824	0.851	13.878	12.429	15.826	0.713896	0.983143	0.1828	0.275768	0.206787
High	Q05519	Serine/arginine-rich splicing factor 11 OS=Homo sapiens OX=9606 GN=SRSF11 PE=1 SV=1	23	9	64	484	53.5	10.52	1.13304e+08	110848022	1.16226e+08	1.13001e+08	9.55946e+07	119204900	1.0756e+08	115654709	1.02744e+08	758531706	7.5793e+08	7.4952e+08	1.079	0.963	0.189	0.178	0.178	0.625047	0.995451	0.066419	0.0607862	0.0556868
High	Q15652	Probable JmjC domain-containing histone demethylation protein 2C OS=Homo sapiens OX=9606 GN=JMJD1C PE=1 SV=2	15	28	142	2540	284.3	7.87	1.1302e+08	1.60264e+08	1.65652e+08	1.13445e+08	116197832	1.02057e+08	1.37469e+08	174511729	1.75172e+08	8.89708e+06	1.82079e+07	1.99394e+07	0.946	0.712	4.541	3.437	4.821	0.987889	0.748583	0.81698	0.979976	0.869616
High	P49756	RNA-binding protein 25 OS=Homo sapiens OX=9606 GN=RBM25 PE=1 SV=3	26	18	101	843	100.1	6.32	1.12553e+08	136181820	1.36608e+08	108795492	1.56384e+08	1.23671e+08	1.24526e+08	1.37632e+08	1.24824e+08	2.46046e+08	2.71903e+08	2.59012e+08	1.048	0.988	0.556	0.54	0.533	0.750894	0.975991	0.532232	0.531164	0.478173
High	Q12906	Interleukin enhancer-binding factor 3 OS=Homo sapiens OX=9606 GN=ILF3 PE=1 SV=3	13	9	48	894	95.3	8.76	1.12445e+08	101783352	8.87613e+07	9.24073e+07	1.17109e+08	1.13189e+08	8.77903e+07	101181731	86868620	2.66325e+07	25484604	18942100	1.011	1.103	2.355	2.513	2.308	0.881754	0.862278	0.991817	0.979976	0.995481
High	Q14008	Cytoskeleton-associated protein 5 OS=Homo sapiens OX=9606 GN=CKAP5 PE=1 SV=3	18	28	151	2032	225.4	7.8	1.12216e+08	135145251	9.99177e+07	2.12493e+08	1.6832e+08	1.84447e+08	1.18992e+08	1.35542e+08	113611159	6.35383e+07	7.81267e+07	8.31683e+07	0.885	1.253	1.576	2.196	1.681	0.907338	0.549904	0.991817	0.990451	0.96637
High	P10644	cAMP-dependent protein kinase type I-alpha regulatory subunit OS=Homo sapiens OX=9606 GN=PRKAR1A PE=1 SV=1	18	8	62	381	43	5.35	1.12082e+08	9.85223e+07	1.03058e+08	1.02951e+08	9.8369e+07	9.86253e+07	1.19558e+08	116553885	1.0935e+08	1.37756e+07	9.53611e+06	1.05924e+07	1.011	0.912	12.359	9.987	12.659	0.881754	0.999941	0.227913	0.39551	0.310157
High	O00264	Membrane-associated progesterone receptor component 1 OS=Homo sapiens OX=9606 GN=PGRMC1 PE=1 SV=3	44	7	45	195	21.7	4.7	111762594	96668979	113844555	2.39094e+08	1.93922e+08	200425941	1.34009e+08	1.07103e+08	1.20722e+08	72546275	4.99474e+07	48522991	0.886	1.554	1.742	3.031	2.054	0.907338	0.0992032	0.991817	0.979976	0.985517
High	P63167	Dynein light chain 1, cytoplasmic OS=Homo sapiens OX=9606 GN=DYNLL1 PE=1 SV=1	84	6	43	89	10.4	7.4	1.10986e+08	1.13221e+08	1.1283e+08	1.06429e+08	1.04643e+08	1.06029e+08	143349549	1.39133e+08	126054697	2.74795e+07	4.29346e+07	4.5059e+07	0.91	0.909	2.5	2.5	2.864	0.960285	0.99977	0.991817	0.979976	0.966683
High	Q9ULW0	Targeting protein for Xklp2 OS=Homo sapiens OX=9606 GN=TPX2 PE=1 SV=2	12	7	26	747	85.6	9.23	109431534	9.36069e+07	132150901	1.47542e+08	1.14183e+07	6.17814e+07	7.96412e+06	5.67075e+07	8.0735e+06	7.05355e+07	123181515	21512178	1.289	1.121	0.979	0.805	0.72	0.0327266	0.88922	0.873477	0.802838	0.664179
High	P23246	Splicing factor, proline- and glutamine-rich OS=Homo sapiens OX=9606 GN=SFPQ PE=1 SV=2	25	14	90	707	76.1	9.44	1.09109e+08	1.03436e+08	1.28452e+08	8.23519e+07	1.26716e+08	1.11443e+08	1.21147e+08	1.32853e+08	1.30064e+08	3.0776e+07	3.70977e+07	3.98762e+07	0.928	0.816	1.919	1.648	2.028	0.993348	0.952634	0.996764	0.979976	0.9828
High	Q96J02	E3 ubiquitin-protein ligase Itchy homolog OS=Homo sapiens OX=9606 GN=ITCH PE=1 SV=2	31	25	69	903	102.7	6.3	1.08375e+08	1.22253e+08	1.3314e+08	287194		3.57558e+06	2.6142e+08	3.17091e+08	3.01963e+08	3.31499e+06	1.08151e+06	988538	0.463	0.046	13.862	1.58	34.051	3.89005e-09	2.21712e-16	0.182918	0.90012	0.0324296
High	P11441	Ubiquitin-like protein 4A OS=Homo sapiens OX=9606 GN=UBL4A PE=1 SV=1	35	5	38	157	17.8	8.66	1.07966e+08	128125309	110597050	9.04454e+07	1.02412e+08	9.58392e+07	1.32988e+08	1.21294e+08	1.33583e+08	3.44351e+07	36406968	3.84257e+07	0.901	0.724	2.891	2.457	3.391	0.945452	0.79468	0.970315	0.979976	0.96637
High	Q8NE71	ATP-binding cassette sub-family F member 1 OS=Homo sapiens OX=9606 GN=ABCF1 PE=1 SV=2	28	24	129	845	95.9	6.8	1.07492e+08	1.06705e+08	1.04239e+08	1.12606e+08	9.89031e+07	8.80243e+07	8.34748e+07	9.32746e+07	9.34546e+07	507383884	4.94164e+08	4.54314e+08	1.063	1.075	0.251	0.261	0.245	0.701907	0.876238	0.135214	0.154109	0.119882
High	Q13200	26S proteasome non-ATPase regulatory subunit 2 OS=Homo sapiens OX=9606 GN=PSMD2 PE=1 SV=3	18	14	113	908	100.1	5.2	1.07139e+08	1.07158e+08	119053580	1.26436e+08	115528025	1.23828e+08	110979190	1.06211e+08	1.23589e+08	1.1706e+07	1.65971e+07	1.2853e+07	0.926	0.997	4.095	4.472	4.722	0.991	0.969876	0.874178	0.886663	0.881409
High	P62266	40S ribosomal protein S23 OS=Homo sapiens OX=9606 GN=RPS23 PE=1 SV=3	8	2	29	143	15.8	10.49	1.07114e+08	2.00418e+08	189767533	4.31777e+07	1.94305e+08	1.85492e+08	107539850	220914140	229720127	9.91893e+07	204447228	1.99526e+08	0.876	0.837	0.889	0.709	0.944	0.883672	0.969876	0.819347	0.718751	0.814175
High	Q9H0M0	NEDD4-like E3 ubiquitin-protein ligase WWP1 OS=Homo sapiens OX=9606 GN=WWP1 PE=1 SV=1	24	20	93	922	105.1	5.9	1.06214e+08	107663163	8.49836e+07	3.57141e+06	112816		300717051	3.65373e+08	3.02155e+08		978666	198855	0.344	0.129	22.731	0.59	27.506	1.56117e-16	2.21712e-16	0.055158	0.121108	0.0585727
High	P46109	Crk-like protein OS=Homo sapiens OX=9606 GN=CRKL PE=1 SV=1	33	8	58	303	33.8	6.74	1.0526e+08	8.69863e+07	8.31425e+07	9.31672e+07	8.23244e+07	1.23958e+08	7.74817e+07	6.47793e+07	7.12874e+07	4.52592e+07	7.15446e+07	4.30941e+07	1.261	1.213	1.919	1.856	1.528	0.0535088	0.651128	0.996764	0.984542	0.96637
High	P29966	Myristoylated alanine-rich C-kinase substrate OS=Homo sapiens OX=9606 GN=MARCKS PE=1 SV=4	33	5	34	332	31.5	4.45	1.04234e+08	1.49123e+08	1.5003e+08	1.54794e+08	200997869	2.03075e+08	136405284	169809474	170598308	9.91662e+06	6.17941e+06	9.46631e+06	0.833	1.177	10.72	15.981	13.572	0.750473	0.734675	0.295021	0.164508	0.274027
High	Q13347	Eukaryotic translation initiation factor 3 subunit I OS=Homo sapiens OX=9606 GN=EIF3I PE=1 SV=1	32	8	67	325	36.5	5.64	1.04062e+08	97654084	1.0409e+08	100443326	9.86583e+07	1.07435e+08	1.12734e+08	1.11005e+08	112447745	2.72808e+07	3.03528e+07	3.07925e+07	0.942	0.967	2.801	2.89	3.058	0.991928	0.99306	0.974287	0.979976	0.96637
High	Q96F44	E3 ubiquitin-protein ligase TRIM11 OS=Homo sapiens OX=9606 GN=TRIM11 PE=1 SV=2	30	12	68	468	52.7	5.69	102983272	9.28901e+07	9.50577e+07	1.01305e+08	6.46616e+07	6.56948e+07	128900031	7.96991e+07	133437872	2.26123e+07	2.15538e+07	1.51354e+07	0.916	0.804	3.147	2.705	3.288	0.976483	0.933868	0.960791	0.979976	0.96637
High	Q8WVC0	RNA polymerase-associated protein LEO1 OS=Homo sapiens OX=9606 GN=LEO1 PE=1 SV=1	16	7	51	666	75.4	4.51	1.0276e+08	84135287	73338174	7.41668e+07	51039445	4.26577e+07	151426484	95240538	6.95321e+07	2.15272e+07	1.87589e+07	21352095	0.78	0.611	3.479	2.678	4.219	0.44611	0.330075	0.934383	0.979976	0.939623
High	Q14978	Nucleolar and coiled-body phosphoprotein 1 OS=Homo sapiens OX=9606 GN=NOLC1 PE=1 SV=2	10	6	38	699	73.6	9.47	102090992	123779864	176252358	79272079	124530650	1.42536e+08	85552761	100990089	9.54755e+07	17401155	18561174	1.53464e+07	1.273	1.079	7.272	7.045	5.723	0.042143	0.868418	0.528337	0.615355	0.776217
High	P52597	Heterogeneous nuclear ribonucleoprotein F OS=Homo sapiens OX=9606 GN=HNRNPF PE=1 SV=3	21	7	52	415	45.6	5.58	101102680	95181370	90274544	86694094	88158933	73319421	127910792	97448002	96914236	2.73827e+07	2.70008e+07	2.17137e+07	0.931	0.797	3.695	3.307	4.288	0.997276	0.917781	0.910461	0.979976	0.930437
High	O75190	DnaJ homolog subfamily B member 6 OS=Homo sapiens OX=9606 GN=DNAJB6 PE=1 SV=2	40	9	50	326	36.1	9.16	100985492	66259344	84541945	1.1494e+08	65096849	63372179	1.21343e+08	160944360	115261008	2.47262e+07	24272623	3.23855e+07	0.882	0.829	2.717	2.56	2.669	0.901517	0.967601	0.980118	0.979976	0.977087
High	P84098	60S ribosomal protein L19 OS=Homo sapiens OX=9606 GN=RPL19 PE=1 SV=1	33	8	54	196	23.5	11.47	1.0039e+08	1.26721e+08	110808663	9.15992e+07	117864694	1.12327e+08	1.06318e+08	1.2533e+08	1.30995e+08	2.55093e+07	2.45515e+07	3.35949e+07	0.983	0.916	3.952	3.663	4.032	0.90948	0.99977	0.889162	0.964679	0.955715
High	P25705	ATP synthase subunit alpha, mitochondrial OS=Homo sapiens OX=9606 GN=ATP5F1A PE=1 SV=1	25	11	69	553	59.7	9.13	9.94871e+07	1.13041e+08	71771562	2.39156e+08	2.74147e+08	2.12612e+08	1.24217e+08	1.7848e+08	1.72144e+08	8.39153e+06	7.8053e+06	2.56289e+06	0.555	1.345	9.405	19.801	15.627	3.28462e-05	0.362048	0.365898	0.0978376	0.211732
High	P21333	Filamin-A OS=Homo sapiens OX=9606 GN=FLNA PE=1 SV=4	10	20	99	2647	280.6	6.06	9.91478e+07	6.63176e+07	7.55151e+07	7.03664e+07	9.20894e+07	8.13748e+07	5.87119e+07	8.00541e+07	88898588	4.26395e+07	1.82212e+07	1.44015e+07	0.869	1.026	3.19	3.994	3.588	0.883165	0.944528	0.960555	0.927057	0.96637
High	P49458	Signal recognition particle 9 kDa protein OS=Homo sapiens OX=9606 GN=SRP9 PE=1 SV=2	23	2	23	86	10.1	7.97	98143440	129851936	132882856	76081704	101943472	82126496	106937704	150668192	143824128	47632628	70986744	68109864	0.903	0.677	1.907	1.436	2.122	0.946252	0.604058	0.996764	0.979976	0.992049
High	Q8WX93	Palladin OS=Homo sapiens OX=9606 GN=PALLD PE=1 SV=3	9	8	40	1383	150.5	7.09	9.80724e+07	3.70867e+08	3.56964e+08	8.3904e+07	3.15243e+08	2.80073e+08	1.13943e+08	4.40472e+08	403323735	5.88435e+06	6.07884e+06	6.33325e+06	0.91	0.831	3.401	3.07	3.396	0.957701	0.969876	0.946991	0.979976	0.96637
High	Q9ULX6	A-kinase anchor protein 8-like OS=Homo sapiens OX=9606 GN=AKAP8L PE=1 SV=4	12	7	52	646	71.6	5.05	9.73559e+07	110466063	1.02098e+08	9.66521e+07	1.11837e+08	9.63196e+07	1.22444e+08	1.14856e+08	9.73865e+07	4.49952e+06	2.50287e+07	2.70669e+07	0.864	0.863	8.859	8.514	8.514	0.881754	0.995451	0.402073	0.491182	0.536504
High	P61224	Ras-related protein Rap-1b OS=Homo sapiens OX=9606 GN=RAP1B PE=1 SV=1	28	5	40	184	20.8	5.78	97236206	95927138	117998315	98865586	137431873	1.3842e+08	1.2118e+08	5.52735e+07	1.34773e+08	93421896	93029720	1.10112e+08	0.893	1.026	1.035	1.202	1.146	0.9202	0.944528	0.89262	0.973913	0.922192
High	Q9Y371	Endophilin-B1 OS=Homo sapiens OX=9606 GN=SH3GLB1 PE=1 SV=1	25	10	83	365	40.8	6.04	9.71459e+07	1.12684e+08	1.30159e+08	5.92476e+07	8.24682e+07	6.83923e+07	8.89641e+07	1.18936e+08	1.15544e+08	5.93587e+07	8.58786e+07	7.80813e+07	1.053	0.765	1.513	1.119	1.456	0.732714	0.862278	0.983503	0.941033	0.96637
High	Q9P0L0	Vesicle-associated membrane protein-associated protein A OS=Homo sapiens OX=9606 GN=VAPA PE=1 SV=3	34	7	60	249	27.9	8.62	9.62649e+07	1.14148e+08	9.45167e+07	1.80576e+08	2.24604e+08	1.99693e+08	1.11039e+08	1.40243e+08	130887672	6.44898e+07	6.82493e+07	6.99868e+07	0.854	1.593	1.573	2.859	1.864	0.859516	0.0740059	0.991817	0.979976	0.976821
High	Q2TBE0	CWF19-like protein 2 OS=Homo sapiens OX=9606 GN=CWF19L2 PE=1 SV=4	24	16	87	894	103.7	8.65	95798385	9.82494e+07	119248663	9.70345e+07	1.24364e+08	9.56018e+07	9.25297e+07	8.71192e+07	114634628	160019601	1.15025e+08	1.03517e+08	1.103	1.081	0.924	0.865	0.835	0.513024	0.865748	0.840818	0.841353	0.747825
High	Q8TD16	Protein bicaudal D homolog 2 OS=Homo sapiens OX=9606 GN=BICD2 PE=1 SV=1	13	9	42	824	93.5	5.44	9.54177e+07	9.38996e+07	1.0157e+08	7.81233e+07	7.19256e+07	7.53158e+07	1.28099e+08	1.01759e+08	9.8108e+07	1.56352e+07	1.6401e+07	1.46658e+07	0.941	0.748	5.894	3.874	5.092	0.993348	0.862278	0.657033	0.936847	0.84153
High	Q14683	Structural maintenance of chromosomes protein 1A OS=Homo sapiens OX=9606 GN=SMC1A PE=1 SV=2	19	20	123	1233	143.1	7.64	9.5353e+07	9.85656e+07	1.03014e+08	1.5407e+08	160136549	1.30319e+08	9.05468e+07	6.82961e+07	8.99364e+07	1.47642e+07	2.44325e+07	1.79135e+07	1.214	1.618	4.488	5.98	3.8	0.123132	0.0652713	0.820581	0.728919	0.96637
High	Q9H078	Caseinolytic peptidase B protein homolog OS=Homo sapiens OX=9606 GN=CLPB PE=1 SV=1	21	13	80	707	78.7	9.01	9.53494e+07	8.89599e+07	9.12568e+07	9.07368e+07	8.83606e+07	8.3134e+07	1.04815e+08	127133722	1.21444e+08	3.33414e+06	4.17319e+06	2.61682e+06	0.824	0.777	14.624	13.456	17.271	0.713896	0.879511	0.165166	0.239001	0.17601
High	P31943	Heterogeneous nuclear ribonucleoprotein H OS=Homo sapiens OX=9606 GN=HNRNPH1 PE=1 SV=4	26	8	55	449	49.2	6.3	9.4896e+07	7.00811e+07	6.35707e+07	69362644	6.62437e+07	5.83252e+07	98295933	6.75797e+07	6.83851e+07	3.82571e+07	2.49631e+07	2.61847e+07	0.949	0.851	2.032	1.904	2.152	0.983533	0.983143	0.997701	0.989341	0.999296
High	P30153	Serine/threonine-protein phosphatase 2A 65 kDa regulatory subunit A alpha isoform OS=Homo sapiens OX=9606 GN=PPP2R1A PE=1 SV=4	24	11	108	589	65.3	5.11	9.47813e+07	117134872	1.0081e+08	8.52526e+07	1.14812e+08	1.26133e+08	2.46329e+08	2.9011e+08	3.09578e+08	2.53856e+07	1.69161e+07	2.34918e+07	0.399	0.433	3.053	3.352	7.921	2.70747e-13	0.00461656	0.96939	0.979976	0.575645
High	P84103	Serine/arginine-rich splicing factor 3 OS=Homo sapiens OX=9606 GN=SRSF3 PE=1 SV=1	35	4	31	164	19.3	11.65	9.39535e+07	1.03516e+08	1.7892e+08	7.62132e+07	8.31388e+07	6.47617e+07	1.21318e+08	7.51383e+07	93040196	309515501	1.94105e+08	2.08764e+08	1.033	0.843	0.541	0.412	0.485	0.822765	0.975991	0.515812	0.373785	0.420591
High	Q9NRX1	RNA-binding protein PNO1 OS=Homo sapiens OX=9606 GN=PNO1 PE=1 SV=1	32	7	57	252	27.9	9.73	93798888	103473907	108531871	79146419	85379188	9.08397e+07	113337255	117009621	1.08535e+08	1.36273e+07	1.29336e+07	1.97558e+07	0.897	0.741	6.401	5.533	7.791	0.931545	0.8548	0.604299	0.77398	0.586879
High	P48643	T-complex protein 1 subunit epsilon OS=Homo sapiens OX=9606 GN=CCT5 PE=1 SV=1	33	17	95	541	59.6	5.66	9.36581e+07	8.70487e+07	6.88413e+07	7.69372e+07	95680160	6.43287e+07	1.06918e+08	9.99797e+07	9.47061e+07	2.49304e+07	2.6694e+07	2.41511e+07	0.827	0.748	2.82	2.593	3.381	0.719915	0.862278	0.974287	0.979976	0.96637
High	Q6P2Q9	Pre-mRNA-processing-splicing factor 8 OS=Homo sapiens OX=9606 GN=PRPF8 PE=1 SV=2	17	31	169	2335	273.4	8.84	9.34245e+07	1.25544e+08	121692206	1.32009e+08	1.37441e+08	1.39689e+08	1.23444e+08	1.22179e+08	125836608	55788522	5.54123e+07	6.9421e+07	0.953	1.087	1.957	2.249	1.964	0.979343	0.862278	0.996764	0.988104	0.97747
High	Q9BTE7	DCN1-like protein 5 OS=Homo sapiens OX=9606 GN=DCUN1D5 PE=1 SV=1	22	5	42	237	27.5	5.58	9.31655e+07	7.79777e+07	88826422	7.37224e+07	6.70236e+07	8.77517e+07	8.50302e+07	8.45593e+07	86768339	8.47927e+07	1.12878e+08	8.27963e+07	1.052	0.91	2.165	1.878	1.584	0.736672	0.99977	0.996112	0.985429	0.96637
High	Q9BSD7	Cancer-related nucleoside-triphosphatase OS=Homo sapiens OX=9606 GN=NTPCR PE=1 SV=1	47	8	68	190	20.7	9.54	93108235	2.03224e+08	1.19251e+08	9.17567e+07	1.26053e+08	1.33609e+08	8.08803e+07	1.08448e+08	168214991	43851121	84388189	1.21505e+08	0.998	0.929	1.523	1.451	1.474	0.883672	0.999079	0.983503	0.979976	0.96637
High	O95071	E3 ubiquitin-protein ligase UBR5 OS=Homo sapiens OX=9606 GN=UBR5 PE=1 SV=2	11	19	117	2799	309.2	5.85	9.2048e+07	9.23299e+07	7.97618e+07	9.25175e+07	1.04844e+08	7.80163e+07	9.59301e+07	1.15513e+08	1.06826e+08	8.5294e+06	4.64658e+06	4.93903e+06	0.816	0.899	6.947	7.088	8.541	0.659861	0.999079	0.560491	0.611415	0.534977
High	Q7Z2W4	Zinc finger CCCH-type antiviral protein 1 OS=Homo sapiens OX=9606 GN=ZC3HAV1 PE=1 SV=3	23	17	106	902	101.4	8.4	9.20405e+07	100567297	9.11316e+07	7.43202e+07	9.87521e+07	84785135	5.86134e+07	9.8448e+07	7.80379e+07	1.2149e+08	1.81067e+08	176054676	1.132	1.106	0.629	0.625	0.564	0.382216	0.862278	0.605042	0.63	0.512171
High	Q8IWC1	MAP7 domain-containing protein 3 OS=Homo sapiens OX=9606 GN=MAP7D3 PE=1 SV=2	20	16	124	876	98.4	9.32	9.20375e+07	9.14055e+07	8.64809e+07	1.05358e+08	1.31754e+08	1.19156e+08	1.12041e+08	1.23257e+08	1.34267e+08	3.53582e+07	4.53258e+07	4.6314e+07	0.723	0.975	2.049	2.837	2.607	0.136494	0.98552	0.996764	0.979976	0.97747
High	P07900	Heat shock protein HSP 90-alpha OS=Homo sapiens OX=9606 GN=HSP90AA1 PE=1 SV=5	19	15	124	732	84.6	5.02	9.16087e+07	9.64949e+07	9.82573e+07	1.19663e+08	127330914	1.34753e+08	1.06207e+08	1.18459e+08	1.11044e+08	3.97404e+07	4.68153e+07	5.00724e+07	0.841	1.141	1.971	2.709	2.394	0.792394	0.816507	0.997457	0.979976	0.988107
High	P23921	Ribonucleoside-diphosphate reductase large subunit OS=Homo sapiens OX=9606 GN=RRM1 PE=1 SV=1	10	8	47	792	90	7.15	9.16052e+07	2.53487e+07	2.57629e+07	217242311	2.24796e+08	3.9268e+07	2.11415e+08	2.12125e+08	2.6927e+07	1.80295e+08	2.24867e+08	2.40288e+08	1.161	1.009	6.191	5.079	4.909	0.268574	0.962067	0.624504	0.829846	0.860047
High	O00472	RNA polymerase II elongation factor ELL2 OS=Homo sapiens OX=9606 GN=ELL2 PE=1 SV=2	17	8	55	640	72.3	9	9.14441e+07	1.03643e+08	1.00429e+08	6.14361e+07	7.57984e+07	67364581	130507086	1.2308e+08	1.35068e+08		1.34703e+06		0.854	0.596	20.77	12.98	33.925	0.859516	0.27274	0.0697151	0.277052	0.0327493
High	P49755	Transmembrane emp24 domain-containing protein 10 OS=Homo sapiens OX=9606 GN=TMED10 PE=1 SV=2	39	7	58	219	25	7.44	91376318	135772996	1.45738e+08	1.26327e+08	181187213	140364716	134700134	157045105	159178256	8.47296e+07	82259628	1.15636e+08	0.879	0.983	1.527	1.774	1.941	0.893874	0.978861	0.984336	0.979976	0.97747
High	P32969	60S ribosomal protein L9 OS=Homo sapiens OX=9606 GN=RPL9P9 PE=1 SV=1	20	4	36	192	21.9	9.95	91306040	148381604	141693954	1.10589e+08	141094972	138058174	92125496	145629860	1.69429e+08	38790024	4.39721e+07	47682704	0.925	0.826	2.795	2.69	2.82	0.989994	0.962067	0.974287	0.979976	0.970177
High	Q92841	Probable ATP-dependent RNA helicase DDX17 OS=Homo sapiens OX=9606 GN=DDX17 PE=1 SV=2	26	17	161	729	80.2	8.27	91056954	86490716	8.86147e+07	80830673	81643220	6.56646e+07	1.07345e+08	96171884	83939313	6.44423e+07	6.06523e+07	6.53906e+07	0.925	0.894	1.425	1.374	1.514	0.989351	0.999079	0.974287	0.979976	0.96637
High	P06733	Alpha-enolase OS=Homo sapiens OX=9606 GN=ENO1 PE=1 SV=2	36	14	68	434	47.1	7.39	90940000	8.16842e+07	7.02141e+07	6.40248e+07	5.34575e+07	6.68936e+07	1.009e+08	83904966	9.67244e+07	1.4915e+07	1.84532e+07	1.43147e+07	0.838	0.678	3.208	2.565	3.749	0.773891	0.61143	0.960555	0.979976	0.96637
High	P49674	Casein kinase I isoform epsilon OS=Homo sapiens OX=9606 GN=CSNK1E PE=1 SV=1	25	8	55	416	47.3	9.66	9.09119e+07	8.75031e+07	8.16859e+07	7.96167e+07	7.44946e+07	5.4917e+07	9.36375e+07	9.7371e+07	1.13357e+08	1.75983e+07	1.79448e+07	1.49174e+07	0.791	0.683	3.811	3.354	4.995	0.504373	0.635974	0.901377	0.979976	0.850096
High	Q9NTJ3	Structural maintenance of chromosomes protein 4 OS=Homo sapiens OX=9606 GN=SMC4 PE=1 SV=2	25	27	141	1288	147.1	6.79	90768591	119029576	1.23796e+08	2.0505e+08	2.50847e+08	2.23751e+08	1.19974e+08	7.779e+07	1.20045e+08	2.07463e+07	2.91145e+07	2.12956e+07	0.931	1.581	3.91	6.382	4.291	0.997276	0.0814132	0.891257	0.684275	0.930437
High	P31146	Coronin-1A OS=Homo sapiens OX=9606 GN=CORO1A PE=1 SV=4	10	5	58	461	51	6.68	90251920	101254607	103330289	81940490	84580315	80566138	110270903	91565958	94317811	3.15455e+07	32471591	3.81951e+07	1.068	0.841	2.644	2.207	2.541	0.677734	0.973358	0.983503	0.990451	0.97747
High	Q9NQ55	Suppressor of SWI4 1 homolog OS=Homo sapiens OX=9606 GN=PPAN PE=2 SV=1	6	3	18	473	53.2	10.13	90157806	94902267	161588384	90205816	9.34243e+07	171208713	17717346	80386050	118231138	128125472	6.35941e+07	124322991	1.207	1.048	1.345	1.412	1.135	0.138579	0.917781	0.969522	0.979976	0.920895
High	Q9UQE7	Structural maintenance of chromosomes protein 3 OS=Homo sapiens OX=9606 GN=SMC3 PE=1 SV=2	18	18	139	1217	141.5	7.18	9.01327e+07	107528214	8.22611e+07	1.40301e+08	1.58394e+08	1.40747e+08	6.26757e+07	7.70224e+07	7.87829e+07	2.32291e+07	3.09295e+07	2.10575e+07	1.165	1.701	3.374	5.039	2.735	0.259277	0.0335064	0.946991	0.833618	0.972261
High	Q9BUF5	Tubulin beta-6 chain OS=Homo sapiens OX=9606 GN=TUBB6 PE=1 SV=1	47	17	228	446	49.8	4.88	8.9714e+07	7.87376e+07	1.35191e+08	7.54105e+07	9.39719e+07	6.38492e+07	85622464	7.48074e+07	1.15631e+08	3.85144e+07	7.18521e+07	6.68191e+07	0.87	0.838	1.818	1.774	2.084	0.883165	0.969983	0.991817	0.979976	0.988107
High	Q9H5Z1	Probable ATP-dependent RNA helicase DHX35 OS=Homo sapiens OX=9606 GN=DHX35 PE=1 SV=2	23	14	99	703	78.9	8.59	89437606	102019877	7.88469e+07	8.75272e+07	75012230	6.8092e+07	101212482	7.59344e+07	69516500	102388695	1.1451e+08	1.09654e+08	1.098	0.976	0.914	0.807	0.832	0.529745	0.984848	0.831541	0.803911	0.744103
High	Q15233	Non-POU domain-containing octamer-binding protein OS=Homo sapiens OX=9606 GN=NONO PE=1 SV=4	26	11	79	471	54.2	8.95	8.91321e+07	6.94172e+07	6.46429e+07	9.06459e+07	6.72856e+07	5.93794e+07	9.52009e+07	8.6254e+07	8.90373e+07	5.23815e+07	7.07563e+07	6.15945e+07	0.878	0.918	1.27	1.32	1.49	0.88935	0.99977	0.960555	0.979976	0.96637
High	Q7L4I2	Arginine/serine-rich coiled-coil protein 2 OS=Homo sapiens OX=9606 GN=RSRC2 PE=1 SV=1	19	8	58	434	50.5	11.33	8.85908e+07	73429472	7.45127e+07	7.23191e+07	7.09389e+07	6.1146e+07	86361201	7.33254e+07	65483180	219114988	2.05353e+08	1.99718e+08	1.061	0.855	0.449	0.341	0.414	0.713896	0.986084	0.397964	0.26996	0.333111
High	Q9HC35	Echinoderm microtubule-associated protein-like 4 OS=Homo sapiens OX=9606 GN=EML4 PE=1 SV=3	16	11	72	981	108.8	6.4	88560646	8.59085e+07	8.08203e+07	6.84054e+07	5.99271e+07	6.14002e+07	85145597	7.9942e+07	9.94947e+07	2.82189e+07	2.42139e+07	1.89144e+07	1.019	0.795	3.047	2.219	2.953	0.868736	0.917781	0.969522	0.989341	0.96637
High	Q96ST2	Protein IWS1 homolog OS=Homo sapiens OX=9606 GN=IWS1 PE=1 SV=2	11	8	44	819	91.9	4.69	87595238	6.94136e+07	4.95893e+07	53000134	4.04662e+07	4.6509e+07	1.03636e+08	7.50253e+07	9.45585e+07	3.21954e+07	2.52598e+07	1.76909e+07	0.838	0.667	3.068	2.572	3.593	0.775069	0.562283	0.968263	0.979976	0.96637
High	Q14677	Clathrin interactor 1 OS=Homo sapiens OX=9606 GN=CLINT1 PE=1 SV=1	23	17	110	625	68.2	6.42	8.74495e+07	1.25091e+08	1.41087e+08	3.45205e+07	6.61306e+07	4.86523e+07	7.68217e+07	9.23852e+07	1.06159e+08	2.88125e+08	3.5536e+08	3.50305e+08	1.379	0.665	0.418	0.187	0.319	0.00456211	0.551712	0.355611	0.0683248	0.210509
High	Q9NXE8	Pre-mRNA-splicing factor CWC25 homolog OS=Homo sapiens OX=9606 GN=CWC25 PE=1 SV=1	22	10	63	425	49.6	10.18	8.73875e+07	8.19968e+07	8.29996e+07	90505116	9.45881e+07	7.82105e+07	1.12207e+08	8.79013e+07	7.9883e+07	2.80333e+07	2.84888e+07	2.68431e+07	1.016	1.004	3.286	3.529	3.347	0.874973	0.967601	0.951929	0.978792	0.96637
High	O14744	Protein arginine N-methyltransferase 5 OS=Homo sapiens OX=9606 GN=PRMT5 PE=1 SV=4	23	11	71	637	72.6	6.29	8.70965e+07	87173561	84701549	85175008	94738651	104186938	9.78082e+07	90762250	9.37621e+07	7.90754e+07	76356948	74489634	0.914	0.946	1.268	1.365	1.323	0.969129	0.999079	0.960555	0.979976	0.96637
High	Q6ZUT1	Uncharacterized protein NKAPD1 OS=Homo sapiens OX=9606 GN=NKAPD1 PE=1 SV=2	16	6	41	292	34.1	9.73	8.66752e+07	8.28367e+07	8.11027e+07	8.75577e+07	8.65647e+07	7.92913e+07	7.27296e+07	8.34155e+07	8.01776e+07	1.32733e+06	1.68298e+06	2.83286e+06	0.897	0.914	13.359	13.089	15.085	0.931545	0.999941	0.177352	0.243709	0.223844
High	Q9NPA8	Transcription and mRNA export factor ENY2 OS=Homo sapiens OX=9606 GN=ENY2 PE=1 SV=1	34	3	10	101	11.5	9.33	86135474	96473300	94063842	55310944	61965901	65570358	102706810	116578981	1.0153e+08	36060548	34670836	42441626	0.839	0.901	1.84	1.633	1.978	0.779041	0.999079	0.995016	0.979976	0.97747
High	Q9Y6G9	Cytoplasmic dynein 1 light intermediate chain 1 OS=Homo sapiens OX=9606 GN=DYNC1LI1 PE=1 SV=3	20	7	40	523	56.5	6.42	8.59664e+07	8.93225e+07	5.5914e+07	6.83965e+07	9.65861e+07	105487859	93738126	9.1809e+07	9.25083e+07	4.31739e+07	1.73668e+07	1.60101e+07	0.852	1.141	2.483	3.394	2.684	0.852385	0.816033	0.991817	0.979976	0.976821
High	Q9BQE3	Tubulin alpha-1C chain OS=Homo sapiens OX=9606 GN=TUBA1C PE=1 SV=1	64	30	387	449	49.9	5.1	85730084	129829282	110497984	96058540	158501104	123551112	120763112	68220968	137983072	15849639			0.801	0.985	6.752	7.795	5.587	0.561349	0.978677	0.577049	0.547604	0.790409
High	O75122	CLIP-associating protein 2 OS=Homo sapiens OX=9606 GN=CLASP2 PE=1 SV=3	16	19	132	1294	141	8.4	8.56405e+07	9.98521e+07	92773819	85035272	9.05407e+07	1.07331e+08	9.3108e+07	9.60472e+07	1.0128e+08	4.49434e+07	7.45662e+07	6.3038e+07	1.046	1.054	1.262	1.327	1.22	0.7601	0.911013	0.960555	0.979976	0.951635
High	P49792	E3 SUMO-protein ligase RanBP2 OS=Homo sapiens OX=9606 GN=RANBP2 PE=1 SV=2	12	27	150	3224	358	6.2	8.51139e+07	1.00077e+08	91633279	1.19454e+08	1.22437e+08	1.18501e+08	8.66881e+07	9.72684e+07	90479909	6.85977e+07	8.55071e+07	7.74327e+07	0.995	1.178	1.334	1.534	1.34	0.890702	0.733115	0.969522	0.979976	0.96637
High	Q9UKX7	Nuclear pore complex protein Nup50 OS=Homo sapiens OX=9606 GN=NUP50 PE=1 SV=2	32	10	66	468	50.1	7.06	8.49273e+07	6.86745e+07	55935931	74480226	77584851	7.20798e+07	7.25495e+07	5.60928e+07	7.07119e+07	84014268	5.40624e+07	5.10876e+07	1.005	1.051	1.271	1.234	1.162	0.883165	0.915286	0.960555	0.979976	0.929425
High	P42166	Lamina-associated polypeptide 2, isoform alpha OS=Homo sapiens OX=9606 GN=TMPO PE=1 SV=2	33	15	103	694	75.4	7.66	8.4511e+07	92337198	9.35381e+07	1.28571e+08	1.52899e+08	1.42201e+08	8.69549e+07	9.11333e+07	9.60014e+07	6.99191e+07	7.40712e+07	6.68555e+07	0.969	1.354	1.174	2.098	1.496	0.946013	0.34424	0.945053	0.998679	0.96637
High	O15371	Eukaryotic translation initiation factor 3 subunit D OS=Homo sapiens OX=9606 GN=EIF3D PE=1 SV=1	15	8	68	548	63.9	6.05	84392236	7.48661e+07	8.22555e+07	90401243	7.21637e+07	7.04605e+07	9.26159e+07	8.26794e+07	8.21668e+07	3.27736e+07	2.50852e+07	2.4595e+07	0.96	0.872	3.014	2.851	3.183	0.958928	0.996712	0.969522	0.979976	0.96637
High	Q01196	Runt-related transcription factor 1 OS=Homo sapiens OX=9606 GN=RUNX1 PE=1 SV=3	21	10	89	453	48.7	9.35	8.33487e+07	113198565	121889828	7.3146e+07	83108975	101111531	112835559	127753192	1.36812e+08	148976305	160395102	163623768	1.018	0.821	0.757	0.578	0.792	0.868736	0.957158	0.721128	0.575542	0.7177
High	Q9HCK1	DBF4-type zinc finger-containing protein 2 OS=Homo sapiens OX=9606 GN=ZDBF2 PE=1 SV=3	8	15	86	2354	265.5	6.16	8.22112e+07	8.92599e+07	6.88303e+07	7.6557e+07	7.92311e+07	6.53806e+07	9.36243e+07	7.6814e+07	7.87926e+07		1686281	1.91587e+06	0.935	0.848	7.757	6.874	9.223	0.999941	0.980022	0.470067	0.63119	0.478583
High	O60488	Long-chain-fatty-acid--CoA ligase 4 OS=Homo sapiens OX=9606 GN=ACSL4 PE=1 SV=2	13	7	56	711	79.1	8.38	8.12756e+07	8.67144e+07	9.66382e+07	5.22813e+07	71308672	6.12465e+07	7.89409e+07	9.54179e+07	8.93312e+07	2.03178e+07	3.37216e+07	2.27531e+07	1.029	0.748	2.969	2.125	2.941	0.841391	0.862278	0.969522	0.996937	0.96637
High	P35908	Keratin, type II cytoskeletal 2 epidermal OS=Homo sapiens OX=9606 GN=KRT2 PE=1 SV=2	33	17	124	639	65.4	8	8.09698e+07	1.28101e+08	1.10012e+08	1.0797e+08	1.99045e+08	1.98656e+08	8.84819e+07	1.71058e+08	1.17534e+08	1.27865e+08	2.43226e+08	1.82231e+08	0.849	1.264	0.714	1.042	0.804	0.837658	0.52812	0.681546	0.918654	0.727108
High	Q9BVA1	Tubulin beta-2B chain OS=Homo sapiens OX=9606 GN=TUBB2B PE=1 SV=1	65	26	354	445	49.9	4.89	8.07444e+07	1.03073e+08	1.18267e+08	6.26118e+07	9.92197e+07	9.04026e+07	9.22245e+07	116489595	1.24499e+08	4.05799e+07	5.19545e+07	4.99635e+07	0.885	0.776	2.069	1.809	2.364	0.907338	0.876737	0.996764	0.980692	0.992049
High	Q96HP4	Oxidoreductase NAD-binding domain-containing protein 1 OS=Homo sapiens OX=9606 GN=OXNAD1 PE=1 SV=1	2	1	12	312	34.8	8.37	79255656	88934280	76250216	65054200	80992144	76029768	76431592	84567928	78252248	62104252	73360720	68279696	1.013	0.958	1.212	1.104	1.153	0.880441	0.995451	0.950982	0.939778	0.925316
High	P09661	U2 small nuclear ribonucleoprotein A' OS=Homo sapiens OX=9606 GN=SNRPA1 PE=1 SV=2	33	8	64	255	28.4	8.62	7.91641e+07	8.52707e+07	96622290	6.14682e+07	7.3078e+07	5.75009e+07	8.70906e+07	9.56623e+07	1.0248e+08	2.28308e+07	2.4401e+07	2.38156e+07	0.868	0.65	2.767	2.046	3.172	0.881754	0.496702	0.976221	0.999785	0.96637
High	O60763	General vesicular transport factor p115 OS=Homo sapiens OX=9606 GN=USO1 PE=1 SV=2	19	17	90	962	107.8	4.91	7.77907e+07	6.36676e+07	7.5462e+07	8.82477e+07	8.32092e+07	8.82542e+07	1.06241e+08	7.28192e+07	7.04416e+07	2.65773e+07	2.67649e+07	2.72389e+07	0.86	1.059	2.549	2.925	2.617	0.879164	0.902133	0.991817	0.979976	0.97747
High	Q00610	Clathrin heavy chain 1 OS=Homo sapiens OX=9606 GN=CLTC PE=1 SV=5	14	20	107	1675	191.5	5.69	7.74872e+07	80824234	8.79683e+07	9.24841e+07	1.01964e+08	93378505	1.02145e+08	7.22226e+07	8.95855e+07	2.2748e+07	3.06697e+07	2.41872e+07	0.919	0.97	2.714	2.952	2.996	0.980639	0.989403	0.980713	0.979976	0.96637
High	Q9BV38	WD repeat-containing protein 18 OS=Homo sapiens OX=9606 GN=WDR18 PE=1 SV=2	13	5	41	432	47.4	6.7	77034846	94683306	79750718	68064006	90509874	93541622	88864523	77889612	80235616	1.17015e+07	2.97905e+07	22923797	1.023	1.019	2.901	2.931	2.804	0.856958	0.954685	0.969522	0.979976	0.971587
High	O43242	26S proteasome non-ATPase regulatory subunit 3 OS=Homo sapiens OX=9606 GN=PSMD3 PE=1 SV=2	30	14	81	534	60.9	8.44	7.62774e+07	78331833	7.23407e+07	9.37531e+07	8.95416e+07	8.52297e+07	6.749e+07	7.91283e+07	6.17067e+07	6.85081e+06	1.04798e+07	4.47907e+06	0.991	1.161	4.415	4.947	4.674	0.901517	0.766011	0.820132	0.85094	0.867357
High	Q5T4S7	E3 ubiquitin-protein ligase UBR4 OS=Homo sapiens OX=9606 GN=UBR4 PE=1 SV=1	6	26	131	5183	573.5	6.04	7.59393e+07	8.49158e+07	8.08286e+07	5.74854e+07	6.27758e+07	7.31944e+07	8.31304e+07	7.79381e+07	8.87286e+07	1.14762e+06	1.53703e+06	5.19202e+06	0.942	0.88	9.101	8.696	10.01	0.991928	0.999079	0.367855	0.499919	0.434111
High	P49006	MARCKS-related protein OS=Homo sapiens OX=9606 GN=MARCKSL1 PE=1 SV=2	47	4	26	195	19.5	4.67	75932780	85398439	84785568	133600500	156864124	1.47187e+08	90060754	105132538	111004922	9.53955e+06	8.5756e+06	1.01072e+07	0.793	1.423	7.334	12.98	9.694	0.517724	0.236517	0.522992	0.254433	0.456693
High	Q14527	Helicase-like transcription factor OS=Homo sapiens OX=9606 GN=HLTF PE=1 SV=2	22	18	120	1009	113.9	8.6	7.55169e+07	6.00533e+07	6.48631e+07	6.7345e+07	8.2005e+07	8.46593e+07	7.62563e+07	5.60402e+07	5.1237e+07	1.11327e+08	1.39939e+08	1.30583e+08	1.098	1.262	0.689	0.744	0.614	0.552287	0.531451	0.661187	0.749366	0.560718
High	Q86VM9	Zinc finger CCCH domain-containing protein 18 OS=Homo sapiens OX=9606 GN=ZC3H18 PE=1 SV=2	14	10	54	953	106.3	8.32	7.50843e+07	79016261	100761889	80087841	8.54912e+07	90490075	1.00139e+08	1.16339e+08	105892672	8.05232e+06	1.45411e+07	7.97384e+06	0.829	0.812	6.668	6.186	8.773	0.730185	0.944528	0.560491	0.705116	0.517037
High	P55199	RNA polymerase II elongation factor ELL OS=Homo sapiens OX=9606 GN=ELL PE=1 SV=1	22	12	61	621	68.2	9.33	7.456e+07	74053015	64734039	43351088	5.70457e+07	40263748	66830077	107820335	109526501	430750	406051	364463	0.854	0.614	21.528	15.816	23.549	0.859516	0.339206	0.0386126	0.175982	0.0855376
High	O95816	BAG family molecular chaperone regulator 2 OS=Homo sapiens OX=9606 GN=BAG2 PE=1 SV=1	40	5	46	211	23.8	6.7	74444166	7.49578e+07	8.7303e+07	86062587	75952692	7.19624e+07	9.99999e+07	83706660	9.72331e+07	5.0075e+06	5.9031e+06	5.56821e+06	0.876	0.832	13.176	12.343	15.259	0.883672	0.969876	0.177364	0.275741	0.222667
High	P22626	Heterogeneous nuclear ribonucleoproteins A2/B1 OS=Homo sapiens OX=9606 GN=HNRNPA2B1 PE=1 SV=2	31	9	87	353	37.4	8.95	73938286	1.16556e+08	79578653	6.52703e+07	6.84376e+07	51732833	2.95255e+07	2.48604e+07	6.03232e+07	1.45957e+07	2.026e+07	2.09838e+07	1.998	1.57	4.47	3.625	2.507	3.71847e-10	0.165997	0.822348	0.968279	0.987062
High	Q9NRY5	Protein FAM114A2 OS=Homo sapiens OX=9606 GN=FAM114A2 PE=1 SV=4	30	13	64	505	55.4	4.88	7.37831e+07	6.51971e+07	6.7211e+07	3.55468e+07	4.12912e+07	3.50467e+07	7.44504e+07	6.52759e+07	6.56372e+07	1.26972e+08	1.13813e+08	1.30242e+08	1.011	0.648	0.664	0.376	0.664	0.881754	0.477337	0.639679	0.31723	0.60541
High	P25054	Adenomatous polyposis coli protein OS=Homo sapiens OX=9606 GN=APC PE=1 SV=2	8	17	104	2843	311.5	7.8	7.34428e+07	8.33743e+07	7.72923e+07	6.83807e+07	7.97987e+07	6.39705e+07	96213641	8.47928e+07	9.46309e+07	214947		246623	0.893	0.771	26.029	23.475	30.45	0.9202	0.868418	0.0231684	0.0737929	0.0507387
High	Q8IWA0	WD repeat-containing protein 75 OS=Homo sapiens OX=9606 GN=WDR75 PE=1 SV=1	11	9	57	830	94.4	5.96	7.33358e+07	8.73531e+07	80364035	5.7467e+07	66946071	4.18835e+07	8.28892e+07	9.36765e+07	103416906	557125	615064	849031	0.809	0.559	41.775	23.039	45.822	0.625213	0.152996	0.00531317	0.0756041	0.015784
High	Q9NVN8	Guanine nucleotide-binding protein-like 3-like protein OS=Homo sapiens OX=9606 GN=GNL3L PE=1 SV=1	32	15	90	582	65.5	8.44	73178309	1.22112e+08	1.28003e+08	7.55599e+07	8.7816e+07	9.37763e+07	9.75948e+07	1.03182e+08	1.09098e+08	1.17551e+08	1.49334e+08	1.6243e+08	1.108	0.833	0.82	0.669	0.756	0.486384	0.969876	0.770009	0.681243	0.69324
High	P46060	Ran GTPase-activating protein 1 OS=Homo sapiens OX=9606 GN=RANGAP1 PE=1 SV=1	24	14	84	587	63.5	4.68	7.298e+07	8.48473e+07	8.71006e+07	9.47645e+07	1.26059e+08	1.20135e+08	8.76759e+07	8.54052e+07	9.345e+07	8.11156e+07	1.35188e+08	1.17127e+08	0.972	1.278	0.754	1.06	0.851	0.935543	0.503095	0.719165	0.921309	0.7605
High	Q15287	RNA-binding protein with serine-rich domain 1 OS=Homo sapiens OX=9606 GN=RNPS1 PE=1 SV=1	8	3	33	305	34.2	11.84	71839170	93343419	3.68764e+07	73191027	6.80683e+07	90833271	76683741	65222154	95412165	1.35421e+07	6.16211e+06	2.54454e+06	1.023	1.137	5.692	6.194	6.569	0.859516	0.822835	0.639679	0.707915	0.681726
High	Q9C005	Protein dpy-30 homolog OS=Homo sapiens OX=9606 GN=DPY30 PE=1 SV=1	88	6	48	99	11.2	4.88	7.13274e+07	46843691	5.00394e+07	51500043	4.59608e+07	4.95579e+07	49543677	49757167	5.13436e+07	1.2836e+08	108271743	103630211	1.252	1.141	0.462	0.465	0.397	0.0852436	0.862278	0.416042	0.444087	0.312569
High	P62861	FAU ubiquitin-like and ribosomal protein S30 OS=Homo sapiens OX=9606 GN=FAU PE=1 SV=2	8	1	12	133	14.4	10.17	71326176	92907456	128165496	71842528	113706560	128891688	72364648	103665176	117339424	125316104	176651456	185018592	0.986	1.097	0.569	0.644	0.587	0.907338	0.862278	0.550072	0.649438	0.536504
High	O00203	AP-3 complex subunit beta-1 OS=Homo sapiens OX=9606 GN=AP3B1 PE=1 SV=3	15	14	95	1094	121.2	6.04	7.0878e+07	1.17684e+08	1.49099e+08	1.06027e+08	1.22325e+08	1.31704e+08	1.03957e+08	1.12905e+08	1.30398e+08	4.93306e+07	5.98596e+07	6.57993e+07	0.823	0.852	1.45	1.455	1.802	0.709043	0.983143	0.976221	0.979976	0.971587
High	P26641	Elongation factor 1-gamma OS=Homo sapiens OX=9606 GN=EEF1G PE=1 SV=3	18	6	55	437	50.1	6.67	70846882	87066652	8.54253e+07	5.76774e+07	6.92073e+07	63608779	1.09746e+08	9.55249e+07	1.00213e+08	2.16739e+07	20406866	20191691	0.84	0.737	3.195	2.621	3.591	0.788745	0.841287	0.960555	0.979976	0.96637
High	Q99613	Eukaryotic translation initiation factor 3 subunit C OS=Homo sapiens OX=9606 GN=EIF3C PE=1 SV=1	14	10	73	913	105.3	5.68	7.07437e+07	60604503	66425445	7.01262e+07	72888165	63726006	7.93437e+07	80682883	8.11355e+07	2.79373e+07	2.53236e+07	2.87999e+07	0.883	0.955	2.414	2.555	2.876	0.906082	0.995451	0.991817	0.979976	0.966469
High	Q93008	Probable ubiquitin carboxyl-terminal hydrolase FAF-X OS=Homo sapiens OX=9606 GN=USP9X PE=1 SV=4	7	17	80	2554	290.3	5.8	6.98783e+07	9.3608e+07	111745825	1.17718e+08	1.66843e+08	1.45859e+08	8.22427e+07	1.15335e+08	1.24936e+08	6.34081e+06	6.60094e+06	6.87733e+06	0.936	1.203	5.357	6.68	5.232	0.999219	0.677296	0.713315	0.648589	0.824009
High	P49257	Protein ERGIC-53 OS=Homo sapiens OX=9606 GN=LMAN1 PE=1 SV=2	17	9	60	510	57.5	6.77	6.9647e+07	7.18006e+07	58166619	6.98476e+07	7.7937e+07	7.34814e+07	7.06099e+07	7.60063e+07	6.74923e+07	4.17903e+07	3.32727e+07	3.43026e+07	0.932	1.051	1.806	2.094	1.896	0.998636	0.915286	0.991817	0.999191	0.97747
High	Q8N163	Cell cycle and apoptosis regulator protein 2 OS=Homo sapiens OX=9606 GN=CCAR2 PE=1 SV=2	10	7	39	923	102.8	5.22	69453758	81107472	73079629	75856441	94781641	89697796	84090041	85698889	91812149	1.73785e+07	2.13931e+07	31331262	0.865	1.021	2.607	3.212	3.099	0.881754	0.949409	0.986282	0.979976	0.96637
High	P27348	14-3-3 protein theta OS=Homo sapiens OX=9606 GN=YWHAQ PE=1 SV=1	36	9	64	245	27.7	4.78	6.94509e+07	9.52277e+07	9.70959e+07	6.93162e+07	9.14394e+07	6.55745e+07	8.19053e+07	7.53693e+07	81571666	3.5331e+07	1.79598e+07	2.84219e+07	0.993	0.781	2.53	2.066	2.531	0.899425	0.891202	0.991817	0.999785	0.97747
High	P61006	Ras-related protein Rab-8A OS=Homo sapiens OX=9606 GN=RAB8A PE=1 SV=1	35	8	69	207	23.7	9.07	6.94202e+07	101278513	94332127	69213941	1.05895e+08	98538954	6.89211e+07	1.09642e+08	9.37962e+07	6.84754e+07	1.02383e+08	9.87092e+07	0.912	0.943	1.025	1.089	1.179	0.967804	0.999079	0.891257	0.934511	0.939088
High	Q14562	ATP-dependent RNA helicase DHX8 OS=Homo sapiens OX=9606 GN=DHX8 PE=1 SV=1	19	19	106	1220	139.2	8.32	6.86503e+07	6.85862e+07	3.97841e+07	6.47242e+07	4.43182e+07	5.92619e+07	6.21358e+07	5.39247e+07	3.73751e+07	8.94583e+07	7.92584e+07	7.15165e+07	1.158	1.086	0.99	0.864	0.821	0.28473	0.879511	0.87924	0.841353	0.736524
High	Q01081	Splicing factor U2AF 35 kDa subunit OS=Homo sapiens OX=9606 GN=U2AF1 PE=1 SV=3	26	4	33	240	27.9	8.81	68593763	86233786	69595064	6.77742e+07	7.71756e+07	79348119	78269675	88825744	7.74186e+07	3.70183e+08	316760286	3.06783e+08	0.926	0.889	0.217	0.203	0.24	0.991	0.999079	0.0943055	0.0824214	0.114792
High	O43143	ATP-dependent RNA helicase DHX15 OS=Homo sapiens OX=9606 GN=DHX15 PE=1 SV=2	11	9	60	795	90.9	7.46	67887037	5.41062e+07	4.68571e+07	7.48854e+07	8.9072e+07	5.08994e+07	7.8484e+07	4.85538e+07	58748281	31371510	4.28992e+07	35257749	0.971	1.046	1.097	1.239	1.164	0.940696	0.917781	0.910461	0.979976	0.949679
High	P08865	40S ribosomal protein SA OS=Homo sapiens OX=9606 GN=RPSA PE=1 SV=4	21	5	40	295	32.8	4.87	67635917	7.6931e+07	78337044	5.59591e+07	6.62464e+07	6.65107e+07	7.46137e+07	9.11385e+07	101166572	5.88051e+07	5.23617e+07	54986693	0.782	0.681	1.5	1.286	1.882	0.451637	0.627002	0.98193	0.979976	0.977087
High	P26599	Polypyrimidine tract-binding protein 1 OS=Homo sapiens OX=9606 GN=PTBP1 PE=1 SV=1	32	11	67	531	57.2	9.17	6.74095e+07	1.07609e+08	1.11392e+08	5.39644e+07	8.51764e+07	5.34451e+07	6.22098e+07	89282689	1.06349e+08	2.67152e+07	6.00902e+07	5.70022e+07	1.081	0.798	1.452	1.112	1.505	0.618217	0.919747	0.976221	0.939778	0.96637
High	P60228	Eukaryotic translation initiation factor 3 subunit E OS=Homo sapiens OX=9606 GN=EIF3E PE=1 SV=1	30	12	85	445	52.2	6.04	6.73624e+07	6.22161e+07	5.91041e+07	6.79374e+07	6.4218e+07	4.94682e+07	9.81276e+07	67947938	59042041	3.04489e+07	1.60899e+07	2.06725e+07	0.899	0.859	2.281	2.137	2.466	0.938414	0.988129	0.991817	0.994678	0.97747
High	P60891	Ribose-phosphate pyrophosphokinase 1 OS=Homo sapiens OX=9606 GN=PRPS1 PE=1 SV=2	18	6	48	318	34.8	6.98	6.73052e+07	8.8157e+07	7.74877e+07	8.95801e+07	105346071	1.00836e+08	5.66476e+07	9.72765e+07	89820268	2.65669e+07	2.79197e+07	2.61853e+07	0.862	0.997	3.566	3.946	4.197	0.880441	0.969876	0.923743	0.934511	0.941687
High	P43243	Matrin-3 OS=Homo sapiens OX=9606 GN=MATR3 PE=1 SV=2	29	22	110	847	94.6	6.25	6.66657e+07	8.81517e+07	7.24979e+07	6.89585e+07	80583214	8.31247e+07	4.38822e+07	6.38133e+07	60973914	2.71228e+08	3.28733e+08	3.11961e+08	1.129	1.177	0.253	0.276	0.222	0.398037	0.734675	0.137136	0.174515	0.0955871
High	Q6P1X5	Transcription initiation factor TFIID subunit 2 OS=Homo sapiens OX=9606 GN=TAF2 PE=1 SV=3	23	22	121	1199	136.9	8.19	6.64297e+07	4.89407e+07	4.03239e+07	7.81192e+07	4.81689e+07	2.91823e+07	4.1731e+07	4.86979e+07	4.24151e+07	2.92813e+08	291275899	2.63659e+08	1.015	1.011	0.271	0.278	0.274	0.881754	0.979902	0.161036	0.176976	0.155322
High	Q96A49	Synapse-associated protein 1 OS=Homo sapiens OX=9606 GN=SYAP1 PE=1 SV=1	37	13	76	352	39.9	4.53	6.61357e+07	7.18804e+07	8.60224e+07	4.10794e+07	5.30964e+07	4.97641e+07	5.77602e+07	7.20176e+07	71864164	8.89033e+07	1.21111e+08	1.12096e+08	1.182	0.707	0.661	0.361	0.699	0.200271	0.716266	0.636727	0.29726	0.639586
High	Q15293	Reticulocalbin-1 OS=Homo sapiens OX=9606 GN=RCN1 PE=1 SV=1	19	7	33	331	38.9	5	6.54602e+07	5.97129e+07	6.20654e+07	6.06797e+07	54078397	3.68511e+07	70500099	5.96974e+07	4.34229e+07	2.19182e+07	9844049	1.12802e+07	0.964	0.87	3.591	3.495	3.73	0.953778	0.994855	0.90443	0.979976	0.96637
High	P07237	Protein disulfide-isomerase OS=Homo sapiens OX=9606 GN=P4HB PE=1 SV=3	24	11	58	508	57.1	4.87	6.50908e+07	6.78983e+07	8.65008e+07	5.56092e+07	8.00235e+07	8.33522e+07	9.53961e+07	7.90261e+07	8.46467e+07	3.04553e+06	6045041	10063708	0.858	0.884	4.897	4.753	6.387	0.868736	0.999079	0.723513	0.862266	0.702327
High	O43264	Centromere/kinetochore protein zw10 homolog OS=Homo sapiens OX=9606 GN=ZW10 PE=1 SV=3	13	8	64	779	88.8	6.27	65010827	68459053	76325060	9.52062e+07	132561169	123396817	79702907	1.0048e+08	77053483	8.23899e+06	6366203	3.96702e+06	0.838	1.304	5.872	8.403	6.331	0.773233	0.445919	0.602889	0.495156	0.710094
High	O95905	Protein ecdysoneless homolog OS=Homo sapiens OX=9606 GN=ECD PE=1 SV=1	16	8	55	644	72.7	4.87	6.49381e+07	61236597	6.71199e+07	4.79608e+07	6.18334e+07	5.58192e+07	66198861	66430730	67060650	1.01218e+06	4.15026e+06	5.35728e+06	0.966	0.8	11.924	9.005	10.872	0.946965	0.917781	0.189796	0.494422	0.384884
High	Q49AN0	Cryptochrome-2 OS=Homo sapiens OX=9606 GN=CRY2 PE=1 SV=2	17	9	58	593	66.9	8.35	6.47698e+07	6.84086e+07	79512701	5.3164e+07	4.72836e+07	5.3743e+07	9.70946e+07	1.3861e+08	1.56176e+08	417900	376274	838757	0.761	0.605	11.149	5.043	11.644	0.321584	0.302571	0.218368	0.866992	0.35088
High	P69905	Hemoglobin subunit alpha OS=Homo sapiens OX=9606 GN=HBA2 PE=1 SV=2	23	4	33	142	15.2	8.68	6.45897e+07	5.37756e+07	5.98421e+07	2.52321e+07	3.44309e+07	3.44198e+07	5.5833e+07	5.23317e+07	5.63272e+07	643248139	852355557	869408715	1.115	0.645	0.101	0.053	0.085	0.470956	0.492468	0.00907359	0.000799786	0.00567228
High	P55209	Nucleosome assembly protein 1-like 1 OS=Homo sapiens OX=9606 GN=NAP1L1 PE=1 SV=1	10	5	31	391	45.3	4.46	64577638	71158546	72228881	86200053	1.00571e+08	93821713	7.60239e+07	74976252	75757244	3.80558e+07	4.27815e+07	3.79341e+07	0.994	1.313	1.925	2.411	1.916	0.893142	0.429518	0.996764	0.979976	0.97747
High	Q9H974	Queuine tRNA-ribosyltransferase accessory subunit 2 OS=Homo sapiens OX=9606 GN=QTRT2 PE=1 SV=1	15	4	30	415	46.7	6.81	64123804	8.25342e+07	7.60328e+07	6.74046e+07	8.88839e+07	7.9871e+07	8.29977e+07	89370962	8.48705e+07	9.13035e+06	9.2639e+06	9.15851e+06	0.812	0.849	5.73	5.152	5.53	0.63775	0.980287	0.655406	0.815588	0.790409
High	Q15643	Thyroid receptor-interacting protein 11 OS=Homo sapiens OX=9606 GN=TRIP11 PE=1 SV=3	28	46	151	1979	227.4	5.26	6.3983e+07	1.1336e+08	1.65786e+08	3.31813e+07	7.6306e+07	4.64585e+07	1.23496e+08	7.46483e+07	7.18511e+07	2.44642e+08	2.8544e+08	2.54336e+08	1.035	0.708	0.466	0.298	0.451	0.812115	0.717547	0.420921	0.205514	0.381563
High	P08579	U2 small nuclear ribonucleoprotein B'' OS=Homo sapiens OX=9606 GN=SNRPB2 PE=1 SV=1	20	5	43	225	25.5	9.72	63308147	5.91901e+07	72934519	5.4581e+07	6.16455e+07	5.46092e+07	7.85465e+07	76792905	7.66711e+07	26590841	2.58433e+07	2.96785e+07	0.858	0.764	2.308	2.026	2.533	0.868736	0.862278	0.991817	0.994678	0.97747
High	Q07955	Serine/arginine-rich splicing factor 1 OS=Homo sapiens OX=9606 GN=SRSF1 PE=1 SV=2	27	7	72	248	27.7	10.36	6.32525e+07	8.00449e+07	9.44798e+07	6.1759e+07	5.57747e+07	6.61614e+07	7.729e+07	113089392	106228325	9.68601e+07	144670485	1.62998e+08	0.966	0.852	0.713	0.599	0.774	0.947054	0.983946	0.68132	0.603332	0.705085
High	Q9BVK6	Transmembrane emp24 domain-containing protein 9 OS=Homo sapiens OX=9606 GN=TMED9 PE=1 SV=2	25	6	38	235	27.3	8.02	6.31523e+07	9.7916e+07	8.27206e+07	7.04979e+07	124341117	1.00246e+08	6.79204e+07	9.73242e+07	9.76748e+07	4.47135e+07	60875477	4.00874e+07	0.767	1.18	1.324	1.782	1.71	0.356941	0.726126	0.969522	0.979976	0.96637
High	P30041	Peroxiredoxin-6 OS=Homo sapiens OX=9606 GN=PRDX6 PE=1 SV=3	33	6	43	224	25	6.38	62826520	65991587	57649752	55577801	7.68081e+07	64332702	80700884	76756384	90710929	1.24591e+07	1.71604e+07	1.64155e+07	0.791	0.76	3.982	3.456	4.596	0.507772	0.862278	0.873477	0.979976	0.898783
High	O15042	U2 snRNP-associated SURP motif-containing protein OS=Homo sapiens OX=9606 GN=U2SURP PE=1 SV=2	27	19	92	1029	118.2	8.47	62586312	5.5647e+07	5.61472e+07	5.04098e+07	5.14004e+07	6.19354e+07	5.73438e+07	6.44863e+07	6.01219e+07	1.58477e+08	1.70217e+08	1.56705e+08	0.931	0.931	0.391	0.42	0.443	0.998372	0.99977	0.318361	0.382742	0.369079
High	Q96C92	Endosome-associated-trafficking regulator 1 OS=Homo sapiens OX=9606 GN=ENTR1 PE=1 SV=3	22	6	36	435	47.9	5.14	6.25117e+07	59541244	59038833	4.85393e+07	43676682	50950330	7.45044e+07	58812779	63076496	1.75472e+06	1.68277e+06	1.53587e+06	0.874	0.706	19.909	15.692	22.83	0.883672	0.719743	0.0502662	0.171053	0.0853623
High	O14646	Chromodomain-helicase-DNA-binding protein 1 OS=Homo sapiens OX=9606 GN=CHD1 PE=1 SV=2	13	18	76	1710	196.6	7.14	6.24873e+07	6.45154e+07	4.53622e+07	5.70903e+07	6.99553e+07	4.54154e+07	6.69583e+07	5.98489e+07	5.52128e+07	1.97582e+06	2.14846e+06	1.70169e+06	0.942	0.835	5.306	4.98	5.528	0.993545	0.969876	0.66842	0.862266	0.790409
High	P62191	26S proteasome regulatory subunit 4 OS=Homo sapiens OX=9606 GN=PSMC1 PE=1 SV=1	23	8	49	440	49.2	6.21	6.20398e+07	49990051	4.27791e+07	8.22277e+07	5.59476e+07	2.82143e+07	70599233	5.26408e+07	43304130	2.35317e+07	1.57469e+07	1.47167e+07	0.997	1.042	2.866	3.03	2.957	0.901381	0.955507	0.969522	0.979976	0.96637
High	Q8WUH6	Transmembrane protein 263 OS=Homo sapiens OX=9606 GN=TMEM263 PE=1 SV=1	79	6	29	116	11.7	9.32	6.18967e+07	5.99816e+07	51633140	34613614	27452752	28505586	28170040	54387386	41968196	2.28175e+08	2.75173e+08	273855967	1.313	0.671	0.313	0.154	0.226	0.0262643	0.634917	0.212269	0.0396289	0.0997713
High	Q15029	116 kDa U5 small nuclear ribonucleoprotein component OS=Homo sapiens OX=9606 GN=EFTUD2 PE=1 SV=1	24	16	125	972	109.4	5	6.18119e+07	6.77668e+07	6.59035e+07	6.92231e+07	7.59981e+07	7.42315e+07	5.65345e+07	6.42622e+07	49135659	2.66567e+07	2.04743e+07	3.39247e+07	1.014	1.176	1.96	2.234	1.902	0.880441	0.739933	0.996764	0.989341	0.97747
High	O15294	UDP-N-acetylglucosamine--peptide N-acetylglucosaminyltransferase 110 kDa subunit OS=Homo sapiens OX=9606 GN=OGT PE=1 SV=3	14	16	63	1046	116.9	6.7	6.16848e+07	4.67058e+07	5.551e+07	5.74818e+07	5.8074e+07	4.00829e+07	4.75666e+07	4.17471e+07	38392652	1.46071e+08	1.18791e+08	1.30126e+08	1.04	1.031	0.539	0.514	0.496	0.823537	0.969876	0.513879	0.499919	0.436035
High	P17980	26S proteasome regulatory subunit 6A OS=Homo sapiens OX=9606 GN=PSMC3 PE=1 SV=3	25	8	58	439	49.2	5.24	6.15807e+07	5.69582e+07	5.27379e+07	5.86339e+07	5.36386e+07	5.07268e+07	63763272	4.52155e+07	5.08546e+07	7.31779e+06	6.44609e+06	5674092	0.947	1.078	5.374	5.227	5.344	0.989351	0.917781	0.658869	0.842943	0.80089
High	Q15020	Squamous cell carcinoma antigen recognized by T-cells 3 OS=Homo sapiens OX=9606 GN=SART3 PE=1 SV=1	15	12	78	963	109.9	5.57	61540368	6.93386e+07	6.63327e+07	4.59242e+07	4.99848e+07	4.32797e+07	7.28491e+07	7.975e+07	6.25746e+07	15028675	1.47041e+07	9.96427e+06	0.86	0.684	2.428	1.817	2.73	0.879164	0.623259	0.991817	0.979976	0.970177
High	P26196	Probable ATP-dependent RNA helicase DDX6 OS=Homo sapiens OX=9606 GN=DDX6 PE=1 SV=2	18	5	33	483	54.4	8.66	61315477	50604168	6.62482e+07	40368544	62600782	31385769	7.73502e+07	55736469	60885648	5.18948e+06	6.17173e+06	6.42016e+06	0.795	0.641	7.453	6.111	9.502	0.529376	0.449381	0.450194	0.780417	0.458159
High	P62910	60S ribosomal protein L32 OS=Homo sapiens OX=9606 GN=RPL32 PE=1 SV=2	41	6	31	135	15.9	11.33	6.12311e+07	121258122	1.4734e+08	7.01811e+07	111511428	1.33151e+08	56159115	1.26429e+08	1.53072e+08	22745543	5.25872e+07	5.6469e+07	0.875	0.813	1.81	1.865	2.222	0.883672	0.946509	0.991817	0.984542	0.999481
High	Q13263	Transcription intermediary factor 1-beta OS=Homo sapiens OX=9606 GN=TRIM28 PE=1 SV=5	17	10	59	835	88.5	5.77	6.10734e+07	5.01205e+07	5.42271e+07	7.0957e+07	6.83536e+07	5.69484e+07	7.08552e+07	4.5721e+07	4.49354e+07	4.2278e+06	5.49345e+06	8.90269e+06	0.951	1.119	3.101	3.408	3.412	0.986191	0.862278	0.960555	0.979976	0.96637
High	O00571	ATP-dependent RNA helicase DDX3X OS=Homo sapiens OX=9606 GN=DDX3X PE=1 SV=3	30	18	121	662	73.2	7.18	6.07848e+07	6.1399e+07	5.61609e+07	6.96468e+07	7.06061e+07	7.06678e+07	57962758	5.20198e+07	6.0285e+07	7.14056e+07	6.8952e+07	68542895	0.987	1.023	1.043	1.129	1.071	0.907338	0.949927	0.893763	0.944513	0.888188
High	Q9HDC9	Adipocyte plasma membrane-associated protein OS=Homo sapiens OX=9606 GN=APMAP PE=1 SV=2	22	7	35	416	46.5	6.16	6.03225e+07	6.09756e+07	4.90663e+07	9.91278e+07	108953275	1.21685e+08	6.39432e+07	68430327	6.58529e+07	4.51432e+07	6.62896e+07	5.92797e+07	0.775	1.943	1.148	3.37	1.553	0.401372	0.00385838	0.933366	0.979976	0.96637
High	P26368	Splicing factor U2AF 65 kDa subunit OS=Homo sapiens OX=9606 GN=U2AF2 PE=1 SV=4	26	9	58	475	53.5	9.09	60204963	5.89441e+07	2.80356e+07	6.99014e+07	5.94584e+07	5.10175e+07	89114405	4.94324e+07	52944418	459260877	553856810	540632585	0.878	0.934	0.215	0.228	0.238	0.892321	0.999079	0.0924275	0.111498	0.113577
High	P13010	X-ray repair cross-complementing protein 5 OS=Homo sapiens OX=9606 GN=XRCC5 PE=1 SV=3	14	9	56	732	82.7	5.81	5.96359e+07	51672822	4.96726e+07	5.06704e+07	6.01968e+07	5.42467e+07	3.19733e+07	4.9355e+07	5.79404e+07	7.2637e+06	1.00751e+07	1.14501e+07	1.134	1.126	3.682	4.254	4.018	0.419989	0.862278	0.893126	0.922453	0.95659
High	Q9NX58	Cell growth-regulating nucleolar protein OS=Homo sapiens OX=9606 GN=LYAR PE=1 SV=3	26	9	47	379	43.6	9.57	5.88871e+07	6.53278e+07	71209636	6.75438e+07	6.63127e+07	1.2414e+08	8.12912e+07	8.58088e+07	104757496	3.47223e+07	4.49307e+07	4.77255e+07	0.867	0.904	1.84	1.897	2.226	0.881754	0.999079	0.995016	0.987329	0.999481
High	Q4KMP7	TBC1 domain family member 10B OS=Homo sapiens OX=9606 GN=TBC1D10B PE=1 SV=3	16	9	48	808	87.1	9.19	5.87056e+07	7.24373e+07	7.16765e+07	5.38488e+07	7.31815e+07	5.9911e+07	47035115	6.75001e+07	6.84027e+07	4.2304e+07	45502058	4.85886e+07	1.032	0.964	1.405	1.262	1.394	0.823537	0.995451	0.972859	0.979976	0.96637
High	Q13330	Metastasis-associated protein MTA1 OS=Homo sapiens OX=9606 GN=MTA1 PE=1 SV=2	19	11	47	715	80.7	9.26	5.85056e+07	4.95549e+07	4.26327e+07	3.60695e+07	3.46069e+07	3.20786e+07	6.87242e+07	5.09275e+07	60069649	8.44624e+06	8.10406e+06	9.36825e+06	0.964	0.713	4.281	3.245	4.98	0.953778	0.748583	0.821251	0.979976	0.850096
High	P55884	Eukaryotic translation initiation factor 3 subunit B OS=Homo sapiens OX=9606 GN=EIF3B PE=1 SV=3	19	10	59	814	92.4	5	5.84958e+07	5.67808e+07	67791474	5.53701e+07	5.49896e+07	6.10328e+07	6.39434e+07	6.66874e+07	6.37627e+07	2.28464e+07	1.68095e+07	1.49636e+07	0.969	0.905	2.36	2.401	2.422	0.945535	0.999079	0.991817	0.98422	0.980686
High	Q9Y2L1	Exosome complex exonuclease RRP44 OS=Homo sapiens OX=9606 GN=DIS3 PE=1 SV=2	20	13	92	958	108.9	7.14	5.84051e+07	5.57831e+07	5.70843e+07	9.40758e+07	110162780	1.12248e+08	6.06097e+07	6.03579e+07	7.23032e+07	7.55618e+06	1.04166e+07	9.17729e+06	0.867	1.265	4.103	5.721	4.73	0.881754	0.526783	0.837371	0.750189	0.87815
High	P00387	NADH-cytochrome b5 reductase 3 OS=Homo sapiens OX=9606 GN=CYB5R3 PE=1 SV=3	13	3	15	301	34.2	7.59	5.83529e+07	40652917	32664980	6.55227e+07	59597138	51987429	4.93078e+07	45823582	30926902	34046216	30504780	2.35134e+07	0.968	1.312	1.332	1.877	1.499	0.94995	0.536738	0.967893	0.987329	0.96637
High	A5YKK6	CCR4-NOT transcription complex subunit 1 OS=Homo sapiens OX=9606 GN=CNOT1 PE=1 SV=2	9	19	118	2376	266.8	7.11	5.82193e+07	6.32205e+07	61631237	74517659	8.20143e+07	73691673	6.4795e+07	5.78363e+07	7.54668e+07	4.53486e+07	56119773	4.94128e+07	0.856	0.997	1.372	1.549	1.567	0.868665	0.969876	0.969522	0.979976	0.96637
High	O95347	Structural maintenance of chromosomes protein 2 OS=Homo sapiens OX=9606 GN=SMC2 PE=1 SV=2	20	22	102	1197	135.6	8.43	5.76518e+07	6.97127e+07	7.06615e+07	1.14514e+08	133636214	1.46215e+08	5.33507e+07	8.23887e+07	7.39056e+07	6.88123e+06	1.28217e+07	1.6278e+07	0.957	1.72	3.553	6.568	4.33	0.967804	0.0286446	0.917063	0.662856	0.912526
High	Q99459	Cell division cycle 5-like protein OS=Homo sapiens OX=9606 GN=CDC5L PE=1 SV=2	16	9	47	802	92.2	8.18	57631223	4.19504e+07	76005116	6.01123e+07	6.98742e+07	7.50566e+07	5.95516e+07	72442251	4.42176e+07	1.39172e+07	4849141	9.06533e+06	0.959	1.067	2.895	2.858	2.759	0.965822	0.894019	0.969522	0.979976	0.971587
High	P33981	Dual specificity protein kinase TTK OS=Homo sapiens OX=9606 GN=TTK PE=1 SV=2	20	13	77	857	97	8.16	5.67745e+07	4.66626e+07	4.86369e+07	3.82624e+07	5.20903e+07	4.2867e+07	48507681	4.85215e+07	4.45473e+07	81199114	1.03451e+08	1.06931e+08	1.091	0.966	0.58	0.496	0.522	0.621241	0.999079	0.561947	0.482368	0.462084
High	P12956	X-ray repair cross-complementing protein 6 OS=Homo sapiens OX=9606 GN=XRCC6 PE=1 SV=2	18	11	81	609	69.8	6.64	5.67659e+07	7.23907e+07	8.14388e+07	4.90556e+07	7.23805e+07	64197110	4.80863e+07	6.03148e+07	60280888	1.05283e+07	2.16666e+07	1.47205e+07	1.209	1.119	3.017	3.001	2.539	0.133393	0.862278	0.968263	0.979976	0.97747
High	Q9UJZ1	Stomatin-like protein 2, mitochondrial OS=Homo sapiens OX=9606 GN=STOML2 PE=1 SV=1	29	10	59	356	38.5	7.39	5.66358e+07	6.03795e+07	5.67621e+07	1.75593e+08	2.22808e+08	205781503	168119760	1.72096e+08	1.7189e+08	2.64872e+07	2.11019e+07	1.54853e+07	0.317	1.158	1.932	20.157	11.027	1.56117e-16	0.770308	0.996764	0.093931	0.381563
High	Q9Y520	Protein PRRC2C OS=Homo sapiens OX=9606 GN=PRRC2C PE=1 SV=4	10	19	80	2896	316.7	9.13	5.65885e+07	8.91797e+07	9.09203e+07	6.41215e+07	9.00624e+07	8.95689e+07	6.47445e+07	9.18097e+07	8.60023e+07	1.38755e+07	2.22394e+07	3.02733e+07	1.012	0.905	3.595	3.143	3.387	0.880441	0.999079	0.919159	0.979976	0.96637
High	Q6UXN9	WD repeat-containing protein 82 OS=Homo sapiens OX=9606 GN=WDR82 PE=1 SV=1	31	10	78	313	35.1	7.69	56225955	7.33718e+07	6.95683e+07	6.1393e+07	6.58481e+07	5.83655e+07	56230404	7.56829e+07	5.06678e+07	1.72317e+08	1.49006e+08	1.33013e+08	1.095	1.099	0.534	0.556	0.453	0.546641	0.862278	0.506998	0.550351	0.381563
High	Q13243	Serine/arginine-rich splicing factor 5 OS=Homo sapiens OX=9606 GN=SRSF5 PE=1 SV=1	15	4	46	272	31.2	11.59	5.61981e+07	82150099	79631401	5.25169e+07	6.90629e+07	69601517	71872498	92055060	102821561	4.85348e+07	5.2942e+07	6.02838e+07	0.842	0.733	1.231	1.18	1.656	0.800535	0.826753	0.954608	0.968279	0.96637
High	Q03252	Lamin-B2 OS=Homo sapiens OX=9606 GN=LMNB2 PE=1 SV=4	22	14	76	620	69.9	5.59	5.60642e+07	47570058	3.52346e+07	45656848	4.46631e+07	5.53067e+07	3.97547e+07	3.77421e+07	4.79621e+07	3.76973e+06	1.25115e+07	371563	1.106	1.171	7.217	7.889	5.42	0.554717	0.862278	0.479395	0.561838	0.754976
High	O15372	Eukaryotic translation initiation factor 3 subunit H OS=Homo sapiens OX=9606 GN=EIF3H PE=1 SV=1	20	7	40	352	39.9	6.54	5.56857e+07	4.0799e+07	5.25346e+07	4.9931e+07	6.35622e+07	5.72397e+07	67682851	5.7923e+07	7.51065e+07	6.14849e+06	1.93994e+07	1.65458e+07	0.868	0.843	2.886	2.942	3.708	0.881754	0.969983	0.969522	0.979976	0.96637
High	P0DP25	Calmodulin-3 OS=Homo sapiens OX=9606 GN=CALM3 PE=1 SV=1	47	5	51	149	16.8	4.22	55588044	49561986	65479145	7.34904e+07	88548889	1.00851e+08	54743758	5.59334e+07	6.32281e+07	4.92322e+07	51088905	55734332	0.938	1.402	1.212	1.756	1.162	0.998636	0.266778	0.950982	0.979976	0.929425
High	Q13509	Tubulin beta-3 chain OS=Homo sapiens OX=9606 GN=TUBB3 PE=1 SV=2	37	18	313	450	50.4	4.93	55387722	57807052	55252934	59452750	56984016	58882358	65097458	68861156	65387858	32065986	39302340	36539708	0.874	0.867	1.532	1.674	1.812	0.883672	0.995451	0.984945	0.979976	0.971587
High	P30101	Protein disulfide-isomerase A3 OS=Homo sapiens OX=9606 GN=PDIA3 PE=1 SV=4	22	9	57	505	56.7	6.35	5.53222e+07	5.63266e+07	6.07712e+07	5.54878e+07	68030410	53731636	7.30957e+07	6.26186e+07	7.2103e+07	2.29552e+07	2.28375e+07	2.05021e+07	0.869	0.849	1.88	1.903	2.247	0.883165	0.978677	0.996764	0.984542	0.995069
High	Q9Y262	Eukaryotic translation initiation factor 3 subunit L OS=Homo sapiens OX=9606 GN=EIF3L PE=1 SV=1	16	9	49	564	66.7	6.34	5.52999e+07	6.84265e+07	33198618	3.21296e+07	3.72782e+07	2.65864e+07	5.18238e+07	66284380	5.12276e+07	7.22372e+06	1.16298e+07	1.0393e+07	0.913	0.889	2.965	2.768	3.177	0.967597	0.997409	0.967893	0.981027	0.96637
High	P62888	60S ribosomal protein L30 OS=Homo sapiens OX=9606 GN=RPL30 PE=1 SV=2	44	5	54	115	12.8	9.63	5.52536e+07	6.25479e+07	9.16385e+07	49470126	9.80398e+07	7.21388e+07	5.88172e+07	70114618	6.92934e+07	2.11029e+07	2.2346e+07	1.95456e+07	1.031	1.012	2.218	2.027	2.074	0.826451	0.958004	0.991817	0.997435	0.992049
High	Q9BZE4	GTP-binding protein 4 OS=Homo sapiens OX=9606 GN=GTPBP4 PE=1 SV=3	17	9	67	634	73.9	9.5	5.52177e+07	5.68401e+07	7.1136e+07	4.67053e+07	5.0174e+07	62239725	4.81239e+07	5.18498e+07	4.53105e+07	4.93824e+07	6.18203e+07	5.14446e+07	1.15	1.088	1.207	1.109	0.96	0.342121	0.917322	0.950877	0.939778	0.828808
High	Q86X95	Corepressor interacting with RBPJ 1 OS=Homo sapiens OX=9606 GN=CIR1 PE=1 SV=1	17	6	38	450	52.3	9.86	5.41448e+07	53745163	56077828	5.64558e+07	54441795	56537672	5.88724e+07	104324423	46212965	230524			1.077	1.099	59.683	50.53	58.55	0.641262	0.862278	0.000701454	0.00571437	0.00346944
High	Q15046	Lysine--tRNA ligase OS=Homo sapiens OX=9606 GN=KARS1 PE=1 SV=3	11	8	42	597	68	6.35	5.40267e+07	1.39786e+08	1.63623e+08	53004594	116399991	1.35755e+08	7.54462e+07	1.70016e+08	180581106	3.38132e+06	549430	351874	0.821	0.759	5.873	6.203	7.98	0.694797	0.862278	0.658492	0.704931	0.570753
High	O95232	Luc7-like protein 3 OS=Homo sapiens OX=9606 GN=LUC7L3 PE=1 SV=2	30	14	65	432	51.4	9.79	5.39852e+07	5.53539e+07	5.12658e+07	5.51225e+07	6.75424e+07	5.30396e+07	4.89955e+07	4.78087e+07	6.34258e+07	3.65684e+08	4.68135e+08	5.02147e+08	1.144	1.121	0.183	0.194	0.162	0.372641	0.864136	0.0611951	0.0750512	0.0427292
High	P54136	Arginine--tRNA ligase, cytoplasmic OS=Homo sapiens OX=9606 GN=RARS1 PE=1 SV=2	16	10	55	660	75.3	6.68	5.31562e+07	5.59904e+07	5.36749e+07	6.86437e+07	8.8023e+07	6.60372e+07	77288119	67517492	6.65119e+07	1.21921e+07	1.11669e+07	9.37258e+06	0.864	1.003	2.99	3.724	3.477	0.881754	0.969319	0.965816	0.957333	0.96637
High	P63241	Eukaryotic translation initiation factor 5A-1 OS=Homo sapiens OX=9606 GN=EIF5A PE=1 SV=2	42	6	39	154	16.8	5.24	5.31195e+07	7.47327e+07	4.56631e+07	4.02837e+07	3.44912e+07	2.00087e+07	6.35e+07	37686202	5.00411e+07	27947717	1.1408e+07	9350459	0.938	0.672	1.895	1.413	2.088	0.999941	0.61788	0.996764	0.964958	0.980685
High	O95793	Double-stranded RNA-binding protein Staufen homolog 1 OS=Homo sapiens OX=9606 GN=STAU1 PE=1 SV=2	21	10	75	577	63.1	9.44	5.29458e+07	6.13449e+07	5.62449e+07	5.71629e+07	59636006	5.5721e+07	57021085	5.67708e+07	6.32706e+07	2.91622e+07	34222971	3.77125e+07	0.97	0.968	1.872	1.893	1.985	0.944367	0.995451	0.996764	0.987329	0.984508
High	Q99439	Calponin-2 OS=Homo sapiens OX=9606 GN=CNN2 PE=1 SV=4	21	6	39	309	33.7	7.33	52867459	49820020	6.22856e+07	34355229	55419723	50162051	4.21533e+07	6.01059e+07	5.0776e+07	1.77177e+07	1.83532e+07	2.0949e+07	1.102	0.937	2.217	1.883	1.988	0.548902	0.999941	0.991817	0.979976	0.980686
High	Q9BPW8	Protein NipSnap homolog 1 OS=Homo sapiens OX=9606 GN=NIPSNAP1 PE=1 SV=1	28	6	42	284	33.3	9.31	52849002	55171271	3.50656e+07	8.11807e+07	9.06948e+07	8.68203e+07	101457123	82201790	1.13336e+08	587490	1.06879e+06		0.63	0.8	15.88	21.458	23.254	0.00392685	0.92487	0.0968958	0.0839242	0.0880336
High	Q86W92	Liprin-beta-1 OS=Homo sapiens OX=9606 GN=PPFIBP1 PE=1 SV=2	21	17	84	1011	114	5.55	5.27092e+07	3.59048e+07	5.16071e+07	8.68848e+07	5.69526e+07	6.3144e+07	8.06779e+07	4.62336e+07	3.75293e+07	276652	776638	1.53844e+06	0.734	1.103	7.288	10.721	10.224	0.199832	0.876238	0.473604	0.38383	0.33836
High	P09601	Heme oxygenase 1 OS=Homo sapiens OX=9606 GN=HMOX1 PE=1 SV=1	19	4	6	288	32.8	8.25	52629232	53470606	54317574	45179156	42652799	48111212	55323392	60949762	56248200	2.99044e+07	2.85702e+07	2.59076e+07	0.967	0.855	2.059	1.684	2.05	0.94995	0.969876	0.996764	0.979976	0.992049
High	Q7L1Q6	eIF5-mimic protein 2 OS=Homo sapiens OX=9606 GN=BZW1 PE=1 SV=1	18	9	56	419	48	5.92	5.2543e+07	6.7535e+07	7.01556e+07	7.85679e+07	8.19846e+07	1.00809e+08	6.70035e+07	6.28172e+07	76501353	1.92832e+07	1.06973e+07	1.38426e+07	0.945	1.203	2.453	3.403	2.577	0.988533	0.677296	0.991817	0.979976	0.977087
High	Q9NYF8	Bcl-2-associated transcription factor 1 OS=Homo sapiens OX=9606 GN=BCLAF1 PE=1 SV=2	14	10	77	920	106.1	9.98	5.25128e+07	6.81737e+07	6.84381e+07	63499723	8.24721e+07	6.99346e+07	7.45239e+07	7.2253e+07	7.05226e+07	9.10711e+07	8.52327e+07	8.27985e+07	0.971	1.055	0.888	0.94	0.915	0.938929	0.909513	0.819347	0.881322	0.798872
High	P62273	40S ribosomal protein S29 OS=Homo sapiens OX=9606 GN=RPS29 PE=1 SV=2	36	2	23	56	6.7	10.13	52394176	59893716	70332216	53895608	115435432	115788628	60282308	62573520	66150164	16518839	16594817	18322686	0.957	0.861	3.609	3.248	3.649	0.967804	0.99306	0.90733	0.979976	0.96637
High	P62316	Small nuclear ribonucleoprotein Sm D2 OS=Homo sapiens OX=9606 GN=SNRPD2 PE=1 SV=1	24	3	24	118	13.5	9.91	52108676	4.67242e+07	4.94002e+07	4.61585e+07	45033183	4.47989e+07	62598988	50978765	6.00265e+07	30488068	31116510	30174877	0.832	0.765	1.585	1.347	1.735	0.750473	0.862278	0.991817	0.979976	0.971587
High	P09543	2',3'-cyclic-nucleotide 3'-phosphodiesterase OS=Homo sapiens OX=9606 GN=CNP PE=1 SV=2	28	12	107	421	47.5	9.07	5.16947e+07	6.44222e+07	7.86285e+07	4.67879e+07	8.55466e+07	8.09765e+07	6.58425e+07	7.766e+07	8.04476e+07	3.61584e+07	4.99566e+07	5.50117e+07	0.905	0.88	1.275	1.257	1.435	0.948866	0.999079	0.960791	0.979976	0.96637
High	Q13823	Nucleolar GTP-binding protein 2 OS=Homo sapiens OX=9606 GN=GNL2 PE=1 SV=1	17	11	75	731	83.6	9.25	5.16845e+07	4.98386e+07	5.49099e+07	5.35766e+07	5.2098e+07	4.81292e+07	4.69992e+07	5.06639e+07	50220588	1.46871e+07	1.71996e+07	1.78184e+07	1.055	1.079	2.587	2.615	2.428	0.750894	0.924512	0.982018	0.979976	0.98791
High	Q9BXF6	Rab11 family-interacting protein 5 OS=Homo sapiens OX=9606 GN=RAB11FIP5 PE=1 SV=1	16	7	49	653	70.4	9.23	5.16603e+07	5.38571e+07	5.85116e+07	2.08915e+07	23314573	1.88991e+07	25533165	3.49148e+07	3.85452e+07		65118.5		1.48	0.717	100	84.943	100	0.00112397	0.769554	6.67078e-17	9.66961e-07	7.19824e-17
High	Q9UQ84	Exonuclease 1 OS=Homo sapiens OX=9606 GN=EXO1 PE=1 SV=2	16	12	78	846	94	8.31	5.15129e+07	6.92525e+07	8.18462e+07	66766137	1.07819e+08	8.44192e+07	5.47931e+07	85565348	7.28147e+07	1.27276e+07	2.84387e+07	25319506	0.956	1.152	6.301	8.161	6.814	0.971445	0.789609	0.611621	0.513379	0.672732
High	P40616	ADP-ribosylation factor-like protein 1 OS=Homo sapiens OX=9606 GN=ARL1 PE=1 SV=1	44	8	69	181	20.4	5.72	5.14032e+07	6.65189e+07	8.5584e+07	5.77362e+07	91531322	8.23647e+07	5.29196e+07	7.96656e+07	6.3359e+07	1.75142e+08	2.59591e+08	2.45081e+08	1.012	1.08	0.305	0.366	0.298	0.881754	0.868418	0.202228	0.303401	0.185204
High	P04049	RAF proto-oncogene serine/threonine-protein kinase OS=Homo sapiens OX=9606 GN=RAF1 PE=1 SV=1	22	9	46	648	73	9.2	51252344	2.01704e+07	2.45749e+07	2.58064e+07	3.38412e+07	24530041	7.21989e+07	1.66513e+07	20373636	42007688	3.19357e+07	5.60891e+07	1.178	1.195	0.75	0.755	0.707	0.349617	0.862278	0.684601	0.747259	0.593709
High	P35579	Myosin-9 OS=Homo sapiens OX=9606 GN=MYH9 PE=1 SV=4	12	21	92	1960	226.4	5.6	5.09652e+07	5.73273e+07	5.50661e+07	5.83287e+07	5.72107e+07	5.20703e+07	4.90152e+07	3.82024e+07	5.09023e+07	1.13201e+07	1.36254e+07	1.64118e+07	1.075	1.124	3.059	3.343	2.914	0.677734	0.862278	0.960555	0.979976	0.969567
High	O75821	Eukaryotic translation initiation factor 3 subunit G OS=Homo sapiens OX=9606 GN=EIF3G PE=1 SV=2	17	5	33	320	35.6	6.13	5.08852e+07	49666410	51253639	4.92023e+07	51558151	5.01695e+07	5.27554e+07	52211901	52885292	1.44488e+07	1.46523e+07	1.41792e+07	0.92	0.952	2.761	2.939	3.099	0.979343	0.999079	0.973316	0.979976	0.96637
High	Q9GZS3	WD repeat-containing protein 61 OS=Homo sapiens OX=9606 GN=WDR61 PE=1 SV=1	24	6	52	305	33.6	5.47	5.08637e+07	5.0027e+07	53189632	4.36662e+07	4.07666e+07	4.33286e+07	6.15467e+07	61460111	63415850	1.27396e+07	1.10294e+07	1.13915e+07	0.825	0.716	3.719	3.213	4.642	0.716779	0.739933	0.891257	0.979976	0.87815
High	Q9P258	Protein RCC2 OS=Homo sapiens OX=9606 GN=RCC2 PE=1 SV=2	15	9	35	522	56	8.78	5.06289e+07	6.24812e+07	36193674	4.95693e+07	4.69625e+07	35169385	82488757	3.53861e+07	4.7562e+07	4.02351e+07	44220800	4.59503e+07	1.088	0.896	1.313	1.08	1.246	0.629269	0.999079	0.969378	0.933196	0.96637
High	Q9C0D3	Protein zyg-11 homolog B OS=Homo sapiens OX=9606 GN=ZYG11B PE=1 SV=2	17	9	61	744	83.9	6.86	50405750	4.65493e+07	4.3414e+07	2.37242e+07	2.4745e+07	2.69462e+07	4.07167e+07	3.25518e+07	39311683	3.06313e+07	24193621	2.40497e+07	1.283	0.787	1.772	1.126	1.424	0.0587992	0.881105	0.991817	0.895012	0.96637
High	P0C0S8	Histone H2A type 1 OS=Homo sapiens OX=9606 GN=H2AC17 PE=1 SV=2	21	5	41	130	14.1	10.9	50371972	15991674	14146157	28515458			8.20821e+06			9370921			1.948	3.474	1.707	3.043	0.876	4.97102e-06	1.88881e-05	0.98193	0.979976	0.545326
High	P20339	Ras-related protein Rab-5A OS=Homo sapiens OX=9606 GN=RAB5A PE=1 SV=2	36	6	46	215	23.6	8.15	5.03141e+07	8.26852e+07	8.8796e+07	6.64693e+07	87186673	73696590	6.59953e+07	8.4252e+07	81545092	7.27214e+07	9.61953e+07	8.80555e+07	0.988	1.04	0.748	0.818	0.76	0.907338	0.92487	0.712536	0.812413	0.6959
High	P13797	Plastin-3 OS=Homo sapiens OX=9606 GN=PLS3 PE=1 SV=4	20	10	61	630	70.8	5.6	4.98981e+07	4.75848e+07	4.33931e+07	4.73084e+07	4.95572e+07	4.76734e+07	64582634	58532816	42389926	30596060	3.17926e+07	3.08785e+07	0.818	0.848	1.568	1.55	1.94	0.67938	0.969876	0.987823	0.979976	0.981105
High	P63244	Receptor of activated protein C kinase 1 OS=Homo sapiens OX=9606 GN=RACK1 PE=1 SV=3	20	6	42	317	35.1	7.69	49817538	6.82693e+07	67029782	6.0273e+07	7.22751e+07	76252823	6.28297e+07	7.04474e+07	7.76829e+07	1.13352e+07	1.54189e+07	1.51564e+07	0.971	0.922	3.933	4.02	4.394	0.938414	0.999079	0.885957	0.925781	0.907444
High	Q96GA3	Protein LTV1 homolog OS=Homo sapiens OX=9606 GN=LTV1 PE=1 SV=1	23	11	57	475	54.8	4.91	4.98151e+07	4.6021e+07	5.57978e+07	9.04048e+07	1.03038e+08	9.76291e+07	7.25208e+07	7.02131e+07	73197405	2.91513e+07	3.06116e+07	3.32483e+07	0.69	1.453	1.565	2.849	2.162	0.0516156	0.190262	0.988587	0.979976	0.995069
High	P06493	Cyclin-dependent kinase 1 OS=Homo sapiens OX=9606 GN=CDK1 PE=1 SV=3	39	9	82	297	34.1	8.4	4.97017e+07	3.96867e+07	45417456	7.14908e+07	60671552	59765558	4.97821e+07	5.64866e+07	46481231	32353307	3.16695e+07	2.86359e+07	0.953	1.176	1.606	2.021	1.67	0.983014	0.814724	0.991817	0.998222	0.96637
High	Q4V339	COBW domain-containing protein 6 OS=Homo sapiens OX=9606 GN=CBWD6 PE=3 SV=1	16	5	15	395	43.9	4.87	4.96607e+07	5.90634e+07	7.43339e+07	4.64478e+07	6.90934e+07	5.73889e+07	2.15458e+07	1.54563e+07	22473968	1.43355e+07	2.8653e+07	2.80053e+07	1.014	1.146	1.976	1.783	0.237	0.881754	0.862278	0.999847	0.979976	0.0657979
High	O60664	Perilipin-3 OS=Homo sapiens OX=9606 GN=PLIN3 PE=1 SV=3	21	6	41	434	47	5.44	49625354	49324596	62109003	34382209	45764697	4.21726e+07	54196886	51240366	49873422	71544547	7.96678e+07	7.91889e+07	1.113	0.851	0.744	0.546	0.817	0.512655	0.972835	0.709592	0.541332	0.734517
High	Q13310	Polyadenylate-binding protein 4 OS=Homo sapiens OX=9606 GN=PABPC4 PE=1 SV=1	20	12	84	644	70.7	9.26	4.94174e+07	38818988	6.15557e+07	4.571e+07	33556428	2.66493e+07	4.2288e+07	3.85339e+07	25669069		5.48618e+06	6.19308e+06	1.067	1.018	2.997	2.759	2.917	0.716779	0.980287	0.969029	0.981803	0.966477
High	Q99575	Ribonucleases P/MRP protein subunit POP1 OS=Homo sapiens OX=9606 GN=POP1 PE=1 SV=2	13	11	86	1024	114.6	9.22	4.91982e+07	52582343	5.33963e+07	5.31703e+07	6.65797e+07	53186818	4.92071e+07	67969470	7.61179e+07	2.6127e+07	27605018	3.50297e+07	0.866	0.843	1.587	1.64	1.807	0.881754	0.969876	0.991817	0.979976	0.971587
High	Q13427	Peptidyl-prolyl cis-trans isomerase G OS=Homo sapiens OX=9606 GN=PPIG PE=1 SV=2	6	4	39	754	88.6	10.29	4.90918e+07	29651011	2.89852e+07	4.2114e+07	2.69845e+07	2.50933e+07	57940219	18813868	2.48723e+07	8.08416e+06	3.26116e+06	3.42123e+06	1.121	0.972	4.862	4.412	4.372	0.543905	0.99977	0.760684	0.915522	0.848637
High	Q9UBS4	DnaJ homolog subfamily B member 11 OS=Homo sapiens OX=9606 GN=DNAJB11 PE=1 SV=1	19	5	38	358	40.5	6.18	4.89711e+07	45331138	43511500	4.54428e+07	44373180	40244846	61730970	57419857	57014901	3.28175e+06	2.92392e+06	3.95407e+06	0.791	0.739	13.562	11.921	17.208	0.511772	0.816507	0.147772	0.327226	0.154554
High	Q6NSI8	SANT and BTB domain regulator of class switch recombination OS=Homo sapiens OX=9606 GN=SANBR PE=2 SV=2	11	7	40	718	82	6.9	4.88905e+07	4.39496e+07	4.60842e+07	35347695	31433673	2.98905e+07	5.34338e+07	5.72545e+07	44790890	1.44041e+07	9418489	6.15865e+06	0.99	0.695	3.905	2.868	4.054	0.908647	0.704645	0.878203	0.979976	0.956146
High	Q9H7Z7	Prostaglandin E synthase 2 OS=Homo sapiens OX=9606 GN=PTGES2 PE=1 SV=1	38	11	67	377	41.9	9.16	4.86566e+07	9.65866e+07	6.46155e+07	3.58701e+07	6.72564e+07	2.67583e+07	7.39751e+07	4.92342e+07	9.38051e+07	1.86746e+07	4.05085e+07	3.22608e+07	0.869	0.707	2.57	2.041	2.955	0.883165	0.725573	0.991608	0.990451	0.96637
High	P23258	Tubulin gamma-1 chain OS=Homo sapiens OX=9606 GN=TUBG1 PE=1 SV=2	31	10	77	451	51.1	6.14	48480787	5.62014e+07	4.53827e+07	7.26597e+07	6.21597e+07	8.84543e+07	6.20114e+07	5.55438e+07	5.99199e+07	3.59656e+07	5.3788e+07	5.89133e+07	0.856	1.151	1.312	1.784	1.55	0.868023	0.794871	0.969029	0.979976	0.96637
High	P16989	Y-box-binding protein 3 OS=Homo sapiens OX=9606 GN=YBX3 PE=1 SV=4	23	10	81	372	40.1	9.77	4.82325e+07	5.15859e+07	29212244	4.01476e+07	3.93899e+07	4.6558e+07	5.76893e+07	30472528	4.74655e+07	6726866	2.88302e+06	8.69433e+06	0.929	0.79	4.729	3.701	4.813	0.991928	0.892519	0.760684	0.979976	0.868345
High	P46087	Probable 28S rRNA (cytosine(4447)-C(5))-methyltransferase OS=Homo sapiens OX=9606 GN=NOP2 PE=1 SV=2	10	8	61	812	89.2	9.23	4.81974e+07	3.61995e+07	4.2251e+07	44367971	39483784	5.19518e+07	4.42123e+07	3.61545e+07	41797550	4.30629e+07	38487893	35682352	1.034	1.149	1.119	1.131	1.046	0.84868	0.862278	0.913728	0.939778	0.898783
High	Q96BM9	ADP-ribosylation factor-like protein 8A OS=Homo sapiens OX=9606 GN=ARL8A PE=1 SV=1	17	4	20	186	21.4	7.77	4.81794e+07	4.61547e+07	96700312	53780861	9.96603e+07	42304618	5.22675e+07	3.11335e+07	27001227	71111207	1.11723e+08	9.87136e+07	1.341	1.254	1.111	1.045	0.722	0.0200246	0.716266	0.917063	0.918654	0.664179
High	Q86V81	THO complex subunit 4 OS=Homo sapiens OX=9606 GN=ALYREF PE=1 SV=3	35	6	38	257	26.9	11.15	4.7865e+07	55435303	49974376	4.85918e+07	2.42842e+07	3.72597e+07	37192826	5.0823e+07	4.02051e+07	1.59187e+07	7320065	2200302	1.065	0.871	2.545	2.034	2.707	0.719853	0.988129	0.991608	0.979976	0.977087
High	O60934	Nibrin OS=Homo sapiens OX=9606 GN=NBN PE=1 SV=1	22	11	48	754	84.9	6.9	4.73885e+07	4.9953e+07	4.7329e+07	7.25782e+07	7.45735e+07	59154762	1.47826e+07	1.96423e+07	2.04602e+07	4.01436e+06	2.32338e+06	2.57368e+06	1.533	2.127	5.641	6.739	3.311	0.000736824	0.00394523	0.641745	0.658111	0.96637
High	P38159	RNA-binding motif protein, X chromosome OS=Homo sapiens OX=9606 GN=RBMX PE=1 SV=3	18	8	53	391	42.3	10.05	4.71909e+07	6.57349e+07	6.90584e+07	6.27444e+07	8.87408e+07	9.57889e+07	4.68452e+07	4.84606e+07	38912372	5.17061e+07	6.4943e+07	59042317	1.422	1.77	1.365	1.568	0.965	0.00218164	0.0183827	0.969522	0.979976	0.831436
High	P33991	DNA replication licensing factor MCM4 OS=Homo sapiens OX=9606 GN=MCM4 PE=1 SV=5	27	19	105	863	96.5	6.74	4.71073e+07	5.93805e+07	6.45179e+07	125679109	1.40877e+08	1.34622e+08	6.64853e+07	6.96151e+07	7.79481e+07	2.60526e+07	2.35005e+07	2.10012e+07	0.907	1.759	2.46	4.779	2.788	0.953194	0.0202461	0.991817	0.862266	0.969567
High	P17812	CTP synthase 1 OS=Homo sapiens OX=9606 GN=CTPS1 PE=1 SV=2	21	9	69	591	66.6	6.46	4.70794e+07	5.68237e+07	5.73817e+07	7.42093e+07	1.00501e+08	1.03499e+08	5.06445e+07	6.24298e+07	6.62913e+07	2.09136e+07	3.39443e+07	3.09125e+07	0.969	1.572	2.059	3.576	2.195	0.945535	0.0874306	0.996764	0.973913	0.999481
High	Q14444	Caprin-1 OS=Homo sapiens OX=9606 GN=CAPRIN1 PE=1 SV=2	14	6	50	709	78.3	5.25	4.70153e+07	5.15594e+07	47412345	5.0175e+07	5.12632e+07	45715463	6.45988e+07	5.14524e+07	3.99731e+07	7.1216e+06	1.66376e+06	4.68105e+06	0.896	0.94	5.361	5.073	5.331	0.923208	0.999941	0.674837	0.862266	0.799836
High	P00338	L-lactate dehydrogenase A chain OS=Homo sapiens OX=9606 GN=LDHA PE=1 SV=2	27	7	43	332	36.7	8.27	46819094	6.9089e+07	66181394	6.30004e+07	62140350	65593193	6.47631e+07	50535409	7.56501e+07	2.57474e+07	2.36152e+07	2.85614e+07	0.867	0.865	2.451	2.292	2.834	0.881754	0.993149	0.991817	0.984542	0.96637
High	P61586	Transforming protein RhoA OS=Homo sapiens OX=9606 GN=RHOA PE=1 SV=1	19	3	25	193	21.8	6.1	4.66689e+07	6.51254e+07	6.87043e+07	56827186	76789347	5.66261e+07	5.90922e+07	6.15487e+07	6.60964e+07	5.03563e+07	6.91141e+07	5.73881e+07	1.005	1.051	1.123	1.094	1.082	0.883165	0.917781	0.922132	0.936847	0.894448
High	O43399	Tumor protein D54 OS=Homo sapiens OX=9606 GN=TPD52L2 PE=1 SV=2	44	6	48	206	22.2	5.36	45482572	3.73543e+07	2.5533e+07	2.40086e+07	2.47834e+07	1.75236e+07	2.97886e+07	1.91819e+07	2.59628e+07	1.24003e+07	1.30218e+07	1.44294e+07	1.145	0.733	2.334	1.365	1.796	0.415611	0.806613	0.991817	0.921205	0.96637
High	O60583	Cyclin-T2 OS=Homo sapiens OX=9606 GN=CCNT2 PE=1 SV=2	13	6	34	730	81	8.92	4.53551e+07	5.36351e+07	6.28314e+07	2.34915e+07	3.42612e+07	3.65969e+07	4.28304e+07	5.37502e+07	55171174	55687.7	670164		0.973	0.601	12.948	14.138	15.163	0.940696	0.309233	0.164281	0.163749	0.191716
High	Q6DKJ4	Nucleoredoxin OS=Homo sapiens OX=9606 GN=NXN PE=1 SV=2	34	10	69	435	48.4	4.97	4.51417e+07	5.83084e+07	6.18835e+07	3.18006e+07	4.19585e+07	3.14543e+07	5.6568e+07	6.57544e+07	6.02874e+07				0.944	0.682	100	100	100	0.991	0.645507	6.67078e-17	7.66667e-17	7.19824e-17
High	Q9BSR8	Protein YIPF4 OS=Homo sapiens OX=9606 GN=YIPF4 PE=1 SV=1	7	2	22	244	27.1	4.65	44992742	48878514	40160716	40960928	47186436	46641532	40188988	38632906	41662950	10232305	8.14507e+06	7.66989e+06	1.06	1.132	3.136	3.449	3.058	0.744192	0.862278	0.960555	0.979976	0.96637
High	O75131	Copine-3 OS=Homo sapiens OX=9606 GN=CPNE3 PE=1 SV=1	10	5	36	537	60.1	5.85	44973634	42245427	5.34851e+07	29579696	44002086	46476288	4.96215e+07	5.54403e+07	60006536	2.28355e+06	1.69711e+06	1.51848e+06	0.908	0.815	12.082	10.218	12.523	0.951982	0.924512	0.182918	0.420167	0.279377
High	O95292	Vesicle-associated membrane protein-associated protein B/C OS=Homo sapiens OX=9606 GN=VAPB PE=1 SV=3	17	4	23	243	27.2	7.3	44890291	53892658	57752763	84436457	116918598	103360812	47867059	58373036	71889281	9439395	36165824	35774204	0.833	1.583	1.786	3.334	2.028	0.754924	0.0799974	0.991817	0.979976	0.988107
High	Q9UNF1	Melanoma-associated antigen D2 OS=Homo sapiens OX=9606 GN=MAGED2 PE=1 SV=2	23	11	46	606	64.9	9.32	4.46847e+07	4.48278e+07	5.00133e+07	7.16979e+07	5.99968e+07	6.26325e+07	5.7466e+07	5.58982e+07	61235333	2.23476e+07	2.77909e+07	2.08491e+07	0.775	1.132	1.843	2.522	2.2	0.416359	0.839152	0.996112	0.979976	0.999296
High	Q9UG63	ATP-binding cassette sub-family F member 2 OS=Homo sapiens OX=9606 GN=ABCF2 PE=1 SV=2	10	7	37	623	71.2	7.37	4.46654e+07	5.97723e+07	4.17005e+07	7.05536e+07	9.59013e+07	9.79777e+07	5.16426e+07	5.30081e+07	6.09381e+07	9.00312e+06	1.1977e+07	9.45555e+06	0.967	1.953	2.637	4.843	2.551	0.953362	0.00357121	0.983503	0.855464	0.982545
High	Q13136	Liprin-alpha-1 OS=Homo sapiens OX=9606 GN=PPFIA1 PE=1 SV=1	24	20	99	1202	135.7	6.29	4.46624e+07	4.71858e+07	4.24258e+07	1.22471e+08	1.13448e+08	1.08172e+08	8.90559e+07	64048320	69627758	1.78069e+06	1.35459e+06	1.44148e+06	0.78	1.435	8.609	17.285	12.406	0.451637	0.217978	0.344017	0.136275	0.311428
High	O75410	Transforming acidic coiled-coil-containing protein 1 OS=Homo sapiens OX=9606 GN=TACC1 PE=1 SV=2	22	13	99	805	87.7	4.88	4.46033e+07	50124925	3.58225e+07	4.18571e+07	4.08364e+07	3.64114e+07	5.07104e+07	4.0172e+07	44337942	5.7383e+07	5.54055e+07	63382951	1.058	0.943	0.759	0.737	0.768	0.743156	0.99977	0.723513	0.747259	0.698294
High	Q8NI60	Atypical kinase COQ8A, mitochondrial OS=Homo sapiens OX=9606 GN=COQ8A PE=1 SV=1	11	6	38	647	71.9	6.99	4.45562e+07	5.35892e+07	64202792	63953033	1.09278e+08	7.63398e+07	55357366	67181101	68758123	2.53998e+06	519722	754457	0.785	1.316	7.681	13.147	10.339	0.476357	0.425055	0.437307	0.234071	0.412472
High	P20340	Ras-related protein Rab-6A OS=Homo sapiens OX=9606 GN=RAB6A PE=1 SV=3	43	9	58	208	23.6	5.54	4.43718e+07	7.40545e+07	9.17619e+07	5.24491e+07	8.10984e+07	7.70661e+07	3.73304e+07	95038262	77834412	4.00968e+07	6.37307e+07	6.58621e+07	1.013	0.996	1.136	1.07	1.08	0.880441	0.969876	0.929409	0.925781	0.89319
High	Q16629	Serine/arginine-rich splicing factor 7 OS=Homo sapiens OX=9606 GN=SRSF7 PE=1 SV=1	24	6	40	238	27.4	11.82	4.41891e+07	55908802	53626988	3.99617e+07	68060134	49205617	4.89911e+07	73427333	92507868	1.05461e+08	191738122	2.00381e+08	0.948	0.807	0.383	0.344	0.472	0.985208	0.928851	0.307907	0.274514	0.405932
High	Q659A1	Little elongation complex subunit 2 OS=Homo sapiens OX=9606 GN=ICE2 PE=1 SV=2	2	2	3	982	109.9	7.09	4.41483e+07	4.13772e+07	3.82364e+07	3.47554e+07	3.45904e+07	3.53043e+07	5.92999e+07	4.99943e+07	4.26721e+07	1.51351e+07	1.44229e+07	1.40248e+07	0.851	0.727	4.908	4.014	5.797	0.863936	0.816033	0.728259	0.94969	0.766059
High	P25440	Bromodomain-containing protein 2 OS=Homo sapiens OX=9606 GN=BRD2 PE=1 SV=2	20	13	69	801	88	9.09	4.40907e+07	47178415	5.9335e+07	7.38292e+07	6.88797e+07	6.32029e+07	4.39204e+07	5.81153e+07	7.1317e+07	4.13338e+06	6.68141e+06	6.1035e+06	0.997	1.031	8.559	8.778	8.101	0.899921	0.94304	0.367855	0.488434	0.558196
High	Q8TBA6	Golgin subfamily A member 5 OS=Homo sapiens OX=9606 GN=GOLGA5 PE=1 SV=3	22	13	100	731	83	5.83	44075347	26390378	4.16473e+07	32651617	3.62523e+07	3.84886e+07	2.72796e+07	28677509	3.36352e+07	1.80376e+07	3.81441e+07	3.3244e+07	1.157	0.981	1.759	1.391	1.415	0.376804	0.999079	0.991817	0.979976	0.96637
High	Q9Y388	RNA-binding motif protein, X-linked 2 OS=Homo sapiens OX=9606 GN=RBMX2 PE=1 SV=2	10	3	14	322	37.3	9.83	44041230	6.87784e+07	5.11094e+07	4.5983e+07	55365875	4.75472e+07	3.72914e+07	3.16044e+07	5.96915e+07	5.68494e+07	6.17488e+07	5.9876e+07	1.371	1.275	0.854	0.809	0.623	0.0116837	0.688143	0.798184	0.806463	0.586879
High	Q9BRR8	G patch domain-containing protein 1 OS=Homo sapiens OX=9606 GN=GPATCH1 PE=1 SV=1	20	11	48	931	103.3	7.05	4.37847e+07	3.37201e+07	4.49936e+07	2.16761e+07	5.12192e+07	4.65242e+07	3.92529e+07	29514545	2.49826e+07	5.13588e+07	5.64419e+07	6.1533e+07	1.116	0.979	0.967	0.874	0.843	0.522423	0.998369	0.867231	0.849223	0.783862
High	Q7Z4Q2	HEAT repeat-containing protein 3 OS=Homo sapiens OX=9606 GN=HEATR3 PE=1 SV=2	7	5	27	680	74.5	5.11	4.37698e+07	4.45038e+07	4.45523e+07	44986693	35828347	3.94788e+07	32100962	4.32152e+07	3.83628e+07	2.45808e+07	3.04182e+07	3.60516e+07	1.022	0.905	1.37	1.24	1.341	0.874973	0.999079	0.969522	0.975127	0.96637
High	Q04637	Eukaryotic translation initiation factor 4 gamma 1 OS=Homo sapiens OX=9606 GN=EIF4G1 PE=1 SV=4	8	11	64	1599	175.4	5.33	4.36324e+07	5.36025e+07	65954784	6.7337e+07	6.75561e+07	8.16925e+07	4.58943e+07	5.09343e+07	5.94931e+07	7.78591e+06	1.64283e+07	1.02589e+07	0.97	1.19	3.657	4.487	4.12	0.946965	0.71398	0.893535	0.886695	0.953906
High	Q92522	Histone H1.10 OS=Homo sapiens OX=9606 GN=H1-10 PE=1 SV=1	17	4	12	213	22.5	10.76	43366769	5.04529e+07	50394539	3.98531e+07	48099237	4.53597e+07	4.69761e+07	4.67246e+07	3.97117e+07	1.14022e+07	12295706	1.10461e+07	1.048	0.935	4.406	4.185	3.814	0.788304	0.999927	0.798184	0.939778	0.96637
High	Q4G0J3	La-related protein 7 OS=Homo sapiens OX=9606 GN=LARP7 PE=1 SV=1	15	8	58	582	66.9	9.55	4.31587e+07	5.9793e+07	3.26064e+07	3.97437e+07	3.78274e+07	1.97879e+07	48892516	6.90209e+07	4.78005e+07	9.5602e+06	1.55789e+07	3.59243e+07	0.836	0.627	2.636	1.986	3.116	0.788571	0.419964	0.98193	0.980455	0.96637
High	P07910	Heterogeneous nuclear ribonucleoproteins C1/C2 OS=Homo sapiens OX=9606 GN=HNRNPC PE=1 SV=4	25	8	58	306	33.7	5.08	4.30414e+07	8.11374e+07	7.2662e+07	5.58832e+07	7.15771e+07	8.30647e+07	4.01223e+07	3.40073e+07	2.99963e+07	8.45177e+07	8.58769e+07	8.8076e+07	1.706	1.814	0.867	0.852	0.489	1.6182e-06	0.0292485	0.804434	0.833618	0.427716
High	P63220	40S ribosomal protein S21 OS=Homo sapiens OX=9606 GN=RPS21 PE=1 SV=1	34	2	24	83	9.1	8.5	42946302	4.2221e+07	22016390	34324149	25633982	33888831	35423754	3.40104e+07	32992651	25783657	2.55101e+07	15841835	1.028	0.759	1.834	1.358	1.895	0.868665	0.862278	0.996112	0.979976	0.971587
High	Q96F86	Enhancer of mRNA-decapping protein 3 OS=Homo sapiens OX=9606 GN=EDC3 PE=1 SV=1	14	5	30	508	56	7.11	42611062	3.05747e+07	3.13429e+07	2.43021e+07	18949087	1.69831e+07	47322313	4.95058e+07	36065080	7.63249e+06	9.9422e+06	4335608	0.756	0.54	2.713	1.965	3.485	0.354402	0.165334	0.98266	0.979976	0.96637
High	Q5SW79	Centrosomal protein of 170 kDa OS=Homo sapiens OX=9606 GN=CEP170 PE=1 SV=1	11	14	85	1584	175.2	7.11	4.24429e+07	5.36352e+07	42102053	4.6122e+07	5.82868e+07	4.93576e+07	6.36124e+07	5.30856e+07	50950179	1.74616e+07	2.01646e+07	15513504	0.864	0.986	2.513	3.009	2.989	0.881754	0.995451	0.991562	0.979976	0.96637
High	Q9BQ67	Glutamate-rich WD repeat-containing protein 1 OS=Homo sapiens OX=9606 GN=GRWD1 PE=1 SV=1	13	4	36	446	49.4	4.92	4.20808e+07	5.98526e+07	4.84068e+07	3.20854e+07	3.28642e+07	4.87493e+07	6.19817e+07	51439763	48655404	4.81228e+06	4.12841e+06	3.39711e+06	0.803	0.758	5.378	4.965	6.961	0.586537	0.862278	0.674837	0.862912	0.644786
High	Q8N9Q2	Protein SREK1IP1 OS=Homo sapiens OX=9606 GN=SREK1IP1 PE=1 SV=1	12	2	18	155	18.2	9.85	42023995	39789742	45741619	36721137	3.79767e+07	3.59589e+07	52047638	4.07351e+07	41653764				0.978	0.802	100	100	100	0.927697	0.917781	6.67078e-17	7.66667e-17	7.19824e-17
High	O60832	H/ACA ribonucleoprotein complex subunit DKC1 OS=Homo sapiens OX=9606 GN=DKC1 PE=1 SV=3	23	9	57	514	57.6	9.42	4.18408e+07	68202781	9.89246e+07	26508195	46926128	6.09954e+07	5.6531e+07	69525473	7.35878e+07	1.07575e+07	3.38958e+07	3.03402e+07	0.916	0.721	2.102	2.065	3.292	0.979343	0.766011	0.996764	0.994678	0.96637
High	Q9BRS2	Serine/threonine-protein kinase RIO1 OS=Homo sapiens OX=9606 GN=RIOK1 PE=1 SV=2	27	11	66	568	65.5	6.19	4.17009e+07	4.5102e+07	4.47714e+07	4.41186e+07	4.52572e+07	57186447	35601618	4.89955e+07	4.40625e+07	8.18737e+07	7.51424e+07	6.66965e+07	0.906	1.033	0.623	0.719	0.707	0.953778	0.969876	0.601422	0.728961	0.648711
High	Q9Y285	Phenylalanine--tRNA ligase alpha subunit OS=Homo sapiens OX=9606 GN=FARSA PE=1 SV=3	20	7	57	508	57.5	7.8	41257566	4.50186e+07	5.07881e+07	5.51739e+07	61246042	6.08758e+07	54225490	5.99702e+07	82922512	1.93423e+07	8.77478e+06	2.07048e+07	0.861	0.87	2.168	2.364	2.509	0.879164	0.995451	0.994635	0.98422	0.97747
High	P12270	Nucleoprotein TPR OS=Homo sapiens OX=9606 GN=TPR PE=1 SV=3	10	19	102	2363	267.1	5.02	4.10826e+07	4.57635e+07	5.33617e+07	2.95944e+07	3.44686e+07	3.77746e+07	4.67418e+07	4.31839e+07	4.1171e+07	1.70075e+07	16477373	1.86486e+07	0.945	0.745	2.462	1.941	2.651	0.989996	0.862278	0.991817	0.979976	0.97747
High	Q9Y5V3	Melanoma-associated antigen D1 OS=Homo sapiens OX=9606 GN=MAGED1 PE=1 SV=3	9	5	44	778	86.1	5.83	40976360	3.68531e+07	3.52363e+07	5.53255e+07	6.1637e+07	34457240	51315231	5.96825e+07	65785274	4.23474e+06	7.71546e+06	5.60956e+06	0.84	0.937	4.328	4.753	5.269	0.792506	0.999079	0.819578	0.886695	0.811514
High	Q12789	General transcription factor 3C polypeptide 1 OS=Homo sapiens OX=9606 GN=GTF3C1 PE=1 SV=4	7	11	65	2109	238.7	7.3	4.09701e+07	4.28653e+07	4.69846e+07	4.77851e+07	5.17137e+07	4.27411e+07	5.09092e+07	4.7676e+07	4.11121e+07	1.54781e+07	2.47883e+07	2.68208e+07	0.963	1.105	2.348	2.448	2.449	0.958237	0.891789	0.991817	0.980455	0.980686
High	Q9BQG0	Myb-binding protein 1A OS=Homo sapiens OX=9606 GN=MYBBP1A PE=1 SV=2	7	8	47	1328	148.8	9.28	4.03205e+07	5.31148e+07	5.12353e+07	4.84339e+07	5.99188e+07	5.33367e+07	45294161	5.26132e+07	5.36105e+07	1.85088e+07	2.23037e+07	1.76555e+07	0.944	1.044	2.523	2.729	2.518	0.993348	0.954685	0.986256	0.979976	0.97747
High	Q9NZL4	Hsp70-binding protein 1 OS=Homo sapiens OX=9606 GN=HSPBP1 PE=1 SV=2	13	4	26	359	39.3	5.21	40204645	2.99832e+07	4.71001e+07	3.85976e+07	4.14852e+07	3.4187e+07	4.5732e+07	4.3547e+07	4.43168e+07	3216920	3.13153e+06	3.11424e+06	0.902	0.857	9.618	9.183	11.97	0.946965	0.976237	0.293115	0.440439	0.248768
High	Q9BQ70	Transcription factor 25 OS=Homo sapiens OX=9606 GN=TCF25 PE=1 SV=1	16	8	64	676	76.6	6.35	4.01398e+07	4.41351e+07	3.85364e+07	30702152	3.86836e+07	3.91625e+07	3.66072e+07	4.65592e+07	4.19489e+07	32627077	3.75132e+07	3.80842e+07	0.879	0.848	1.049	0.986	1.169	0.907338	0.969876	0.885957	0.883521	0.949679
High	Q9GZM5	Protein YIPF3 OS=Homo sapiens OX=9606 GN=YIPF3 PE=1 SV=1	9	3	32	350	38.2	5.76	40104879	37201104	33213602	40439125	42968128	4.04297e+07	35657338	32394834	31892490	1.32754e+07	1.08904e+07	1.06303e+07	1.157	1.243	3.213	3.754	3.1	0.376804	0.750842	0.95549	0.978792	0.96637
High	Q14566	DNA replication licensing factor MCM6 OS=Homo sapiens OX=9606 GN=MCM6 PE=1 SV=1	15	13	70	821	92.8	5.41	3.99679e+07	3.10236e+07	3.77218e+07	91437934	9.29911e+07	8.89849e+07	4.06171e+07	4.17303e+07	2.82082e+07	1.20792e+07	1.29621e+07	1.42016e+07	0.937	1.982	2.021	4.452	2.229	0.999335	0.00251274	0.997701	0.889053	0.992049
High	Q13547	Histone deacetylase 1 OS=Homo sapiens OX=9606 GN=HDAC1 PE=1 SV=1	18	7	70	482	55.1	5.48	3.9932e+07	43989153	35969601	32445974	41200463	45164574	5.51167e+07	4.85289e+07	6.12904e+07	8.96617e+06	1.49136e+07	1.6432e+07	0.785	0.763	2.907	2.885	3.812	0.507772	0.862278	0.969522	0.979976	0.96637
High	O00567	Nucleolar protein 56 OS=Homo sapiens OX=9606 GN=NOP56 PE=1 SV=4	17	8	49	594	66	9.19	3.99308e+07	4.30944e+07	4.01757e+07	33892839	3.86602e+07	4.17121e+07	4.32306e+07	3.35197e+07	3.73617e+07	2.48934e+07	2.13965e+07	2.45909e+07	1.133	1.007	1.695	1.436	1.423	0.449331	0.98556	0.991817	0.979976	0.96637
High	P53618	Coatomer subunit beta OS=Homo sapiens OX=9606 GN=COPB1 PE=1 SV=3	19	11	51	953	107.1	6.05	3.98852e+07	29429458	3.90887e+07	1.0878e+08	111147197	1.20396e+08	50970721	4.1094e+07	6.65052e+07	1.32498e+07	1.23919e+07	1.16865e+07	0.872	1.858	2.783	5.367	3.007	0.883672	0.00843351	0.974287	0.796956	0.96637
High	Q14966	Zinc finger protein 638 OS=Homo sapiens OX=9606 GN=ZNF638 PE=1 SV=2	1	3	9	1978	220.5	6.38	3.95725e+07		4468157	3.99673e+06		4.86603e+06	2.80093e+06	3482557	7.13614e+06	1.83939e+08	6.78742e+06		0.923	0.641	0.47	0.933	1.058	0.988533	0.451153	0.33806	0.708463	0.741658
High	P55060	Exportin-2 OS=Homo sapiens OX=9606 GN=CSE1L PE=1 SV=3	22	16	84	971	110.3	5.77	3.94394e+07	4.07741e+07	3.58038e+07	1.61242e+08	1.66203e+08	1.56314e+08	5.58858e+07	4.94949e+07	59363567	2.4724e+07	2.32203e+07	2.35737e+07	0.697	2.647	1.426	5.545	1.961	0.0801572	4.84497e-06	0.969522	0.773618	0.9828
High	O76021	Ribosomal L1 domain-containing protein 1 OS=Homo sapiens OX=9606 GN=RSL1D1 PE=1 SV=3	16	9	38	490	54.9	10.13	39432433	3.85547e+07	4.06341e+07	3.50746e+07	3.66094e+07	3.27913e+07	27795746	3.50986e+07	2.4491e+07	1.02487e+07	1.08352e+07	5.17484e+06	1.191	1.117	3.546	3.477	2.557	0.264162	0.921963	0.916656	0.979976	0.982545
High	P02794	Ferritin heavy chain OS=Homo sapiens OX=9606 GN=FTH1 PE=1 SV=2	15	3	33	183	21.2	5.55	3.92696e+07	46764992	54922747	45655049	5.59272e+07	6.06791e+07	4.46432e+07	53963415	5.48224e+07	1.24992e+07	2.02682e+07	8.33619e+06	0.93	0.98	2.634	2.908	2.758	0.991928	0.995451	0.98193	0.979976	0.971587
High	P04843	Dolichyl-diphosphooligosaccharide--protein glycosyltransferase subunit 1 OS=Homo sapiens OX=9606 GN=RPN1 PE=1 SV=1	19	10	69	607	68.5	6.38	3.92293e+07	5.41622e+07	5.00948e+07	7.37201e+07	9.59395e+07	1.12982e+08	5.22009e+07	81085223	7.39097e+07	2.31355e+07	4.89668e+07	2.4852e+07	0.749	1.399	1.905	3.293	2.375	0.252611	0.270883	0.996764	0.979976	0.988301
High	Q8N183	NADH dehydrogenase [ubiquinone] 1 alpha subcomplex assembly factor 2 OS=Homo sapiens OX=9606 GN=NDUFAF2 PE=1 SV=1	51	8	46	169	19.8	8.97	3.91187e+07	5.35016e+07	4.52167e+07	6.55696e+07	7.2217e+07	8.26608e+07	84089307	85725552	90354442	1.16227e+06	5.58397e+06	5959865	0.59	0.857	3.932	6	6.626	0.00039091	0.988129	0.879238	0.72973	0.679737
High	P53803	DNA-directed RNA polymerases I, II, and III subunit RPABC4 OS=Homo sapiens OX=9606 GN=POLR2K PE=1 SV=1	12	1	9	58	7	9.06	39050216	46154888	56911124	33876788	50588344	59110508	50850008	52476240	51408912	19781550	26636926	29204870	0.898	0.984	1.949	1.899	1.93	0.930252	0.996712	0.997457	0.983762	0.980135
High	Q12905	Interleukin enhancer-binding factor 2 OS=Homo sapiens OX=9606 GN=ILF2 PE=1 SV=2	22	5	34	390	43	5.26	3.89975e+07	41413901	59650040	36147478	5.55235e+07	5.62876e+07	4.78322e+07	40430538	5.51419e+07	4.06384e+06	8.80276e+06	9446607	0.981	0.975	4.3	4.005	4.24	0.921001	0.999079	0.821251	0.944513	0.939623
High	P78316	Nucleolar protein 14 OS=Homo sapiens OX=9606 GN=NOP14 PE=1 SV=3	14	12	74	857	97.6	7.58	3.89311e+07	33929476	4.18145e+07	7.66856e+07	9.24907e+07	9.18763e+07	5.14596e+07	5.46668e+07	5.1134e+07	1.48697e+07	1.31818e+07	1.27105e+07	0.778	1.567	2.47	5.054	3.07	0.470956	0.0904522	0.991817	0.832231	0.96637
High	Q658Y4	Protein FAM91A1 OS=Homo sapiens OX=9606 GN=FAM91A1 PE=1 SV=3	9	6	24	838	93.9	6.39	3.88969e+07	1.0812e+08	1.06386e+08	3.49879e+07	9.25102e+07	97192554	4.76504e+07	1.26419e+08	1.23907e+08	20098230	93777048	75230392	0.842	0.515	1.251	1.183	1.461	0.79499	0.0663443	0.960555	0.968279	0.96637
High	Q12931	Heat shock protein 75 kDa, mitochondrial OS=Homo sapiens OX=9606 GN=TRAP1 PE=1 SV=3	16	10	48	704	80.1	8.21	3.85475e+07	3.46562e+07	3.32069e+07	9.17637e+07	83678807	82141933	3.86293e+07	4.35232e+07	5.6097e+07	1.04575e+07	8.55631e+06	8.40368e+06	0.722	1.598	3.073	6.911	4.407	0.177189	0.0711157	0.969522	0.626779	0.91077
High	P20700	Lamin-B1 OS=Homo sapiens OX=9606 GN=LMNB1 PE=1 SV=2	20	12	85	586	66.4	5.16	38409377	5.74808e+07	6.02373e+07	44869851	69465689	64543520	3.95078e+07	51255842	5.18649e+07	7.54671e+06	6.29043e+06	7.83822e+06	1.146	1.346	8.842	11.124	7.069	0.356879	0.375362	0.335518	0.363166	0.621151
High	P35249	Replication factor C subunit 4 OS=Homo sapiens OX=9606 GN=RFC4 PE=1 SV=2	17	7	30	363	39.7	8.02	3.8242e+07	4.19044e+07	4.72689e+07	4.19957e+07	3.61511e+07	4.45154e+07	2.67232e+07	2.71914e+07	3.09198e+07	3.73226e+07	4.425e+07	4.43797e+07	1.089	1.222	1.042	1.177	0.918	0.659861	0.804934	0.892345	0.968279	0.80724
High	Q8IZL8	Proline-, glutamic acid- and leucine-rich protein 1 OS=Homo sapiens OX=9606 GN=PELP1 PE=1 SV=2	8	7	44	1130	119.6	4.34	3.82349e+07	4.56673e+07	3.21888e+07	51699431	5.49364e+07	49870212	33878964	5.06833e+07	36616243	8.57512e+06	8422630	7617124	0.99	1.172	3.68	4.42	3.669	0.908112	0.849409	0.90443	0.914411	0.96637
High	P51665	26S proteasome non-ATPase regulatory subunit 7 OS=Homo sapiens OX=9606 GN=PSMD7 PE=1 SV=2	26	5	23	324	37	6.77	3.81917e+07	1.60403e+07	2.44186e+07	34379641	6.34378e+07	5.28727e+07	38735306	36610329	5.19444e+07	608376	2.53895e+06	2.09759e+06	0.991	1.034	5.414	6.461	6.594	0.907338	0.969876	0.631683	0.707915	0.586879
High	Q9Y6B6	GTP-binding protein SAR1b OS=Homo sapiens OX=9606 GN=SAR1B PE=1 SV=1	22	5	36	198	22.4	6.11	37998920	79520800	85426536	23972968	51633004	47414524	54162908	86888800	88972744	3.32901e+08	4.88311e+08	520945097	0.915	0.546	0.19	0.113	0.2	0.976394	0.12034	0.0675533	0.0149716	0.0732972
High	P39687	Acidic leucine-rich nuclear phosphoprotein 32 family member A OS=Homo sapiens OX=9606 GN=ANP32A PE=1 SV=1	16	6	58	249	28.6	4.09	37957140	48519208		43239156	53064916	37180904	45254588	39984156	45048096	151054384	146330016	132500128	1.009	0.96	0.303	0.295	0.302	0.883165	0.999079	0.200537	0.201848	0.188157
High	Q14789	Golgin subfamily B member 1 OS=Homo sapiens OX=9606 GN=GOLGB1 PE=1 SV=2	19	48	119	3259	375.8	5	3.79007e+07	6.24098e+07	4.12894e+07	3.44284e+07	2.66256e+07	3.37202e+07	4.16827e+07	28143545	4.24128e+07	132864782	1.44178e+08	1.28494e+08	1.11	0.902	0.66	0.526	0.603	0.529759	0.999079	0.635579	0.513379	0.551353
High	Q9BRK5	45 kDa calcium-binding protein OS=Homo sapiens OX=9606 GN=SDF4 PE=1 SV=1	26	6	46	362	41.8	4.86	3.76652e+07	4.5903e+07	43387078	3.01752e+07	48890580	2.33879e+07	3.14263e+07	4.61987e+07	3.58458e+07	6.82852e+06	3.94528e+06	1.80764e+06	1.08	0.941	6.711	5.891	6.158	0.663132	0.99977	0.522992	0.747264	0.630296
High	P52294	Importin subunit alpha-5 OS=Homo sapiens OX=9606 GN=KPNA1 PE=1 SV=3	17	7	39	538	60.2	5.01	3.76263e+07	5.00936e+07	5.32683e+07	4.48911e+07	4.05178e+07	5.04204e+07	52208668	4.86934e+07	5.12711e+07	2.95178e+07	3.07388e+07	4.45231e+07	0.861	0.91	1.313	1.303	1.495	0.879164	0.999079	0.965182	0.979976	0.96637
High	O00193	Small acidic protein OS=Homo sapiens OX=9606 GN=SMAP PE=1 SV=1	25	3	24	183	20.3	4.72	3.71331e+07	2.53946e+07	18369523	2.55056e+07	1.77918e+07	1.41666e+07	3.25065e+07	18578579	1.65383e+07	1.85128e+07	1.07699e+07	1.18903e+07	1.187	0.88	1.643	1.292	1.456	0.337571	0.975043	0.98193	0.898661	0.949833
High	O96017	Serine/threonine-protein kinase Chk2 OS=Homo sapiens OX=9606 GN=CHEK2 PE=1 SV=1	7	4	28	543	60.9	5.91	3.70016e+07	40164553	4.31889e+07	22609589	2.94684e+07	2.65852e+07	4.612e+07	54701151	49852584	2.89414e+06	7.0465e+06	6.11179e+06	0.801	0.561	4.895	3.575	6.054	0.614247	0.236517	0.737498	0.979976	0.72906
High	P60468	Protein transport protein Sec61 subunit beta OS=Homo sapiens OX=9606 GN=SEC61B PE=1 SV=2	39	3	23	96	10	11.56	3.69514e+07	43523896	3.87988e+07	7.07128e+07	53038281	7.49619e+07	43558178	4.99453e+07	37783682	7.48285e+06	3.68635e+06	6.75081e+06	0.867	1.625	2.266	5.273	3.652	0.883672	0.0740674	0.996112	0.812701	0.96637
High	Q6IQ22	Ras-related protein Rab-12 OS=Homo sapiens OX=9606 GN=RAB12 PE=1 SV=3	8	2	6	244	27.2	8.41	36840164	36758228	37238956	30414856	37327728	40575720	41190848	38214152	39954748	8899135	9948539	11520959	0.922	0.934	3.703	3.522	4.016	0.986596	0.999941	0.897751	0.979976	0.95659
High	Q15370	Elongin-B OS=Homo sapiens OX=9606 GN=ELOB PE=1 SV=1	25	4	36	118	13.1	4.88	3.64189e+07	5.17121e+07	5.15855e+07	26714532	42210216	4.53703e+07	73307024	49219698	47481032	1.04363e+07	17040920	14842468	0.932	0.821	3.133	2.577	3.211	0.995238	0.944528	0.951929	0.981027	0.96637
High	O95757	Heat shock 70 kDa protein 4L OS=Homo sapiens OX=9606 GN=HSPA4L PE=1 SV=3	15	9	57	839	94.5	5.88	36337602	36556404	3.61497e+07	2.95825e+07	4.00775e+07	3.38465e+07	3.62631e+07	3.66035e+07	3.61237e+07	1.72286e+06	2.26955e+06	1.3312e+06	1.082	0.976	10.659	10.507	10.21	0.677734	0.999079	0.206196	0.29726	0.264108
High	Q96PK6	RNA-binding protein 14 OS=Homo sapiens OX=9606 GN=RBM14 PE=1 SV=2	15	8	66	669	69.4	9.67	36181021	4.5491e+07	52444942	4.46176e+07	4.08511e+07	4.2466e+07	4.44164e+07	3.32364e+07	42631844	4.42289e+07	39181905	4.60827e+07	0.951	1.017	1.119	1.089	1.107	0.982297	0.980022	0.916656	0.937084	0.926303
High	P30876	DNA-directed RNA polymerase II subunit RPB2 OS=Homo sapiens OX=9606 GN=POLR2B PE=1 SV=1	11	10	41	1174	133.8	6.87	3.61016e+07	2.42533e+07	25172762	4.0177e+07	4.00453e+07	3.78711e+07	3.64217e+07	1.99128e+07	31164982	7.48002e+06	4.66345e+06	2.11718e+06	0.882	1.06	2.813	3.372	3.649	0.914366	0.956751	0.977876	0.979976	0.96637
High	P27816	Microtubule-associated protein 4 OS=Homo sapiens OX=9606 GN=MAP4 PE=1 SV=3	7	7	42	1152	120.9	5.43	3.6074e+07	3.3296e+07	2.69511e+07	2.97533e+07	3.2534e+07	26372369	4.33891e+07	3.65524e+07	33160392	8.98301e+06	10444246	1.11252e+07	0.988	0.806	2.734	2.286	3.074	0.90948	0.917781	0.983503	0.990451	0.96637
High	P43686	26S proteasome regulatory subunit 6B OS=Homo sapiens OX=9606 GN=PSMC4 PE=1 SV=2	28	9	61	418	47.3	5.21	3.60717e+07	48081661	4.2442e+07	3.77619e+07	5.88366e+07	7.02405e+07	59426061	47120964	5.26885e+07	3.23569e+06	4.97786e+06	6.64385e+06	0.905	1.112	4.185	4.375	4.587	0.946965	0.862278	0.831541	0.918654	0.891603
High	P29372	DNA-3-methyladenine glycosylase OS=Homo sapiens OX=9606 GN=MPG PE=1 SV=3	20	5	36	298	32.8	9.57	3.60652e+07	29088475	2.60782e+07	35740339	2.9423e+07	29457918	2.64758e+07	18425285	1.67325e+07	14126619	1.45899e+07	1.16825e+07	1.318	1.289	2.154	2.064	1.486	0.0470574	0.770313	0.999847	0.979976	0.958317
High	P49915	GMP synthase [glutamine-hydrolyzing] OS=Homo sapiens OX=9606 GN=GMPS PE=1 SV=1	20	10	45	693	76.7	6.87	3.60137e+07	3.63138e+07	35033884	3.30638e+07	3.9666e+07	3.08469e+07	3.66105e+07	38621247	3.95281e+07	1.55379e+07	15292060	1.83471e+07	0.98	0.965	1.951	1.886	1.961	0.927697	0.999079	0.996764	0.979976	0.977087
High	Q9GZR7	ATP-dependent RNA helicase DDX24 OS=Homo sapiens OX=9606 GN=DDX24 PE=1 SV=1	12	7	36	859	96.3	9.06	3.58609e+07	5.76809e+07	3.83824e+07	35979848	4.71364e+07	4.28463e+07	4.40252e+07	4.68549e+07	4.5958e+07	3.8086e+06	4.85221e+06	7.64541e+06	0.919	0.939	4.257	4.456	4.472	0.984449	0.99977	0.842714	0.926319	0.904011
High	Q04837	Single-stranded DNA-binding protein, mitochondrial OS=Homo sapiens OX=9606 GN=SSBP1 PE=1 SV=1	52	7	31	148	17.2	9.6	3.57884e+07	2.85986e+07	3.121e+07	3.05438e+07	2.98508e+07	2.79341e+07	6.98483e+07	6.1022e+07	6.62697e+07				0.545	0.532	100	100	100	3.08084e-05	0.111411	6.67078e-17	7.66667e-17	7.19824e-17
High	O43660	Pleiotropic regulator 1 OS=Homo sapiens OX=9606 GN=PLRG1 PE=1 SV=1	21	8	32	514	57.2	9.17	3.57223e+07	3.01589e+07	3.86986e+07	31707584	3.75526e+07	3.37621e+07	4.1743e+07	2.95629e+07	3.55933e+07	1.19562e+07	1.14375e+07	1.18858e+07	0.912	1.029	2.976	2.904	3.306	0.967948	0.975043	0.969522	0.979976	0.96637
High	O15226	NF-kappa-B-repressing factor OS=Homo sapiens OX=9606 GN=NKRF PE=1 SV=2	15	11	64	690	77.6	8.79	3.56093e+07	3.60808e+07	3.56559e+07	3.35068e+07	3.7795e+07	3.44268e+07	4.25268e+07	3.98267e+07	3.59629e+07	1.08142e+07	1.32816e+07	1.60458e+07	0.981	0.959	2.461	2.32	2.536	0.921001	0.999079	0.991817	0.994678	0.9828
High	Q9UN86	Ras GTPase-activating protein-binding protein 2 OS=Homo sapiens OX=9606 GN=G3BP2 PE=1 SV=2	15	7	44	482	54.1	5.55	3.55782e+07	4.74987e+07	49906595	40832704	49885105	5.74525e+07	4.57416e+07	5.45167e+07	45672758	4.24722e+06	5.25531e+06	6.13673e+06	0.902	1.025	5.304	6.046	5.883	0.946013	0.969876	0.681491	0.749411	0.73392
High	Q9BZH6	WD repeat-containing protein 11 OS=Homo sapiens OX=9606 GN=WDR11 PE=1 SV=1	7	8	30	1224	136.6	6.92	35526622	4.31838e+07	2.40119e+07	1.08843e+07	1.1759e+07	9.43154e+06	42583877	4.08038e+07	4.08175e+07				0.857	0.31	100	100	100	0.879164	6.95792e-05	6.67078e-17	7.66667e-17	7.19824e-17
High	P32119	Peroxiredoxin-2 OS=Homo sapiens OX=9606 GN=PRDX2 PE=1 SV=5	27	6	28	198	21.9	5.97	3.55254e+07	4.12668e+07	2.15484e+07	1.89674e+07	2.13927e+07	1.76817e+07	4.49009e+07	2.81081e+07	4.12987e+07	14400605	8.13317e+06	7.17671e+06	0.859	0.757	2.762	2.668	3.058	0.880441	0.862278	0.982388	0.982396	0.96637
High	P11274	Breakpoint cluster region protein OS=Homo sapiens OX=9606 GN=BCR PE=1 SV=2	11	11	41	1271	142.7	7.03	3.53463e+07	4.13591e+07	39633841	2.53798e+07	3.04809e+07	2.66883e+07	4.59429e+07	3.93117e+07	4.65179e+07	870526	2.93471e+06	348949	0.899	0.692	14.13	9.58	13.775	0.940859	0.714167	0.108552	0.298141	0.187318
High	O00267	Transcription elongation factor SPT5 OS=Homo sapiens OX=9606 GN=SUPT5H PE=1 SV=1	14	12	90	1087	120.9	5.06	3.52015e+07	29076037	2.06615e+07	2.49992e+07	2.71079e+07	2.07466e+07	3.70053e+07	4.02565e+07	2.15954e+07	4.27069e+07	4.08347e+07	2.99192e+07	0.878	0.769	0.871	0.748	0.952	0.907338	0.862278	0.78073	0.745945	0.833144
High	P61019	Ras-related protein Rab-2A OS=Homo sapiens OX=9606 GN=RAB2A PE=1 SV=1	23	5	23	212	23.5	6.54	35039030	38865044	4.30162e+07	43416778	5.391e+07	49127922	4.43817e+07	47243088	4.73423e+07	1.41221e+07	1.72591e+07	1.63123e+07	0.889	1.044	2.765	3.572	3.165	0.916051	0.961445	0.974287	0.979976	0.96637
High	Q08J23	RNA cytosine C(5)-methyltransferase NSUN2 OS=Homo sapiens OX=9606 GN=NSUN2 PE=1 SV=2	21	10	69	767	86.4	6.77	3.50186e+07	4.182e+07	5.28171e+07	4.52128e+07	5.63951e+07	61073545	3.40808e+07	3.6066e+07	5.91724e+07	1.52958e+07	1.83797e+07	1.96854e+07	0.866	1.102	1.89	2.479	2.192	0.883165	0.896828	0.996764	0.979976	0.990323
High	Q9BQA1	Methylosome protein 50 OS=Homo sapiens OX=9606 GN=WDR77 PE=1 SV=1	6	2	22	342	36.7	5.17	35004241	40442934	55085910	33751762	54718716	46546346	46743832	42955260	47819248	1.96352e+07	19167910	20067266	0.931	0.974	1.407	1.33	1.571	0.996023	0.997409	0.970545	0.979976	0.96637
High	Q02543	60S ribosomal protein L18a OS=Homo sapiens OX=9606 GN=RPL18A PE=1 SV=2	19	4	17	176	20.7	10.71	3.49539e+07	4.79319e+07	3.229e+07	4.27289e+07	40193916	36008010	2.6394e+07	44534919	34405601	1.19548e+07	2.09718e+07	17171881	0.835	1.003	1.67	2.005	2	0.812115	0.992307	0.991817	0.98422	0.97747
High	Q92572	AP-3 complex subunit sigma-1 OS=Homo sapiens OX=9606 GN=AP3S1 PE=1 SV=1	21	4	35	193	21.7	5.39	34817921	38869926	34038895	33051481	34773338	3.0798e+07	3.57832e+07	4.1141e+07	38486220	55632844	4.96845e+07	5.15224e+07	0.915	0.847	0.673	0.648	0.705	0.979343	0.969876	0.631683	0.648571	0.675332
High	P15531	Nucleoside diphosphate kinase A OS=Homo sapiens OX=9606 GN=NME1 PE=1 SV=1	19	2	25	152	17.1	6.19	34681721	4.00965e+07	33161416	3.64689e+07	33300713	3.25091e+07	46900817	51636366	5.36898e+07	1.44806e+07	15757286	1.18692e+07	0.74	0.74	2.516	2.575	3.371	0.258481	0.837407	0.991817	0.989341	0.96637
High	O75694	Nuclear pore complex protein Nup155 OS=Homo sapiens OX=9606 GN=NUP155 PE=1 SV=1	11	11	53	1391	155.1	6.16	3.46739e+07	2.20263e+07	46255407	3.45576e+07	4.34741e+07	4.04191e+07	4.35133e+07	39999183	4.57416e+07	7.42452e+07	9.35191e+07	7.54312e+07	0.917	0.869	0.997	0.953	1.136	0.979343	0.986336	0.879984	0.883521	0.921353
High	Q9BRX2	Protein pelota homolog OS=Homo sapiens OX=9606 GN=PELO PE=1 SV=2	23	8	67	385	43.3	6.34	3.45977e+07	2.49095e+07	2.68791e+07	39400778	3.08807e+07	3.48402e+07	3.43092e+07	3.2659e+07	27734254	1.76946e+07	1.61633e+07	1.4993e+07	1.11	1.157	2.01	1.967	1.791	0.565712	0.862278	0.996764	0.980455	0.96637
High	O00743	Serine/threonine-protein phosphatase 6 catalytic subunit OS=Homo sapiens OX=9606 GN=PPP6C PE=1 SV=1	14	4	36	305	35.1	5.69	3.4577e+07	30231594	3.1977e+07	3.51758e+07	33799274	48665714	2.9801e+07	28192614	33526032	4.35334e+06	3.93076e+06	5.11028e+06	0.898	0.967	4.871	4.972	4.893	0.948148	0.999079	0.715066	0.881968	0.79354
High	Q14061	Cytochrome c oxidase copper chaperone OS=Homo sapiens OX=9606 GN=COX17 PE=1 SV=2	27	1	11	63	6.9	7.24	34559452	53945968	57436388	35568664	54718840	50578808	29348530	35505704	35778788	5720915	5.76767e+06	5982047	1.519	1.425	9.353	8.769	5.981	0.000421476	0.398939	0.309644	0.503794	0.664179
High	Q9BXW9	Fanconi anemia group D2 protein OS=Homo sapiens OX=9606 GN=FANCD2 PE=1 SV=2	7	9	63	1451	164	5.88	3.43818e+07	3.94561e+07	4.56003e+07	4.01226e+07	6.58732e+07	6.07196e+07	4.09109e+07	4.49694e+07	5.74128e+07	6.44278e+06	8.69464e+06	6.80513e+06	0.866	1.105	3.87	4.529	4.092	0.883672	0.876737	0.885957	0.90012	0.949173
High	Q9NQC3	Reticulon-4 OS=Homo sapiens OX=9606 GN=RTN4 PE=1 SV=2	2	2	23	1192	129.9	4.5	34378992	43897332	45349243	63710620	82100978	78731950	42541434	55893286	51534186	20267698	24198922	2.47917e+07	0.829	1.499	1.793	3.313	2.185	0.740454	0.14398	0.991817	0.979976	0.999296
High	Q8TCG1	Protein CIP2A OS=Homo sapiens OX=9606 GN=CIP2A PE=1 SV=2	11	10	48	905	102.1	6.23	3.42351e+07	59566830	5.91411e+07	3.91056e+07	7.75162e+07	7.22699e+07	3.96894e+07	6.99579e+07	6.97132e+07	1.71719e+07	1.9229e+07	2.16862e+07	0.844	1.501	1.53	2.998	1.996	0.813928	0.140905	0.983057	0.979976	0.98757
High	P11172	Uridine 5'-monophosphate synthase OS=Homo sapiens OX=9606 GN=UMPS PE=1 SV=1	28	10	41	480	52.2	7.24	3.4142e+07	31092609	2.61287e+07	4.77344e+07	3.67456e+07	4.93644e+07	3.08288e+07	2.92203e+07	3.26321e+07	1.19894e+07	2.18992e+07	1.21069e+07	0.935	1.315	1.618	2.513	1.869	0.999219	0.614142	0.976919	0.982396	0.96637
High	Q96CW1	AP-2 complex subunit mu OS=Homo sapiens OX=9606 GN=AP2M1 PE=1 SV=2	24	9	32	435	49.6	9.54	3.3882e+07	3.03528e+07	2.94791e+07	2.23346e+07	9.38437e+06	2.11466e+07	7.39251e+07	7.5275e+07	64240121	1.15943e+06	673807	604363	0.46	0.36	10.6	7.425	21.498	7.11535e-09	0.000360835	0.202277	0.373785	0.0864857
High	Q96RN5	Mediator of RNA polymerase II transcription subunit 15 OS=Homo sapiens OX=9606 GN=MED15 PE=1 SV=2	8	5	29	788	86.7	9.42	3.3711e+07	2.35801e+07	86230669	3.75622e+07	8.3527e+07	5.85722e+07	5.33918e+07	2.38016e+07	3.77225e+07	7.97065e+06	2.32841e+06	1.45854e+06	0.795	0.818	4.979	4.635	5.737	0.606611	0.936457	0.709592	0.90012	0.6959
High	Q6ZSZ5	Rho guanine nucleotide exchange factor 18 OS=Homo sapiens OX=9606 GN=ARHGEF18 PE=1 SV=4	8	9	49	1361	151.5	6.33	3.35144e+07	3.47747e+07	5.36934e+07	31998859	7.57653e+07	4.44475e+07	5.37496e+07	3.55997e+07	8.7301e+07	1.08081e+06	795087	1.3935e+06	0.928	0.877	8.319	7.825	9.463	0.993749	0.989403	0.341561	0.603332	0.445802
High	P10155	RNA-binding protein RO60 OS=Homo sapiens OX=9606 GN=RO60 PE=1 SV=2	15	7	34	538	60.6	8.03	33503939	3.19977e+07	31094266	3.10189e+07	31407713	3.20507e+07	20255117	3.60474e+07	3.91752e+07	7.96453e+06	1.37962e+07	1.34784e+07	0.891	0.87	2.404	2.344	2.717	0.930768	0.981141	0.991817	0.994678	0.977087
High	O14976	Cyclin-G-associated kinase OS=Homo sapiens OX=9606 GN=GAK PE=1 SV=2	19	15	81	1311	143.1	5.73	3.34253e+07	3.67938e+07	3.6655e+07	1.73058e+07	2.78088e+07	26139764	3.14521e+07	3.06472e+07	4.03277e+07	1.11697e+08	1.08142e+08	95721248	1.12	0.88	0.445	0.415	0.489	0.539564	0.98552	0.392231	0.375717	0.427129
High	Q8N434	Putative transporter SVOPL OS=Homo sapiens OX=9606 GN=SVOPL PE=1 SV=2	2	1	8	492	54	8.81	33381730	37215536	32354342	34334648	43284172	22680200	16834448	41268732	58863164				0.809	0.832	100	100	100	0.656469	0.96101	6.67078e-17	7.66667e-17	7.19824e-17
High	O43583	Density-regulated protein OS=Homo sapiens OX=9606 GN=DENR PE=1 SV=2	27	4	23	198	22.1	5.3	3.33805e+07	3.60595e+07	25454019	3.19231e+07	2.5538e+07	2.1668e+07	2.23309e+07	3.39245e+07	3.06589e+07	5.57208e+06	8167696	5.979e+06	1.03	0.801	4.09	3.048	4.231	0.859516	0.911013	0.84669	0.979976	0.901405
High	O43390	Heterogeneous nuclear ribonucleoprotein R OS=Homo sapiens OX=9606 GN=HNRNPR PE=1 SV=1	13	7	61	633	70.9	8.13	3.32578e+07	26228219	2.8599e+07	3.15403e+07	3.05685e+07	2.34109e+07	3.26782e+07	2.61782e+07	2.69586e+07	7.75391e+06	1.02116e+07	8.96493e+06	1.032	0.889	3.019	2.562	2.703	0.859516	0.995451	0.969522	0.992316	0.977087
High	Q12899	Tripartite motif-containing protein 26 OS=Homo sapiens OX=9606 GN=TRIM26 PE=1 SV=1	14	6	32	539	62.1	5.03	33067847	4.31251e+07	4.64723e+07	13273478	3.97844e+07	3.60427e+07	34242950	3.26545e+07	4.46644e+07	1.17678e+07	1.53018e+07	1.3384e+07	0.947	0.79	2.126	1.971	2.196	0.988618	0.901373	0.996764	0.979976	0.988301
High	P35520	Cystathionine beta-synthase OS=Homo sapiens OX=9606 GN=CBS PE=1 SV=2	10	5	16	551	60.5	6.65	3.30274e+07	31790707	14003600	3.30693e+07	1.49467e+07	1.42177e+07	42242109	2.56191e+07	1.54388e+07	2.26024e+06	4.53374e+06	2.65225e+06	0.978	1.036	4.404	4.157	4.13	0.927697	0.995451	0.823113	0.838045	0.895195
High	Q9BUJ2	Heterogeneous nuclear ribonucleoprotein U-like protein 1 OS=Homo sapiens OX=9606 GN=HNRNPUL1 PE=1 SV=2	7	5	32	856	95.7	6.92	3.2993e+07	3.00526e+07	2.79443e+07	2.67097e+07	3.09081e+07	2.45161e+07	36999986	2.77221e+07	2.79448e+07	1.32187e+07	1.23228e+07	10549323	0.993	0.91	2.652	2.344	2.631	0.907338	0.999079	0.991817	0.994678	0.97747
High	Q8TF01	Arginine/serine-rich protein PNISR OS=Homo sapiens OX=9606 GN=PNISR PE=1 SV=2	5	3	15	805	92.5	10.02	3.29713e+07	40340684	4.12686e+07	3.09577e+07	2.59717e+07	3.04774e+07	3.92778e+07	4.27345e+07	2.70781e+07	298056	427262	638482	0.953	0.813	33.05	15.576	27.473	0.979343	0.936457	0.00544652	0.114235	0.0152033
High	O75663	TIP41-like protein OS=Homo sapiens OX=9606 GN=TIPRL PE=1 SV=2	26	6	42	272	31.4	5.91	3.29089e+07	3.58526e+07	31419956	3.0558e+07	27274771	2.76832e+07	1.82685e+07	3.24933e+07	2.75414e+07	8.56748e+06	1.10393e+07	1.27738e+07	1.035	0.95	2.856	2.684	2.822	0.859516	0.999941	0.974287	0.985429	0.971587
High	P35998	26S proteasome regulatory subunit 7 OS=Homo sapiens OX=9606 GN=PSMC2 PE=1 SV=3	19	9	47	433	48.6	5.95	32881455	6.47654e+07	6.88883e+07	5.6105e+07	6.25145e+07	6.34494e+07	5.91045e+07	5.89411e+07	6.60036e+07	1.42011e+07	2.54721e+07	1.65683e+07	0.944	1.001	2.575	2.863	2.768	0.989996	0.969876	0.987271	0.979976	0.96637
High	Q9Y4C2	TRPM8 channel-associated factor 1 OS=Homo sapiens OX=9606 GN=TCAF1 PE=1 SV=3	10	10	42	921	102.1	6.54	3.27388e+07	2.91417e+07	3.00552e+07	4.04651e+07	3.96526e+07	36830817	9.92153e+07	8.34216e+07	8.63473e+07	5.03254e+06	4.05189e+06	179826	0.329	0.44	4.457	5.66	13.956	1.56117e-16	0.00484301	0.819578	0.825815	0.256094
High	Q8NBS9	Thioredoxin domain-containing protein 5 OS=Homo sapiens OX=9606 GN=TXNDC5 PE=1 SV=2	9	3	25	432	47.6	5.97	3.27228e+07	38038427	34787193	26316503	38475787	3.84848e+07	24781274	31965450	42300203	894070	2.42474e+06		1.004	0.974	4.352	3.855	5.491	0.883672	0.999079	0.805044	0.979976	0.709236
High	Q7Z4H7	HAUS augmin-like complex subunit 6 OS=Homo sapiens OX=9606 GN=HAUS6 PE=1 SV=2	20	14	73	955	108.6	6.47	3.25779e+07	4.49601e+07	3.81544e+07	4.0711e+07	3.15692e+07	3.40391e+07	4.11296e+07	42639268	3.16515e+07	14605165	9444234	7.97789e+06	0.92	0.711	2.441	1.854	2.569	0.984449	0.768492	0.991817	0.979976	0.980135
High	O43684	Mitotic checkpoint protein BUB3 OS=Homo sapiens OX=9606 GN=BUB3 PE=1 SV=1	23	7	30	328	37.1	6.84	32468774	39489309	22844127	3.11154e+07	2.56209e+07	2.36457e+07	35400618	23796012	19810667	2.5828e+07	2.37568e+07	1.38921e+07	1.02	0.867	1.731	1.445	1.66	0.879164	0.969876	0.991817	0.979976	0.96637
High	P05141	ADP/ATP translocase 2 OS=Homo sapiens OX=9606 GN=SLC25A5 PE=1 SV=7	16	6	40	298	32.8	9.69	3.2456e+07	6.14301e+07	3.98553e+07	73938846	90555830	7.24876e+07	78353379	83537531	8.04455e+07	9.4903e+06	1.51796e+07	1.31451e+07	0.712	1.2	2.938	5.292	4.343	0.102777	0.683811	0.969522	0.810566	0.919473
High	Q9H6D7	HAUS augmin-like complex subunit 4 OS=Homo sapiens OX=9606 GN=HAUS4 PE=1 SV=1	17	6	45	363	42.4	5.68	3.23665e+07	2.54847e+07	2.11676e+07	9.71781e+06	4.19737e+07	3.20801e+07	3.57173e+07	5.32688e+07	2.73763e+07	7.76674e+06	1.26084e+07	8.76953e+06	0.875	0.786	2.398	2.554	3.022	0.902255	0.885531	0.991817	0.990657	0.96637
High	P62841	40S ribosomal protein S15 OS=Homo sapiens OX=9606 GN=RPS15 PE=1 SV=2	27	2	14	145	17	10.39	31908796	62613369	59842519	5.31898e+07	50467244	5.91836e+07	33578966	33122228	80525261	1.84755e+07	3620405	4517589	0.93	1.072	2.3	2.309	2.072	0.993749	0.936457	0.991817	0.994678	0.97747
High	Q9Y3B4	Splicing factor 3B subunit 6 OS=Homo sapiens OX=9606 GN=SF3B6 PE=1 SV=1	10	1	11	125	14.6	9.38	31809934	16495749	16793812	28131346	18786856	19869314	41214600	18799058	18004216	11490109	5830930		0.893	1.043	2.799	2.809	3.155	0.945535	0.995451	0.974287	0.979976	0.96637
High	Q71UM5	40S ribosomal protein S27-like OS=Homo sapiens OX=9606 GN=RPS27L PE=1 SV=3	42	6	43	84	9.5	9.45	31751213	4.32712e+07	3.63671e+07	30625876	30289417	33728446	35169764	50954480	45156467	9043844	1.49488e+07	1.01183e+07	0.883	0.76	3.343	2.954	3.536	0.910167	0.862278	0.946991	0.979976	0.96637
High	P06753	Tropomyosin alpha-3 chain OS=Homo sapiens OX=9606 GN=TPM3 PE=1 SV=2	20	5	26	285	32.9	4.72	3.16434e+07	3.436e+07	3.21574e+07	26645083	32043007	3.20988e+07	32513431	3.43765e+07	39657215	4.23446e+07	4.31661e+07	38270409	0.893	0.865	0.755	0.74	0.856	0.93919	0.976237	0.68132	0.7299	0.783862
High	O14980	Exportin-1 OS=Homo sapiens OX=9606 GN=XPO1 PE=1 SV=1	8	8	71	1071	123.3	6.06	31607663	4.05844e+07	4.20135e+07	8.39307e+07	7.94797e+07	7.90299e+07	48703265	4.93165e+07	49066599	1.56141e+07	2.12684e+07	1.97765e+07	0.848	1.584	1.996	3.843	2.358	0.852385	0.0776365	0.999847	0.941033	0.992049
High	P15170	Eukaryotic peptide chain release factor GTP-binding subunit ERF3A OS=Homo sapiens OX=9606 GN=GSPT1 PE=1 SV=1	10	5	38	499	55.7	5.62	3.15788e+07	3.44107e+07	3.77349e+07	2.99403e+07	3.13336e+07	3.17776e+07	3.48991e+07	3.54425e+07	3.79965e+07	1.24601e+07	1.22724e+07	1.18683e+07	0.953	0.842	2.715	2.469	2.872	0.980315	0.962067	0.980118	0.999785	0.970177
High	P04632	Calpain small subunit 1 OS=Homo sapiens OX=9606 GN=CAPNS1 PE=1 SV=1	28	7	59	268	28.3	5.2	3.15756e+07	3.91655e+07	4.01635e+07	8.6625e+06	33431455	2.75836e+07	4.03969e+07	4.18119e+07	4.62608e+07	2.34568e+08	2.62609e+08	2.45269e+08	0.881	0.704	0.207	0.176	0.234	0.907338	0.74075	0.0831943	0.0585057	0.10837
High	P07195	L-lactate dehydrogenase B chain OS=Homo sapiens OX=9606 GN=LDHB PE=1 SV=2	13	4	40	334	36.6	6.05	31562090	41319416	4.77366e+07	29970174	3.75831e+07	36059786	31378431	41781523	38090942	1.50469e+07	16538266	1.65105e+07	1.091	0.927	2.442	2.085	2.267	0.622451	0.999079	0.991817	0.987329	0.994924
High	Q9H3G5	Probable serine carboxypeptidase CPVL OS=Homo sapiens OX=9606 GN=CPVL PE=1 SV=2	8	4	31	476	54.1	5.62	31505979	2.69472e+07	31005804	3.20037e+07	3.35131e+07	3.12178e+07	34046196	29854215	31154032	9.43899e+06	9.36002e+06	1.02813e+07	0.962	1.037	3.196	3.18	3.5	0.954731	0.983143	0.960555	0.979976	0.96637
High	O95782	AP-2 complex subunit alpha-1 OS=Homo sapiens OX=9606 GN=AP2A1 PE=1 SV=3	12	10	48	977	107.5	7.03	31488084	7.6653e+07	7.93303e+07	2.49098e+07	2.97642e+07	54558658	1.56977e+08	1.19395e+08	1.26264e+08	4.74138e+06	2.12567e+07	2.0881e+07	0.503	0.406	4.203	3.024	7.264	3.26666e-07	0.00143515	0.858848	0.979976	0.628938
High	O95602	DNA-directed RNA polymerase I subunit RPA1 OS=Homo sapiens OX=9606 GN=POLR1A PE=1 SV=2	10	12	55	1720	194.7	7.03	31371674	2.63711e+07	2.29946e+07	2.06888e+07	2.50858e+07	2.36448e+07	2.99295e+07	17990603	24083849	219990	671723	2.36736e+06	0.99	0.964	7.682	7.761	8.205	0.909704	0.999927	0.362691	0.402356	0.295415
High	P53350	Serine/threonine-protein kinase PLK1 OS=Homo sapiens OX=9606 GN=PLK1 PE=1 SV=1	6	4	39	603	68.2	8.91	3.13012e+07	40958607	4.33032e+07	3.43389e+07	4.31757e+07	39049473	2.8863e+07	36933214	3.85646e+07	2.51336e+07	3.62021e+07	29338463	1.086	1.085	1.374	1.377	1.259	0.645081	0.92487	0.969522	0.979976	0.953906
High	P13647	Keratin, type II cytoskeletal 5 OS=Homo sapiens OX=9606 GN=KRT5 PE=1 SV=3	16	10	70	590	62.3	7.74	3.12294e+07	2.45166e+07	4.1057e+07	3.26413e+07	6.17601e+07	5.74496e+07	2.67636e+07	4.16621e+07	4.90607e+07	2.95041e+07	2.85999e+07	29347557	0.782	0.925	0.998	1.383	1.405	0.513024	0.999079	0.865248	0.979976	0.96637
High	Q9H3K6	BolA-like protein 2 OS=Homo sapiens OX=9606 GN=BOLA2B PE=1 SV=1	10	1	10	86	10.1	6.52	31214934	41447052	50377584	30061164	44620788	45167188	28206782	33990684	38869472	16778834	22214316	22455246	1.219	1.162	1.866	2.009	1.681	0.158903	0.862278	0.996112	0.990451	0.96637
High	Q9UBP0	Spastin OS=Homo sapiens OX=9606 GN=SPAST PE=1 SV=1	3	1	10	616	67.2	9.64	31100846	29943566	31873374	23363988	25969108	23689058	40705192	34628796	36149484	4632163	6097029	5694845	0.86	0.655	5.461	4.259	6.676	0.883165	0.582109	0.631862	0.920597	0.586575
High	Q8IY37	Probable ATP-dependent RNA helicase DHX37 OS=Homo sapiens OX=9606 GN=DHX37 PE=1 SV=1	7	6	39	1157	129.5	8.1	30960052	3.44243e+07	5.18178e+07	2.59627e+07	3.52084e+07	3.69552e+07	41916240	4.05749e+07	44097386	7.78267e+06	8.49452e+06	9.58341e+06	0.801	0.768	3.828	3.813	4.867	0.625843	0.862278	0.891328	0.979976	0.85908
High	P49585	Choline-phosphate cytidylyltransferase A OS=Homo sapiens OX=9606 GN=PCYT1A PE=1 SV=2	24	7	25	367	41.7	7.25	3.08938e+07	37325793	1.53792e+07	2.10507e+07	2.77217e+07	2.5435e+07	3.24748e+07	2.18857e+07	35401170	3.0174e+07	4.32324e+07	3.76735e+07	0.96	0.87	0.922	0.781	0.923	0.957582	0.978861	0.819578	0.731296	0.804435
High	P48634	Protein PRRC2A OS=Homo sapiens OX=9606 GN=PRRC2A PE=1 SV=3	7	8	39	2157	228.7	9.45	3.08498e+07	26494768	24772350	1.40055e+07	1.42809e+07	1.16069e+07	1.02694e+07	2.26554e+07	1.24821e+07	6231138	6.46861e+06	5.03281e+06	1.345	1.057	2.427	1.792	1.7	0.0336003	0.983143	0.991817	0.979976	0.96637
High	Q9NW68	BSD domain-containing protein 1 OS=Homo sapiens OX=9606 GN=BSDC1 PE=1 SV=1	12	4	22	430	47.1	4.49	3.07642e+07	41244842	4.6642e+07	3.78578e+07	28835230	32033324	2.78479e+07	40048912	44843380	2.78474e+07	2.99318e+07	13680690	0.998	0.678	1.019	0.977	1.411	0.887738	0.6564	0.878625	0.863649	0.96637
High	Q92900	Regulator of nonsense transcripts 1 OS=Homo sapiens OX=9606 GN=UPF1 PE=1 SV=2	10	10	36	1129	124.3	6.61	3.07406e+07	1.43836e+07	1.28849e+07	1.17618e+07	1.19902e+07	1.52284e+07	1.51413e+07	1.13982e+07	1.2143e+07	5.09189e+06	5616669	5.94626e+06	0.859	0.977	2.045	2.221	2.351	0.901517	0.999079	0.996764	0.999785	0.985517
High	P78347	General transcription factor II-I OS=Homo sapiens OX=9606 GN=GTF2I PE=1 SV=2	10	10	50	998	112.3	6.39	3.06597e+07	3.49706e+07	7.94233e+07	2.44621e+08	4.32228e+07	90914861	7.13924e+07	8.82949e+07	3.5035e+07	1.02308e+07	1.01882e+07	9.8088e+06	0.981	1.138	2.7	3.364	2.669	0.921001	0.821045	0.983503	0.979976	0.971587
High	P51114	RNA-binding protein FXR1 OS=Homo sapiens OX=9606 GN=FXR1 PE=1 SV=3	20	7	41	621	69.7	6.15	3.04857e+07	3.87413e+07	3.68232e+07	25583187	3.57564e+07	3.48792e+07	3.13099e+07	3.92186e+07	4.14184e+07	9.56724e+06	4.17397e+06	3.80547e+06	0.956	0.848	2.653	2.318	2.66	0.976483	0.969876	0.986282	0.990451	0.97747
High	Q96AG4	Leucine-rich repeat-containing protein 59 OS=Homo sapiens OX=9606 GN=LRRC59 PE=1 SV=1	16	4	28	307	34.9	9.57	30371451	43955712	41401098	110753760	98155880	105583182	69707630	48318374	50084326	2.34543e+07	22740446	21415689	0.842	1.623	1.899	3.573	2.306	0.823438	0.0629937	0.996764	0.973913	0.992049
High	Q9ULT8	E3 ubiquitin-protein ligase HECTD1 OS=Homo sapiens OX=9606 GN=HECTD1 PE=1 SV=4	9	17	71	2610	289.2	5.35	3.03611e+07	3.36783e+07	2.8442e+07	5.35696e+07	3.07263e+07	4.48773e+07	5.23031e+07	3.85892e+07	3.6348e+07	4.35138e+06	1.77491e+06	3.88946e+06	0.953	1.084	3.91	4.705	4.019	0.979343	0.922841	0.89262	0.896005	0.939623
High	Q96EY1	DnaJ homolog subfamily A member 3, mitochondrial OS=Homo sapiens OX=9606 GN=DNAJA3 PE=1 SV=2	26	10	48	480	52.5	9.26	30355996	40169250	3.65679e+07	7.68687e+07	72613914	6.99635e+07	9.24327e+07	83810554	8.57544e+07			580153	0.51	0.858	15.605	26.781	31.168	7.86004e-07	0.988129	0.0742599	0.0504439	0.0423601
High	Q15008	26S proteasome non-ATPase regulatory subunit 6 OS=Homo sapiens OX=9606 GN=PSMD6 PE=1 SV=1	19	9	50	389	45.5	5.62	3.03142e+07	71713590	5.39172e+07	4.01908e+07	7.07931e+07	62645929	2.99484e+07	6.94365e+07	67506987	3123388	7.29615e+06	7.43821e+06	0.961	1.075	4.497	4.51	4.769	0.962478	0.876737	0.800182	0.90012	0.848637
High	O95817	BAG family molecular chaperone regulator 3 OS=Homo sapiens OX=9606 GN=BAG3 PE=1 SV=3	18	6	23	575	61.6	6.95	3.01502e+07	3.35027e+07	4.66081e+07	5.94276e+06	1.33954e+07	6.41938e+06	65218465	5.97924e+07	65671661	77920.2	146941	99467.2	0.694	0.221	26.186	7.725	39.79	0.0661166	1.87256e-08	0.0130103	0.342957	0.0174425
High	P17028	Zinc finger protein 24 OS=Homo sapiens OX=9606 GN=ZNF24 PE=1 SV=4	14	5	34	368	42.1	6.21	30070470	40160610	3.02096e+07	2.809e+07	1.13912e+07	1.5517e+07	2.39564e+07	1.36859e+07	1.70007e+07	385411			1.485	1.03	13.252	9.925	8.596	0.00255905	0.995451	0.10837	0.127311	0.206783
High	P12004	Proliferating cell nuclear antigen OS=Homo sapiens OX=9606 GN=PCNA PE=1 SV=1	14	4	21	261	28.8	4.69	2.99242e+07	2.54478e+07	2.75471e+07	37826250	40331540	42133146	25077840	2.11445e+07	31954079	3.59925e+06	1.1328e+07	9331371	0.804	1.263	1.918	2.954	2.25	0.680569	0.762311	0.991817	0.979976	0.992049
High	Q9UHR5	SAP30-binding protein OS=Homo sapiens OX=9606 GN=SAP30BP PE=1 SV=1	17	5	30	308	33.9	4.84	2.99242e+07	2.06894e+07	1.85376e+07	2.45613e+07	2.12901e+07	1.67214e+07	3.21095e+07	23794440	22288809	2.996e+07	23751662	2.12186e+07	0.867	0.83	0.895	0.839	1.026	0.883672	0.930027	0.720663	0.680337	0.788468
High	O43670	BUB3-interacting and GLEBS motif-containing protein ZNF207 OS=Homo sapiens OX=9606 GN=ZNF207 PE=1 SV=1	5	2	18	478	50.7	9.1	2.98072e+07	80132752	7.93671e+07	2.29933e+07	66803717	5.88667e+07	3.84794e+07	7.16789e+07	7.17562e+07	8.91762e+07	358532624	3.11191e+08	1.077	0.812	1.17	0.827	1.088	0.635902	0.94304	0.942899	0.81629	0.898165
High	Q9C0H9	SRC kinase signaling inhibitor 1 OS=Homo sapiens OX=9606 GN=SRCIN1 PE=1 SV=4	10	9	36	1183	127	9.38	2.96713e+07	2.622e+07	2.75758e+07	25350555	2.76945e+07	1.9732e+07	27820361	3.51917e+07	36007766	3.14845e+06	6.24407e+06	4.28922e+06	0.842	0.722	3.123	2.996	3.197	0.859516	0.805474	0.969522	0.979976	0.96637
High	P53680	AP-2 complex subunit sigma OS=Homo sapiens OX=9606 GN=AP2S1 PE=1 SV=2	11	2	24	142	17	6.18	29634482	28417354	24566788	24754922	24565674	24243724	38734652	37378904	41200980	15424203	14966082	18518800	0.719	0.634	1.641	1.593	2.498	0.217025	0.493678	0.98193	0.979976	0.98757
High	P06899	Histone H2B type 1-J OS=Homo sapiens OX=9606 GN=H2BC11 PE=1 SV=3	49	6	57	126	13.9	10.32	2.96071e+07	96036458	114808225	99969640	178906360	189772990	2.61283e+07	41067199	2.40328e+07	259780596	3.29499e+08	419952916	1.976	3.922	0.236	0.471	0.106	4.95997e-10	3.49412e-11	0.116891	0.450038	0.0119098
High	Q9BWF3	RNA-binding protein 4 OS=Homo sapiens OX=9606 GN=RBM4 PE=1 SV=1	27	8	60	364	40.3	7.08	2.9374e+07	2.10349e+07	4.83087e+07	41428847	4.92249e+07	4.25232e+07	3.25256e+07	1.82152e+07	43674789	3.04315e+07	5.621e+07	6.06481e+07	1.005	1.005	0.863	0.868	0.882	0.883672	0.989257	0.800875	0.842943	0.804384
High	Q9BRX9	WD repeat domain-containing protein 83 OS=Homo sapiens OX=9606 GN=WDR83 PE=1 SV=1	11	3	26	315	34.3	5.58	29359462	35269831	31732868	22902836	31585286	3.14792e+07	2.31331e+07	3.41182e+07	30359829	31351905	42392326	41633525	1.114	0.989	0.822	0.769	0.755	0.553603	0.999079	0.744068	0.750189	0.698294
High	P13667	Protein disulfide-isomerase A4 OS=Homo sapiens OX=9606 GN=PDIA4 PE=1 SV=2	13	7	31	645	72.9	5.07	2.93336e+07	3.35429e+07	3.25083e+07	2.87516e+07	2.58642e+07	28587228	3.33164e+07	3.56572e+07	3.25723e+07	1.04407e+07	8.72629e+06	9985523	0.965	0.783	2.552	2.177	2.951	0.949951	0.876737	0.991817	0.980692	0.96637
High	Q9HC62	Sentrin-specific protease 2 OS=Homo sapiens OX=9606 GN=SENP2 PE=1 SV=3	6	4	32	589	67.8	9.48	29288521	2.3012e+07	1.35032e+07	22027943	13140484	10863872	21041391	2.069e+07	1.90927e+07	9.8874e+06	9.18425e+06	4994266	1.091	0.84	2.032	1.544	1.282	0.694797	0.94304	0.994635	0.973913	0.869616
High	Q86YP4	Transcriptional repressor p66-alpha OS=Homo sapiens OX=9606 GN=GATAD2A PE=1 SV=1	12	6	50	633	68	9.94	2.9225e+07	23657357	2.40558e+07	23783702	2.24776e+07	2.50422e+07	32567515	2.8095e+07	2.61196e+07	8.40302e+06	7.17541e+06	6.97228e+06	0.874	0.783	2.41	2.202	2.79	0.901517	0.862278	0.991817	0.981803	0.971587
High	P50402	Emerin OS=Homo sapiens OX=9606 GN=EMD PE=1 SV=1	17	4	35	254	29	5.5	29101927	3.78787e+07	3.36264e+07	6.00663e+07	7.15302e+07	7.0171e+07	4.05512e+07	4.59147e+07	4.00207e+07	1.05541e+07	15914051	1.33466e+07	0.842	1.72	2.456	4.881	3.069	0.823438	0.0569227	0.991817	0.851888	0.96637
High	P02786	Transferrin receptor protein 1 OS=Homo sapiens OX=9606 GN=TFRC PE=1 SV=2	14	9	50	760	84.8	6.61	2.89786e+07	3.86963e+07	2.69154e+07	4.18533e+07	5.86054e+07	5.00459e+07	3.04718e+07	4.62687e+07	3.06848e+07	9.59061e+06	1.07185e+07	1.16165e+07	0.892	1.08	1.773	2.268	2.084	0.928336	0.935465	0.991817	0.995433	0.97747
High	Q5JTH9	RRP12-like protein OS=Homo sapiens OX=9606 GN=RRP12 PE=1 SV=2	5	5	37	1297	143.6	8.75	2.88815e+07	30851285	17245395	26290279	2.92961e+07	3.03989e+07	1.96639e+07	3.67131e+07	3.03742e+07	9830779	1.53328e+07	6.55265e+06	0.925	0.864	2.516	2.212	2.704	0.99015	0.975991	0.991817	0.983678	0.977087
High	O15027	Protein transport protein Sec16A OS=Homo sapiens OX=9606 GN=SEC16A PE=1 SV=4	5	10	38	2357	251.7	5.8	2.88114e+07	2.11382e+07	3.24891e+07	3.90682e+07	34945519	32708454	3.2094e+07	3.65935e+07	3.99486e+07	8.60139e+07	1.04675e+08	1.15622e+08	0.896	0.904	3.175	3.344	3.921	0.946195	0.999079	0.960555	0.979976	0.96637
High	P23526	Adenosylhomocysteinase OS=Homo sapiens OX=9606 GN=AHCY PE=1 SV=4	16	7	56	432	47.7	6.34	2.85361e+07	34710128	3.73926e+07	24847370	2.84879e+07	29597702	37896513	3.65634e+07	3.1076e+07	1.2368e+07	12973956	16106125	0.885	0.726	1.994	1.688	2.278	0.90948	0.806613	0.996764	0.979976	0.999296
High	Q13155	Aminoacyl tRNA synthase complex-interacting multifunctional protein 2 OS=Homo sapiens OX=9606 GN=AIMP2 PE=1 SV=2	8	1	8	320	35.3	8.22	28534080	27637646	31383350	24005352	27012258	19779700	33973040	48434776	23347414				0.84	0.707	100	100	100	0.852385	0.753843	6.67078e-17	7.66667e-17	7.19824e-17
High	P62140	Serine/threonine-protein phosphatase PP1-beta catalytic subunit OS=Homo sapiens OX=9606 GN=PPP1CB PE=1 SV=3	12	3	21	327	37.2	6.19	28514705	13228662	29452080	20827139	23485005	8668089	26096926	2.79052e+07	34919456	5.95653e+06		1.05887e+07	0.951	0.708	2.829	2.45	2.788	0.979343	0.733115	0.974287	0.999785	0.971587
High	O00311	Cell division cycle 7-related protein kinase OS=Homo sapiens OX=9606 GN=CDC7 PE=1 SV=1	12	6	38	574	63.8	8.73	2.85061e+07	35039460	3.13721e+07	28980936	3.30051e+07	34119814	3.2107e+07	29867523	3.83014e+07	1.52991e+07	1.71434e+07	1.66898e+07	0.915	0.949	1.736	1.827	2.011	0.983533	0.999941	0.991817	0.979976	0.97747
High	Q86TB9	Protein PAT1 homolog 1 OS=Homo sapiens OX=9606 GN=PATL1 PE=1 SV=2	14	9	53	770	86.8	6.67	2.84883e+07	4.06185e+07	2.44568e+07	2.28721e+07	2.24764e+07	1.85196e+07	1.22534e+07	2.30881e+07	2.39274e+07	1.40669e+07	2.77614e+07	3.06006e+07	1.103	0.837	0.973	0.783	0.862	0.621867	0.944528	0.831541	0.684275	0.6959
High	Q9NTJ5	Phosphatidylinositol-3-phosphatase SAC1 OS=Homo sapiens OX=9606 GN=SACM1L PE=1 SV=2	22	11	64	587	66.9	7.12	2.84663e+07	3.15129e+07	3.5199e+07	6.66121e+07	1.33685e+08	7.68213e+07	3.56372e+07	3.76381e+07	7.65545e+07	3.27162e+07	2.14352e+07	3.31259e+07	0.805	1.523	1.413	2.539	1.771	0.67452	0.137428	0.969522	0.979976	0.971587
High	Q6FI81	Anamorsin OS=Homo sapiens OX=9606 GN=CIAPIN1 PE=1 SV=2	14	3	25	312	33.6	5.62	2.83668e+07	3.47812e+07	2.97632e+07	2.38561e+07	2.9823e+07	3.05009e+07	23414385	2.59284e+07	2.4704e+07	6.59458e+06	5.31736e+06	1.79169e+06	1.489	1.217	6.585	6.096	4.572	0.00261513	0.855685	0.511118	0.695	0.825895
High	Q93009	Ubiquitin carboxyl-terminal hydrolase 7 OS=Homo sapiens OX=9606 GN=USP7 PE=1 SV=2	12	10	54	1102	128.2	5.55	2.81794e+07	2.30231e+07	3.89332e+07	2.08787e+07	1.9778e+07	37864029	2.86389e+07	3.40171e+07	3.82663e+07	1.38556e+07	38681292	1.60886e+07	1.045	0.941	1.846	1.563	1.774	0.814596	0.999079	0.991817	0.979976	0.96637
High	P18583	Protein SON OS=Homo sapiens OX=9606 GN=SON PE=1 SV=4	8	14	56	2426	263.7	5.64	2.8167e+07	2.73708e+07	17148210	2.74312e+07	2.29343e+07	2.75037e+07	2.72943e+07	1.74575e+07	1.97475e+07	8.06961e+07	7.554e+07	5.9964e+07	0.983	0.989	0.464	0.497	0.49	0.923208	0.999079	0.41897	0.482368	0.445802
High	Q9UL15	BAG family molecular chaperone regulator 5 OS=Homo sapiens OX=9606 GN=BAG5 PE=1 SV=1	14	5	34	447	51.2	6.05	2.80435e+07	2.43825e+07	1.36425e+07	1.32637e+07	2.84982e+07	2.14659e+07	1.3622e+07	26691650	2.23247e+07	9.37265e+06	4.58468e+06	6.75136e+06	0.989	0.92	2.085	1.82	2.023	0.914529	0.999079	0.996112	0.979976	0.974074
High	P53396	ATP-citrate synthase OS=Homo sapiens OX=9606 GN=ACLY PE=1 SV=3	8	7	52	1101	120.8	7.33	28041470	3.30931e+07	3.12477e+07	2.88467e+07	3.66406e+07	3.40524e+07	3.2496e+07	37341677	3.55646e+07	4.81172e+06	9.7641e+06	7.47484e+06	0.869	0.988	3.444	3.662	3.934	0.893142	0.995838	0.932732	0.979976	0.953906
High	Q8IWX8	Calcium homeostasis endoplasmic reticulum protein OS=Homo sapiens OX=9606 GN=CHERP PE=1 SV=3	10	9	39	916	103.6	9.04	2.80003e+07	2.48571e+07	2.401e+07	1.69956e+07	17676761	2.20646e+07	2.63387e+07	1.89408e+07	2.20707e+07	9.47591e+07	1.13481e+08	1.02965e+08	0.833	0.913	0.361	0.373	0.423	0.82565	0.995451	0.27703	0.312878	0.344215
High	Q14690	Protein RRP5 homolog OS=Homo sapiens OX=9606 GN=PDCD11 PE=1 SV=3	5	7	52	1871	208.6	8.87	2.79565e+07	32646368	3.63651e+07	2.84694e+07	3.52815e+07	3.45209e+07	3.17645e+07	2.94877e+07	34215725	1.00098e+07	9.09259e+06	5.98487e+06	0.965	1.01	3.133	3.307	3.501	0.949951	0.995451	0.962278	0.979976	0.96637
High	Q14103	Heterogeneous nuclear ribonucleoprotein D0 OS=Homo sapiens OX=9606 GN=HNRNPD PE=1 SV=1	14	5	26	355	38.4	7.81	27943952	1.97655e+07	19621081	1.51794e+07	1.87477e+07	1.752e+07	1.89634e+07	1.39763e+07	14788063	7.27118e+06	1.15622e+06	3.7328e+06	1.362	1.141	3.239	2.405	2.649	0.0419346	0.917781	0.946643	0.992316	0.96637
High	Q9H3N1	Thioredoxin-related transmembrane protein 1 OS=Homo sapiens OX=9606 GN=TMX1 PE=1 SV=1	15	5	49	280	31.8	4.98	27791964	33618234	3.25778e+07	7.30441e+07	93728977	82174564	3.15353e+07	57436443	51838882	1.50933e+07	2.57923e+07	12314142	0.836	1.679	1.894	3.823	2.358	0.802696	0.0404206	0.996112	0.941732	0.992049
High	O60313	Dynamin-like 120 kDa protein, mitochondrial OS=Homo sapiens OX=9606 GN=OPA1 PE=1 SV=3	14	11	69	960	111.6	7.87	2.76692e+07	3.02522e+07	2.48007e+07	2.87988e+07	4.17935e+07	3.41337e+07	3.08565e+07	3.24141e+07	3.85853e+07	1.38497e+07	1.56335e+07	1.15466e+07	0.896	0.926	1.96	1.967	2.175	0.938414	0.999079	0.996112	0.979976	0.98757
High	Q13283	Ras GTPase-activating protein-binding protein 1 OS=Homo sapiens OX=9606 GN=G3BP1 PE=1 SV=1	23	7	38	466	52.1	5.52	27612111	3.37813e+07	31089705	3.14132e+07	2.60485e+07	3.7432e+07	2.14979e+07	2.49379e+07	2.52146e+07	6.03137e+06	4.39853e+06	4.66353e+06	1.064	1.116	5.212	5.581	4.804	0.73394	0.926691	0.674884	0.774258	0.790409
High	Q16526	Cryptochrome-1 OS=Homo sapiens OX=9606 GN=CRY1 PE=1 SV=1	13	8	48	586	66.4	8	2.74688e+07	3.58825e+08	3.66253e+08	2.47574e+07	3.53932e+08	3.89498e+08	5.2148e+07	3.53481e+08	405918993	54591.6	1.45863e+06	2.4602e+07	0.638	0.567	91.911	72.125	100	0.00570093	0.177287	0.000318952	0.00132119	7.19824e-17
High	Q63ZY3	KN motif and ankyrin repeat domain-containing protein 2 OS=Homo sapiens OX=9606 GN=KANK2 PE=1 SV=1	3	2	7	851	91.1	5.63	2.73934e+07	3722238	3.23949e+06	24694898	3.63024e+06	3415877	2.17503e+06	2.46542e+06	3.14751e+06	9053382	13727396		1.314	1.428	0.384	0.389	0.25	0.307534	0.635974	0.0682142	0.0613613	0.0143625
High	Q9BSJ8	Extended synaptotagmin-1 OS=Homo sapiens OX=9606 GN=ESYT1 PE=1 SV=1	9	8	45	1104	122.8	5.83	2.73816e+07	34953373	3.13903e+07	4.40723e+07	69280581	6.18163e+07	3.86836e+07	36065359	3.74215e+07	1.4927e+07	5.23924e+06	1.40204e+07	0.836	1.545	2.073	4.84	2.777	0.823537	0.18469	0.996764	0.862266	0.974074
High	Q12907	Vesicular integral-membrane protein VIP36 OS=Homo sapiens OX=9606 GN=LMAN2 PE=1 SV=1	40	11	51	356	40.2	6.95	2.73301e+07	4.08629e+07	38867860	3.57223e+07	56543159	5.5032e+07	5.19391e+07	43901996	56563105	3.39636e+07	41507991	4.08624e+07	0.829	0.996	1.13	1.392	1.355	0.750894	0.98552	0.914802	0.979976	0.96637
High	Q9HAD4	WD repeat-containing protein 41 OS=Homo sapiens OX=9606 GN=WDR41 PE=1 SV=3	7	3	3	459	51.7	5.44	27323384	32077174		22688714	26665684	7.15378e+06		39566240	17378368		1.16414e+06		1.129	0.622				0.484646	0.431132
High	Q8WUA2	Peptidyl-prolyl cis-trans isomerase-like 4 OS=Homo sapiens OX=9606 GN=PPIL4 PE=1 SV=1	22	11	55	492	57.2	5.92	2.71892e+07	1.44334e+07	15316946	1.21175e+07	1.92563e+07	1.81921e+07	25383458	1.48235e+07	1.41573e+07	1.12417e+08	1.31189e+08	1.27765e+08	1.002	1.017	0.4	0.354	0.387	0.907338	0.998896	0.331389	0.286586	0.300386
High	P11234	Ras-related protein Ral-B OS=Homo sapiens OX=9606 GN=RALB PE=1 SV=1	20	4	27	206	23.4	6.62	2.71504e+07	3.26658e+07	2.95025e+07	2.61281e+07	3.09944e+07	2.80358e+07	3.15167e+06	6.6803e+06	2.18825e+07	4.67072e+06	7.47234e+06	2.69682e+07	0.826	1.023	0.8	0.989	0.992	0.813928	0.997409	0.622924	0.747259	0.710094
High	O00178	GTP-binding protein 1 OS=Homo sapiens OX=9606 GN=GTPBP1 PE=1 SV=3	7	3	6	669	72.4	8.34	2.71353e+07	5.49832e+07	7.3182e+07	2.49052e+06	5.60808e+07	62834037	4421771	2.76476e+06	2.56557e+06	3.35877e+06	5.32696e+06	735503	1.044	0.775	3.924	2.84	3.488	0.823438	0.865748	0.877516	0.979976	0.953411
High	Q8NI27	THO complex subunit 2 OS=Homo sapiens OX=9606 GN=THOC2 PE=1 SV=2	6	8	70	1593	182.7	8.44	2.71044e+07	5.00071e+07	5.15101e+07	4.1127e+07	5.61363e+07	3.78623e+07	53900122	65089043	4.99519e+07	2.01534e+07	3.18546e+07	44214141	0.851	0.902	1.348	1.445	1.573	0.849495	0.999079	0.969522	0.979976	0.96637
High	O15160	DNA-directed RNA polymerases I and III subunit RPAC1 OS=Homo sapiens OX=9606 GN=POLR1C PE=1 SV=1	18	5	26	346	39.2	5.5	2.7024e+07	18915409	12895012	23755842	26016625	23894100	22543369	19130256	1.93487e+07	2.8888e+06	1.72895e+06	940536	0.975	0.847	4.729	4.073	4.811	0.945627	0.956107	0.604299	0.914601	0.704275
High	Q6ZNA4	E3 ubiquitin-protein ligase Arkadia OS=Homo sapiens OX=9606 GN=RNF111 PE=1 SV=3	9	7	40	994	108.8	7.15	26938780	3.11585e+07	32038795	1.62281e+07	21965661	2.02554e+07	4.66504e+07	3.91966e+07	3.94432e+07	69739.9			0.684	0.437	71.741	55.801	100	0.0781359	0.0259456	6.56497e-05	2.20749e-05	7.19824e-17
High	Q99460	26S proteasome non-ATPase regulatory subunit 1 OS=Homo sapiens OX=9606 GN=PSMD1 PE=1 SV=2	7	6	38	953	105.8	5.39	2.68794e+07	27589398	21255655	3.34526e+07	2.48067e+07	2.51065e+07	3.40917e+07	4.5873e+07	4.57516e+07	2.10253e+06	7.78529e+06	3.59348e+06	0.847	0.999	4.855	5.767	5.459	0.855032	0.995451	0.744435	0.737032	0.789705
High	Q86U90	Threonylcarbamoyl-AMP synthase OS=Homo sapiens OX=9606 GN=YRDC PE=1 SV=1	18	4	34	279	29.3	8.57	2.68602e+07	3.17944e+07	3.1244e+07	3.1897e+07	33614117	3.20877e+07	2.3676e+07	2.18748e+07	1.969e+07	1.85166e+07	1.45623e+07	2.102e+07	1.327	1.41	1.573	1.536	1.135	0.0465821	0.533189	0.98193	0.979976	0.811709
High	P53621	Coatomer subunit alpha OS=Homo sapiens OX=9606 GN=COPA PE=1 SV=2	8	9	40	1224	138.3	7.66	2.68525e+07	2.67157e+07	3.31888e+07	5.45924e+07	6.54501e+07	7.03811e+07	3.20528e+07	2.67942e+07	32164824	17784546	1.11915e+07	1.34573e+07	0.794	1.643	1.223	2.402	1.439	0.622451	0.107001	0.910461	0.982396	0.96637
High	P51153	Ras-related protein Rab-13 OS=Homo sapiens OX=9606 GN=RAB13 PE=1 SV=1	21	4	33	203	22.8	9.19	26735526	1.9406e+06	3.27526e+07	3.59123e+06	25850761	2.22338e+07	3.00053e+06	2.83306e+07	2.63299e+07	6.79283e+06	8.85145e+06	7.71538e+06	1.14	1.185	2.931	2.869	2.944	0.476357	0.869956	0.974287	0.979976	0.96637
High	Q9UN37	Vacuolar protein sorting-associated protein 4A OS=Homo sapiens OX=9606 GN=VPS4A PE=1 SV=1	17	6	32	437	48.9	7.8	26587076	35501307	40604138	4.01982e+07	54577868	52036734	3.10481e+07	3.99942e+07	30389644	2.26906e+07	21845513	2.26917e+07	1.055	1.2	1.447	1.598	1.379	0.776934	0.821045	0.973575	0.979976	0.95971
High	Q99733	Nucleosome assembly protein 1-like 4 OS=Homo sapiens OX=9606 GN=NAP1L4 PE=1 SV=1	10	4	28	375	42.8	4.69	26582404	25082383	25684531	27513864	27445316	29178452	27292878	25062129	24375831	13750419	22551070	9041879	1.022	1.107	1.388	1.375	1.44	0.881754	0.946527	0.960555	0.934511	0.949679
High	P78344	Eukaryotic translation initiation factor 4 gamma 2 OS=Homo sapiens OX=9606 GN=EIF4G2 PE=1 SV=1	9	8	38	907	102.3	7.14	2.64573e+07	2.28545e+07	2.44666e+07	3.60359e+07	3.55872e+07	2.84504e+07	2.71928e+07	2.33448e+07	1.85386e+07	4.91009e+07	3.83992e+07	3.26198e+07	0.957	1.194	0.62	0.89	0.664	0.967804	0.862278	0.538071	0.842943	0.545326
High	Q14739	Delta(14)-sterol reductase LBR OS=Homo sapiens OX=9606 GN=LBR PE=1 SV=2	7	4	35	615	70.7	9.36	26455264	3.28989e+07	3.53619e+07	4.94509e+07	6.04857e+07	64691707	39721508	44229859	4.10656e+07	1.35056e+07	1.06754e+07	1.21133e+07	0.774	1.387	2.387	4.332	3.324	0.463222	0.426725	0.991817	0.913955	0.96637
High	Q8N7H5	RNA polymerase II-associated factor 1 homolog OS=Homo sapiens OX=9606 GN=PAF1 PE=1 SV=2	19	10	49	531	59.9	4.63	2.64483e+07	5.34723e+07	32801587	2.03832e+07	4.93765e+07	7.44242e+06	3.90958e+07	43491037	47871606	3.13413e+06	4.82673e+06	1.33435e+07	0.83	0.605	2.81	2.079	3.632	0.768619	0.373352	0.977001	0.979976	0.96637
High	Q14247	Src substrate cortactin OS=Homo sapiens OX=9606 GN=CTTN PE=1 SV=2	14	6	47	550	61.5	5.4	2.6448e+07	27768392	2.85411e+07	1.77349e+07	2.5247e+07	1.35002e+07	3.19016e+07	2.54622e+07	30966111	9.76573e+06	1.41428e+07	9.83306e+06	0.999	0.778	2.259	2.128	2.248	0.901517	0.862278	0.996112	0.979976	0.992049
High	P52907	F-actin-capping protein subunit alpha-1 OS=Homo sapiens OX=9606 GN=CAPZA1 PE=1 SV=3	16	3	30	286	32.9	5.69	2.62485e+07	2.70436e+07	2.85617e+07	2.05311e+07	2.95521e+07	2.36353e+07	2.66621e+07	33790880	30851711	9.09831e+06	8.3297e+06	9.94746e+06	0.922	0.78	2.877	2.423	3.14	0.988533	0.868418	0.97219	0.999785	0.96637
High	P07099	Epoxide hydrolase 1 OS=Homo sapiens OX=9606 GN=EPHX1 PE=1 SV=1	16	6	31	455	52.9	7.25	2.6161e+07	48070395	5.37799e+07	5.49044e+07	1.00406e+08	9.4723e+07	2.62991e+07	3.33871e+07	5.30222e+07	2.47444e+07	3.20211e+07	3.44426e+07	0.899	1.443	1.208	2.026	1.306	0.946965	0.202462	0.946991	0.996181	0.96637
High	P22314	Ubiquitin-like modifier-activating enzyme 1 OS=Homo sapiens OX=9606 GN=UBA1 PE=1 SV=3	10	9	42	1058	117.8	5.76	26082516	1.83749e+07	2.19635e+07	1.49545e+07	1.79453e+07	15306987	2.20669e+07	3.72124e+07	1.95038e+07	7.80929e+06	7.38625e+06	8.13736e+06	1.023	0.827	2.317	1.925	2.344	0.881754	0.929387	0.996764	0.979976	0.999481
High	P84085	ADP-ribosylation factor 5 OS=Homo sapiens OX=9606 GN=ARF5 PE=1 SV=2	40	7	61	180	20.5	6.79	26078188	24763224	36521667	2.32459e+07	2.94493e+07	33533867	30382440	31470351	2.96751e+07	66184508	6.71742e+07	7.02067e+07	1.039	0.985	0.462	0.433	0.467	0.826451	0.999079	0.416042	0.412717	0.406881
High	Q9GZS1	DNA-directed RNA polymerase I subunit RPA49 OS=Homo sapiens OX=9606 GN=POLR1E PE=1 SV=3	11	5	28	419	47.2	8.94	2.60506e+07	2.57982e+07	2.43298e+07	10365109	2.1893e+07	2.3881e+07	2.55424e+07	2.32322e+07	27198999	3.05025e+06	1.25536e+06	3.23529e+06	1.03	0.812	6.984	5.804	7.357	0.879164	0.915286	0.445931	0.646853	0.445187
High	P63208	S-phase kinase-associated protein 1 OS=Homo sapiens OX=9606 GN=SKP1 PE=1 SV=2	8	2	15	163	18.6	4.54	25895446	27260494	26032146	19545016	24201006	23752262	25391148	34371084	29168788	6837297	8.02803e+06	8854704	0.846	0.77	3.14	2.859	3.714	0.868736	0.862278	0.969522	0.979976	0.96637
High	Q9BZX2	Uridine-cytidine kinase 2 OS=Homo sapiens OX=9606 GN=UCK2 PE=1 SV=1	24	5	40	261	29.3	6.7	2.57875e+07	3.19257e+07	3.56316e+07	3.40063e+07	3.68466e+07	3.78272e+07	2.86738e+07	25548667	2.70625e+07	5.61942e+07	61488753	5.56077e+07	1.171	1.309	0.609	0.66	0.504	0.34376	0.698874	0.586245	0.676989	0.475995
High	Q9BVC6	Transmembrane protein 109 OS=Homo sapiens OX=9606 GN=TMEM109 PE=1 SV=1	9	2	10	243	26.2	10.48	2.57717e+07	3.56351e+06	5392013	4.68012e+07	4.83085e+07	32483829	33313235	4401904	5.22123e+06	8.95323e+06	1.60503e+06	8.40438e+06	0.822	1.462	2.723	4.789	3.265	0.852385	0.452072	0.960555	0.883318	0.941425
High	Q9Y2X9	Zinc finger protein 281 OS=Homo sapiens OX=9606 GN=ZNF281 PE=1 SV=1	23	13	78	895	96.9	8.48	2.57019e+07	42218269	3.89325e+07	3.48417e+07	4.1361e+07	3.88177e+07	3.28372e+07	3.42927e+07	3.57859e+07	6.68678e+07	6.20224e+07	6.51145e+07	1.187	1.108	0.675	0.605	0.574	0.261578	0.905212	0.650915	0.611415	0.532042
High	Q9H6S0	3'-5' RNA helicase YTHDC2 OS=Homo sapiens OX=9606 GN=YTHDC2 PE=1 SV=2	10	11	65	1430	160.1	8.4	2.5553e+07	3.39001e+07	2.18372e+07	2.1874e+07	2.98042e+07	3.53747e+07	3.63755e+07	43212418	43458894	9.0935e+06	7.2921e+06	1.31365e+07	0.855	0.778	2.416	2.223	2.829	0.881754	0.876737	0.991817	0.984542	0.971587
High	P33316	Deoxyuridine 5'-triphosphate nucleotidohydrolase, mitochondrial OS=Homo sapiens OX=9606 GN=DUT PE=1 SV=4	17	3	15	252	26.5	9.36	2.53258e+07	13923250	16671418	2.06826e+07	23604423	12157480	2.04482e+07	9445651	12113202	4.75164e+06	5845753	5.76005e+06	1.351	1.041	2.93	2.171	2.103	0.0836423	0.99035	0.958845	0.984542	0.988107
High	P35250	Replication factor C subunit 2 OS=Homo sapiens OX=9606 GN=RFC2 PE=1 SV=3	18	5	24	354	39.1	6.44	2.52897e+07	2.69687e+07	2.52563e+07	30335144	31481665	21041916	22776702	1.65738e+07	1.69405e+07	1.9915e+07	31885277	2.05189e+07	1.221	1.381	0.959	1.104	0.805	0.232866	0.641222	0.776172	0.898661	0.545326
High	Q9Y3F4	Serine-threonine kinase receptor-associated protein OS=Homo sapiens OX=9606 GN=STRAP PE=1 SV=1	17	6	38	350	38.4	5.12	2.50925e+07	2.95344e+07	55560305	3.7413e+07	2.85434e+07	2.98921e+07	22736433	4.17917e+07	3.22289e+07	1.53624e+07	2.24365e+07	10451106	0.947	0.914	2.59	2.293	2.575	0.986596	0.999079	0.991817	0.990451	0.982386
High	Q5T8P6	RNA-binding protein 26 OS=Homo sapiens OX=9606 GN=RBM26 PE=1 SV=3	9	8	37	1007	113.5	9.16	2.50651e+07	2.68732e+07	2.42932e+07	21856782	2.10117e+07	1.9379e+07	2.53534e+07	2.2363e+07	2.55301e+07	1.08222e+07	8.56587e+06	1.10255e+07	1.044	0.855	2.317	1.985	2.276	0.849132	0.958974	0.995475	0.979976	0.995972
High	P16615	Sarcoplasmic/endoplasmic reticulum calcium ATPase 2 OS=Homo sapiens OX=9606 GN=ATP2A2 PE=1 SV=1	15	14	69	1042	114.7	5.34	2.48749e+07	2.51315e+07	4.40242e+07	8.60786e+07	9.57792e+07	8.94241e+07	5.25523e+07	5.66446e+07	6.78077e+07	2.43589e+07	2.96988e+07	2.57639e+07	0.682	1.287	1.243	2.087	1.677	0.0654149	0.487086	0.938663	0.999785	0.96637
High	Q8WUM0	Nuclear pore complex protein Nup133 OS=Homo sapiens OX=9606 GN=NUP133 PE=1 SV=2	13	13	58	1156	128.9	5.1	2.48719e+07	3.31153e+07	3.27989e+07	2.41332e+07	2.78493e+07	2.43493e+07	2.11673e+07	3.04658e+07	2.33956e+07	32886335	4.81877e+07	31901534	0.975	0.971	0.901	0.896	0.878	0.931186	0.99977	0.802754	0.810305	0.7177
High	O95163	Elongator complex protein 1 OS=Homo sapiens OX=9606 GN=ELP1 PE=1 SV=3	8	7	29	1332	150.2	5.94	2.47529e+07	2.06829e+07	1.81434e+07	2.54693e+07	2.85135e+07	2.92365e+07	2.17273e+07	2.27942e+07	2.16855e+07	1.34581e+06	1.60137e+06	3.03911e+06	0.951	1.092	4.877	6.474	5.096	0.984449	0.957158	0.58826	0.662856	0.670591
High	P61289	Proteasome activator complex subunit 3 OS=Homo sapiens OX=9606 GN=PSME3 PE=1 SV=1	26	6	28	254	29.5	5.95	24720127	33477835	40686294	2.32314e+07	3.29846e+07	3.20447e+07	2.79541e+07	2.28481e+07	43806807	5851785	5701971	1.09045e+07	1.008	0.79	3.083	2.187	2.79	0.883672	0.898235	0.967893	0.984542	0.971587
High	P63010	AP-2 complex subunit beta OS=Homo sapiens OX=9606 GN=AP2B1 PE=1 SV=1	15	12	42	937	104.5	5.38	2.45991e+07	30007246	3.09641e+07	2.12338e+07	1.51216e+07	2.15013e+07	70453250	4.66726e+07	7.05635e+07	8.29927e+06	1.30808e+07	1.24096e+07	0.553	0.451	2.475	1.942	3.495	5.10468e-05	0.0173152	0.991817	0.979976	0.96637
High	P55265	Double-stranded RNA-specific adenosine deaminase OS=Homo sapiens OX=9606 GN=ADAR PE=1 SV=4	16	16	47	1226	136	8.65	2.45815e+07	3.67779e+07	2.50658e+07	1.84112e+07	2.4496e+07	1.84039e+07	2.34701e+07	2.29483e+07	1.71085e+07	54223137	6.52852e+07	58263324	1.058	1.131	0.526	0.537	0.52	0.763833	0.936457	0.484993	0.495142	0.491222
High	Q8TEX9	Importin-4 OS=Homo sapiens OX=9606 GN=IPO4 PE=1 SV=2	6	7	42	1081	118.6	4.96	2.44916e+07	2.12555e+07	1.86011e+07	4.30447e+07	54200630	4.01445e+07	5.07181e+07	31859086	2.70114e+07	7.89682e+06	4.09185e+06	4.12853e+06	0.87	1.43	3.746	7.756	5.048	0.892156	0.41831	0.87924	0.615225	0.784957
High	Q96JC9	ELL-associated factor 1 OS=Homo sapiens OX=9606 GN=EAF1 PE=1 SV=1	9	2	16	268	29	5.4	2.4491e+07	2.9028e+07	3.21557e+07	1.62986e+07	2.11745e+07	2.14956e+07	36231895	32572371	2.82729e+07				0.895	0.582	100	100	100	0.940944	0.278582	6.67078e-17	7.66667e-17	7.19824e-17
High	P0C0S5	Histone H2A.Z OS=Homo sapiens OX=9606 GN=H2AZ1 PE=1 SV=2	31	5	49	128	13.5	10.58	24438653	104842287	103486874	47733740	125891636	141355950	1.30535e+07	7.84778e+07	98679028	1.15553e+08	186139484	186614528	1.74	2.449	0.318	0.449	0.167	3.02264e-07	3.16417e-05	0.219771	0.421202	0.0464687
High	P61020	Ras-related protein Rab-5B OS=Homo sapiens OX=9606 GN=RAB5B PE=1 SV=1	27	5	53	215	23.7	8.13	24209049	26973859	2.77128e+07	19841817	31787342	21556522	16350358	25709363	2.78119e+07	17638819	25575317	21640459	1.031	1.063	1.176	1.289	1.127	0.868736	0.978677	0.914802	0.918654	0.830152
High	Q00587	Cdc42 effector protein 1 OS=Homo sapiens OX=9606 GN=CDC42EP1 PE=1 SV=1	17	5	36	391	40.3	7.15	2.41695e+07	2.69269e+07	3.02722e+07	3.40311e+07	3.41921e+07	2.35469e+07	27930476	2.00487e+07	22026798	3.40639e+07	26363458	3.48893e+07	1.036	1.117	0.973	0.972	0.916	0.852385	0.92487	0.842714	0.883214	0.742996
High	O94906	Pre-mRNA-processing factor 6 OS=Homo sapiens OX=9606 GN=PRPF6 PE=1 SV=1	10	9	64	941	106.9	8.25	2.41554e+07	28876477	3.03795e+07	2.92159e+07	3.74567e+07	3.1507e+07	2.94862e+07	2.76008e+07	2.55945e+07	1.91061e+07	2.07157e+07	1.63298e+07	0.983	1.201	1.451	1.751	1.477	0.912369	0.862278	0.969522	0.979976	0.96637
High	P43246	DNA mismatch repair protein Msh2 OS=Homo sapiens OX=9606 GN=MSH2 PE=1 SV=1	13	12	94	934	104.7	5.77	2.41466e+07	3.66536e+07	30814788	4.78217e+07	5.47545e+07	5.34764e+07	3.90276e+07	23332468	2.34171e+07	3.65647e+07	4.15676e+07	3.63967e+07	0.915	1.348	0.93	1.291	0.963	0.979343	0.537587	0.823113	0.979976	0.772963
High	Q9BRJ7	Tudor-interacting repair regulator protein OS=Homo sapiens OX=9606 GN=NUDT16L1 PE=1 SV=1	25	4	25	211	23.3	8.91	2.40467e+07	2.02862e+07	2.51351e+07	29097409	2.68935e+07	27810573	27908946	27194318	30384034	22563269	1.79398e+07	17097981	1.033	1.081	1.282	1.397	1.363	0.868023	0.957158	0.924674	0.957996	0.946402
High	O96000	NADH dehydrogenase [ubiquinone] 1 beta subcomplex subunit 10 OS=Homo sapiens OX=9606 GN=NDUFB10 PE=1 SV=3	30	5	49	172	20.8	8.48	24044152	23130268	2.20598e+07	2.18971e+07	2.4646e+07	2.66389e+07	2.87865e+07	2.68707e+07	2.27759e+07	41928629	5.12439e+07	50842620	0.85	0.885	0.536	0.564	0.618	0.878295	0.983143	0.457815	0.537185	0.566443
High	Q9NVJ2	ADP-ribosylation factor-like protein 8B OS=Homo sapiens OX=9606 GN=ARL8B PE=1 SV=1	22	4	26	186	21.5	8.43	2.39847e+07	2.93163e+07	3.09728e+07	3.0821e+07	3.13104e+07	3.08809e+07	3.17421e+07	2.60397e+07	3.49177e+07	3.59863e+07	4.92542e+07	4.2094e+07	0.986	1.163	0.587	0.718	0.532	0.912537	0.868418	0.522992	0.710555	0.48328
High	P51659	Peroxisomal multifunctional enzyme type 2 OS=Homo sapiens OX=9606 GN=HSD17B4 PE=1 SV=3	10	7	34	736	79.6	8.84	23924615	1.65141e+07	1.30465e+07	1.87497e+07	1.25804e+07	2.17774e+07	2.03953e+07	2.90779e+07	2.01939e+07	1.16248e+07	8.2389e+06	7.89615e+06	0.954	0.968	1.525	1.567	1.821	0.980517	0.999941	0.965182	0.977101	0.96637
High	Q13838	Spliceosome RNA helicase DDX39B OS=Homo sapiens OX=9606 GN=DDX39B PE=1 SV=1	17	7	46	428	49	5.67	2.38764e+07	51725912	40865548	5.20537e+07	64064423	5.69808e+07	27872563	4.66905e+07	1.94962e+07	1.36212e+07	1.44807e+07	8.45021e+06	1.029	1.309	2.424	3.206	2.291	0.868736	0.606773	0.991817	0.979976	0.998528
High	P09496	Clathrin light chain A OS=Homo sapiens OX=9606 GN=CLTA PE=1 SV=1	17	5	27	248	27.1	4.51	2.37772e+07	3.65816e+07	32860102	3.58882e+07	4.02737e+07	30887856	3.88891e+07	2.7122e+07	4.48744e+07	2.70417e+06	8610924	6.43669e+06	1.167	1.148	3.49	3.49	2.993	0.334197	0.862278	0.924702	0.979976	0.96637
High	Q96T76	MMS19 nucleotide excision repair protein homolog OS=Homo sapiens OX=9606 GN=MMS19 PE=1 SV=2	5	6	28	1030	113.2	6.35	2.37061e+07	51636109	6.66075e+07	2.47912e+07	4.61521e+07	45432396	2.75593e+07	57558072	5.50246e+07	4.40179e+06	1.21331e+07	9.58761e+06	0.937	0.859	3.905	3.474	4.117	0.999941	0.973358	0.879238	0.979976	0.949679
High	Q15773	Myeloid leukemia factor 2 OS=Homo sapiens OX=9606 GN=MLF2 PE=1 SV=1	33	5	30	248	28.1	6.9	2.35305e+07	23180538	1.90331e+07	2.06533e+07	1.96739e+07	1.82378e+07	3.57891e+07	26015682	2.64229e+07	418802	660145		0.819	0.702	7.496	6.601	8.672	0.748728	0.717547	0.344299	0.447804	0.278372
High	P24534	Elongation factor 1-beta OS=Homo sapiens OX=9606 GN=EEF1B2 PE=1 SV=3	19	3	22	225	24.7	4.67	2.35047e+07	2.68811e+07	2.5222e+07	2.25316e+07	1.99412e+07	2.14982e+07	3.65408e+07	3.15443e+07	3.39425e+07	5.07892e+06	6.54635e+06	8.13394e+06	0.739	0.636	3.11	2.647	3.897	0.297902	0.497926	0.969522	0.984542	0.949679
High	O75419	Cell division control protein 45 homolog OS=Homo sapiens OX=9606 GN=CDC45 PE=1 SV=1	13	7	47	566	65.5	5.53	23489404	3.58665e+07	3.65112e+07	27732771	4.40038e+07	3.46898e+07	1.89258e+07	2.60445e+07	2.43163e+07	7.95102e+06	1.24163e+07	1.2089e+07	0.989	1.232	2.754	2.996	2.31	0.90948	0.848722	0.976221	0.979976	0.997261
High	O43164	E3 ubiquitin-protein ligase Praja-2 OS=Homo sapiens OX=9606 GN=PJA2 PE=1 SV=4	10	5	32	708	78.2	4.39	2.33579e+07	2.8967e+07	3.12026e+07	2.5386e+07	2.43833e+07	2.76051e+07	2.66677e+07	2.70749e+07	3.0019e+07	1.33565e+06	842165	1.24966e+06	0.941	0.952	14.474	13.334	16.972	0.991	0.999079	0.0948487	0.117753	0.0438729
High	P09429	High mobility group protein B1 OS=Homo sapiens OX=9606 GN=HMGB1 PE=1 SV=3	31	7	41	215	24.9	5.74	2.33461e+07	2.89818e+07	2.63875e+07	2.15429e+07	2.77667e+07	2.75267e+07	2.92202e+07	2.61182e+07	3.49062e+07	1.12998e+08	1.14838e+08	1.14019e+08	0.884	0.967	0.193	0.239	0.24	0.918822	0.999079	0.0697151	0.124116	0.114554
High	Q8NBE8	Kelch-like protein 23 OS=Homo sapiens OX=9606 GN=KLHL23 PE=1 SV=1	10	4	23	558	63.9	5.62	2.3323e+07	2.1938e+07	2.27989e+07	1.18378e+07	9.08289e+06	8.30382e+06	27133877	26758332	24604087	3.24506e+06	2.32203e+06	1.56009e+06	0.856	0.671	4.569	3.583	5.338	0.881754	0.598169	0.739619	0.919788	0.710094
High	Q12904	Aminoacyl tRNA synthase complex-interacting multifunctional protein 1 OS=Homo sapiens OX=9606 GN=AIMP1 PE=1 SV=2	33	6	19	312	34.3	8.43	2.32363e+07	6312454	5.79421e+06	2.06006e+07	13756649	6.27162e+06	18166115	7160911	5521024		1553176	1.58872e+06	0.882	0.876	3.689	3.993	4.003	0.91175	0.969876	0.745866	0.862297	0.836698
High	Q00341	Vigilin OS=Homo sapiens OX=9606 GN=HDLBP PE=1 SV=2	7	8	40	1268	141.4	6.87	2.32257e+07	20493481	1.34109e+07	1.50495e+07	1.71016e+07	1.86332e+07	2.19794e+07	1.10615e+07	1.90065e+07	5.10559e+06	8.2898e+06	6.6149e+06	0.864	0.91	2.601	2.073	3.483	0.883672	0.995451	0.991817	0.979976	0.96637
High	O60907	F-box-like/WD repeat-containing protein TBL1X OS=Homo sapiens OX=9606 GN=TBL1X PE=1 SV=3	10	4	24	577	62.5	6.55	2.30952e+07	35869121	33660860	2.33277e+07	2.69116e+07	2.43043e+07	25308340	30681650	3.36076e+07	1.94649e+06	1.01592e+07	8.62539e+06	0.985	0.853	2.97	2.346	3.3	0.90948	0.969876	0.969522	0.994678	0.96637
High	Q9Y314	Nitric oxide synthase-interacting protein OS=Homo sapiens OX=9606 GN=NOSIP PE=1 SV=1	25	5	32	301	33.2	8.82	2.29238e+07	2.23151e+07	1.27632e+07	18967059	1.25356e+07	2.0361e+07	1.83401e+07	9.68851e+06	9.91036e+06	1.35114e+07	7.31328e+06	7.55098e+06	1.286	1.122	1.737	1.546	1.382	0.143457	0.94304	0.984945	0.968279	0.919732
High	Q8IZ41	Ras and EF-hand domain-containing protein OS=Homo sapiens OX=9606 GN=RASEF PE=1 SV=1	12	7	51	740	82.8	5.11	2.29145e+07	2.86143e+07	2.61625e+07	2.43587e+07	1.94762e+07	1.88007e+07	3.13879e+07	24662585	3.49261e+07	1.2111e+07	6.56992e+06	9.03615e+06	0.933	0.714	2.754	2.012	2.953	0.999941	0.740616	0.982018	0.979976	0.96637
High	P07199	Major centromere autoantigen B OS=Homo sapiens OX=9606 GN=CENPB PE=1 SV=2	11	5	22	599	65.1	4.55	22863928	2.63677e+07	2.18333e+07	5.57697e+06	2.22272e+07	6600577	27819964	3.14045e+07	2.78399e+07	3.32956e+06	6.02857e+06	8.01051e+06	0.799	0.583	3.682	2.61	4.484	0.659781	0.273413	0.906594	0.979976	0.850867
High	P12268	Inosine-5'-monophosphate dehydrogenase 2 OS=Homo sapiens OX=9606 GN=IMPDH2 PE=1 SV=2	8	4	37	514	55.8	6.9	22788570	29943118	32857776	1.87765e+07	13995016	1.15564e+07	3.4006e+07	17497700	27715415	6.99797e+06	7759314	7.03879e+06	0.814	0.707	2.04	1.743	2.542	0.730185	0.74075	0.996764	0.979976	0.9828
High	Q96SU4	Oxysterol-binding protein-related protein 9 OS=Homo sapiens OX=9606 GN=OSBPL9 PE=1 SV=2	8	6	42	736	83.1	6.18	2.2751e+07	2.53592e+07	1.63656e+07	21850695	1.73885e+07	2.3313e+07	2.19682e+07	1.37796e+07	1.40588e+07	9.91274e+06	6.23514e+06	4.46282e+06	1.032	1.12	2.05	2.167	2.031	0.878295	0.946857	0.991817	0.980455	0.97747
High	Q9H0D6	5'-3' exoribonuclease 2 OS=Homo sapiens OX=9606 GN=XRN2 PE=1 SV=1	9	8	52	950	108.5	7.47	2.27137e+07	25412265	2.61518e+07	2.58383e+07	2.97599e+07	20741417	2.38526e+07	17997806	20819334	1.79227e+06	3.97754e+06	7.03724e+06	0.882	0.885	2.73	2.255	3.258	0.90948	0.978861	0.987823	0.987329	0.96637
High	Q7L2E3	ATP-dependent RNA helicase DHX30 OS=Homo sapiens OX=9606 GN=DHX30 PE=1 SV=1	10	10	39	1194	133.9	8.78	2.25002e+07	2.15265e+07	2.15752e+07	3.03296e+07	3.0616e+07	2.19564e+07	2.43319e+07	1.80117e+07	20512459	9.07164e+06	7.08173e+06	7.36919e+06	0.82	1.015	2.204	2.709	2.77	0.763556	0.997409	0.999847	0.982396	0.971587
High	Q9HCK8	Chromodomain-helicase-DNA-binding protein 8 OS=Homo sapiens OX=9606 GN=CHD8 PE=1 SV=5	5	11	22	2581	290.3	6.47	2.24287e+07	1.69928e+07	1.36731e+07	1.64153e+07	2.14824e+07	2.19161e+07	1.78311e+07	1.72965e+07	1.51032e+07	5.11261e+06	9.03725e+06	6.70456e+06	0.943	1.243	3.088	3.705	3.184	0.993749	0.862278	0.960555	0.978792	0.96637
High	Q9NVU7	Protein SDA1 homolog OS=Homo sapiens OX=9606 GN=SDAD1 PE=1 SV=3	6	4	21	687	79.8	9.25	22278635	2.48484e+07	21073771	2.39368e+07	21457670	2.24558e+07	2.82003e+07	2.83772e+07	2.5125e+07	12008406	11407483	8.08963e+06	0.916	0.809	2.137	2.024	2.601	0.979343	0.908784	0.996764	0.979976	0.978883
High	Q99541	Perilipin-2 OS=Homo sapiens OX=9606 GN=PLIN2 PE=1 SV=2	10	4	31	437	48	6.8	22255033	1.77135e+07	1.43547e+07	9.8608e+06	3.47908e+07	7842141	1.79602e+07	13572877	14130206	3.25114e+07	28240807	30252915	1.117	0.695	0.57	0.35	0.479	0.635902	0.621667	0.47129	0.111498	0.256075
High	Q8NHQ9	ATP-dependent RNA helicase DDX55 OS=Homo sapiens OX=9606 GN=DDX55 PE=1 SV=3	21	12	59	600	68.5	9.25	2.2091e+07	2.13196e+07	2.33643e+07	2.2679e+07	2.4813e+07	1.92745e+07	30740877	2.74329e+07	2.69491e+07	5.50782e+07	54120179	5.23447e+07	0.899	0.844	0.472	0.452	0.529	0.94995	0.954116	0.379095	0.382742	0.494956
High	P42568	Protein AF-9 OS=Homo sapiens OX=9606 GN=MLLT3 PE=1 SV=2	9	4	24	568	63.3	8.63	22034590	2.76925e+07	33233383	16090197	1.62053e+07	1.80003e+07	2.33392e+07	2.84601e+07	32614906			181810	0.929	0.813	43.909	39.462	50.188	0.998679	0.911848	0.000526967	0.000105423	0.000324067
High	Q15717	ELAV-like protein 1 OS=Homo sapiens OX=9606 GN=ELAVL1 PE=1 SV=2	16	4	27	326	36.1	9.17	21965044	1.6156e+07	1.95331e+07	2.12975e+07	1.97965e+07	1.68307e+07	2.18514e+07	1.61123e+07	1.55938e+07	1.47708e+07	1.0865e+07	1.32905e+07	1.043	1.08	1.509	1.405	1.489	0.856958	0.969876	0.965816	0.939778	0.956146
High	Q14684	Ribosomal RNA processing protein 1 homolog B OS=Homo sapiens OX=9606 GN=RRP1B PE=1 SV=3	14	7	51	758	84.4	9.76	21962736	2.15432e+07	3.48522e+07	15427678	2.19964e+07	37973224	2.32463e+07	2.83354e+07	3.85573e+07	3247864	1.1502e+07	8.50324e+06	0.921	1.039	2.294	2.748	2.67	0.986191	0.986605	0.996764	0.979976	0.97747
High	Q8WXA9	Splicing regulatory glutamine/lysine-rich protein 1 OS=Homo sapiens OX=9606 GN=SREK1 PE=1 SV=1	14	4	21	508	59.3	10.39	2.19303e+07	13390780	15531010	1.57368e+07	10770094	4.59727e+06	2.26012e+07	4247153	8.31383e+06	134059215	93591137	76421089	1.382	1.021	0.204	0.144	0.153	0.0593849	0.995451	0.0808403	0.0329593	0.03612
High	Q5T3I0	G patch domain-containing protein 4 OS=Homo sapiens OX=9606 GN=GPATCH4 PE=1 SV=2	18	6	29	446	50.4	9.63	2.18238e+07	35214364	3.16961e+07	2.90215e+07	3.17896e+07	28600539	1.98405e+07	31113784	24852442	30280709	33663309	2.77745e+07	0.901	1.212	1.055	1.458	1.331	0.953778	0.862278	0.882179	0.979976	0.953195
High	Q13895	Bystin OS=Homo sapiens OX=9606 GN=BYSL PE=1 SV=3	20	6	46	437	49.6	8.12	2.18235e+07	2.29483e+07	27730392	3.43837e+07	34755999	3.50803e+07	2.67809e+07	101200103	3.99499e+07	2.01582e+07	3.12138e+07	2.05523e+07	0.709	0.922	1.253	1.439	1.9	0.16534	0.999079	0.914802	0.979976	0.971587
High	Q8IY67	Ribonucleoprotein PTB-binding 1 OS=Homo sapiens OX=9606 GN=RAVER1 PE=1 SV=1	15	5	33	606	63.8	8.48	2.16931e+07	1.92595e+07	2.04234e+07	1.50165e+07	19006428	1.46183e+07	2.7689e+07	29472665	2.38239e+07	4.29647e+07	3.85857e+07	3.91036e+07	0.837	0.621	0.491	0.387	0.635	0.84868	0.440492	0.39975	0.250147	0.560718
High	P07305	Histone H1.0 OS=Homo sapiens OX=9606 GN=H1-0 PE=1 SV=3	14	3	28	194	20.9	10.84	2.16776e+07	20294174	1.95001e+07	1.98717e+07	1.63109e+07	1.54858e+07	1.83802e+07	16365615	1.86372e+07	1.76119e+07	1.55671e+07	1.64511e+07	1.165	0.932	1.385	1.043	1.143	0.38964	0.999079	0.951929	0.78013	0.798746
High	P51784	Ubiquitin carboxyl-terminal hydrolase 11 OS=Homo sapiens OX=9606 GN=USP11 PE=1 SV=3	7	4	20	963	109.7	5.45	2.16636e+07	1.53149e+07	7.15574e+06	13655953	5.34059e+06	5066679	27966069	21021334	19619146				0.778	0.51	100	100	100	0.558471	0.0740059	6.67078e-17	7.66667e-17	7.19824e-17
High	O00303	Eukaryotic translation initiation factor 3 subunit F OS=Homo sapiens OX=9606 GN=EIF3F PE=1 SV=1	19	5	21	357	37.5	5.45	2.16481e+07	1.80019e+07	15769199	22589196	1.59798e+07	1.70824e+07	2.27697e+07	2.09271e+07	1.45521e+07	2.98571e+06	2.62289e+06	2.13398e+06	0.999	1.015	2.881	2.929	3.041	0.901517	0.999079	0.960555	0.979976	0.96637
High	Q8IWS0	PHD finger protein 6 OS=Homo sapiens OX=9606 GN=PHF6 PE=1 SV=1	9	3	17	365	41.3	8.68	21604294	20331556	31754183	2.11651e+07		21093406	24220847	33144588	19437594	120695276	163883624	152414168	1.023	0.854	0.164	0.151	0.21	0.881754	0.958974	0.0444331	0.0380474	0.0830622
High	Q7L2J0	7SK snRNA methylphosphate capping enzyme OS=Homo sapiens OX=9606 GN=MEPCE PE=1 SV=1	18	6	36	689	74.3	9.57	2.15911e+07	2.63663e+07	2.69676e+07	19351263	20721001	1.4462e+07	27655122	3.00436e+07	31504318	8.24395e+06	4.76905e+06	3.09025e+06	0.784	0.642	2.668	2.348	3.378	0.56008	0.509103	0.991817	0.999785	0.96637
High	Q99729	Heterogeneous nuclear ribonucleoprotein A/B OS=Homo sapiens OX=9606 GN=HNRNPAB PE=1 SV=2	9	3	23	332	36.2	8.21	21419960	40436401	13389532	11574376	33996012	37683400	31742041	34697445	12219737				0.965	1.084	100	100	100	0.95555	0.947372	6.67078e-17	7.66667e-17	7.19824e-17
High	Q9UNM6	26S proteasome non-ATPase regulatory subunit 13 OS=Homo sapiens OX=9606 GN=PSMD13 PE=1 SV=2	21	7	33	376	42.9	5.81	2.13445e+07	3.76371e+07	3.79867e+07	2.53901e+07	4.15343e+07	3.69493e+07	1.99018e+07	3.67679e+07	4.11747e+07	1.83961e+06	6.15452e+06	2.40927e+06	1.077	0.947	4.056	3.42	3.342	0.687324	0.999079	0.856304	0.979976	0.96637
High	P26639	Threonine--tRNA ligase 1, cytoplasmic OS=Homo sapiens OX=9606 GN=TARS1 PE=1 SV=3	7	5	19	723	83.4	6.67	2.132e+07	1.14184e+07	9.5527e+06	2.17954e+07	1.74287e+07	9.00584e+06	1.40142e+07	1.8857e+07	1.90717e+07	3.3653e+06	138451	2.60451e+06	0.754	0.821	4.775	5.076	5.995	0.51412	0.917781	0.525196	0.690824	0.508807
High	P33121	Long-chain-fatty-acid--CoA ligase 1 OS=Homo sapiens OX=9606 GN=ACSL1 PE=1 SV=1	10	7	38	698	77.9	7.15	2.12781e+07	5.19179e+06	8.40971e+06	1.61284e+07	7.08261e+06	1.75456e+07	2.36616e+07	1.92011e+07	2.12934e+07	1.96836e+07	2.16724e+07	17952939	1.035	0.975	1.05	0.927	0.996	0.881014	0.999941	0.752414	0.693715	0.738439
High	P07355	Annexin A2 OS=Homo sapiens OX=9606 GN=ANXA2 PE=1 SV=2	22	7	35	339	38.6	7.75	2.12133e+07	2.32642e+07	32737490	3.40545e+07	2.92879e+07	28934352	2.63493e+07	22913163	2.99312e+07	3.90781e+06	2.23931e+06	2.04587e+06	0.99	0.969	2.135	2.04	2.244	0.90948	0.999079	0.998934	0.979976	0.988795
High	Q9H7C9	Mth938 domain-containing protein OS=Homo sapiens OX=9606 GN=AAMDC PE=1 SV=1	28	3	22	122	13.3	8.46	2.11467e+07	22459241	2.70282e+07	1.87622e+07	1.616e+07	1.7035e+07	2.31624e+07	1.96867e+07	1.89433e+07	4.36656e+06	2.45114e+06	2680469	1.016	0.733	4.267	3.58	4.349	0.883672	0.812733	0.791204	0.937084	0.792155
High	Q63HK5	Teashirt homolog 3 OS=Homo sapiens OX=9606 GN=TSHZ3 PE=1 SV=2	8	5	34	1081	118.5	7.25	21085421	24591692	2.47786e+07	1.89283e+07	27225461	2.35179e+07	2.02147e+07	1.26645e+07	20760046	1.80283e+06	4.04145e+06	3.18499e+06	1.137	1.14	6.917	7.122	6.553	0.50551	0.917781	0.450019	0.502528	0.459984
High	P28074	Proteasome subunit beta type-5 OS=Homo sapiens OX=9606 GN=PSMB5 PE=1 SV=3	8	2	6	263	28.5	6.92	21069656	1.11723e+07	16335177	21396640	1.91679e+07	2.0012e+07		11654456	4.38485e+06			607563	4.337	1.836		3.469	5.45	1.56117e-16	0.100977		0.956183	0.593709
High	P28288	ATP-binding cassette sub-family D member 3 OS=Homo sapiens OX=9606 GN=ABCD3 PE=1 SV=1	16	9	42	659	75.4	9.36	2.10475e+07	2.65503e+07	28920268	3.36051e+07	3.1493e+07	2.22819e+07	3.26159e+07	4.33843e+07	42470160	2.23999e+06	694873	2.16218e+06	0.763	0.831	6.241	7.611	7.825	0.451637	0.957158	0.532232	0.551125	0.489637
High	Q9NY93	Probable ATP-dependent RNA helicase DDX56 OS=Homo sapiens OX=9606 GN=DDX56 PE=1 SV=1	9	4	21	547	61.6	9.26	2.10266e+07	3.42328e+07	2.62086e+07	2.26781e+07	3.53332e+07	3.91337e+07	23003090	2.13054e+07	2.73335e+07	19672411	25060297	3.07379e+07	1	1.08	1.157	1.244	1.103	0.890702	0.961759	0.909816	0.957333	0.850096
High	P16435	NADPH--cytochrome P450 reductase OS=Homo sapiens OX=9606 GN=POR PE=1 SV=2	14	8	53	677	76.6	5.58	2.09424e+07	1.67234e+07	1.8129e+07	4.24145e+07	60952907	5.57173e+07	3.14823e+07	2.08866e+07	2.52119e+07	1.40836e+07	8.81787e+06	4.6121e+06	0.868	1.499	1.68	2.833	2.034	0.888311	0.287505	0.974287	0.979976	0.976821
High	Q92499	ATP-dependent RNA helicase DDX1 OS=Homo sapiens OX=9606 GN=DDX1 PE=1 SV=2	11	7	49	740	82.4	7.23	2.0937e+07	2.51717e+07	2.4527e+07	2.22816e+07	3.05466e+07	2.75627e+07	2.77215e+07	3.88107e+07	3.09771e+07	1.43621e+07	2.0369e+07	1.58936e+07	0.833	0.896	1.538	1.709	1.885	0.821144	0.995451	0.97219	0.979976	0.966438
High	Q13637	Ras-related protein Rab-32 OS=Homo sapiens OX=9606 GN=RAB32 PE=1 SV=3	21	5	19	225	25	6.54	20843671	2.65364e+07	2.47784e+07	2.28668e+07	24113740	1.58143e+07	2.2135e+07	23493192	1.56016e+07	4.55376e+06	1.07072e+07	8.11865e+06	1.357	0.888	4.057	2.839	2.99	0.0315101	0.981444	0.879984	0.979976	0.96637
High	P18754	Regulator of chromosome condensation OS=Homo sapiens OX=9606 GN=RCC1 PE=1 SV=1	13	5	26	421	44.9	7.52	20810092	1.92265e+07	1.60893e+07	21046575	1.98095e+07	21368151	1.8791e+07	2.24019e+07	1.71646e+07	1.45844e+07	1.43573e+07	1.45356e+07	1.009	1.054	1.203	1.294	1.203	0.88514	0.983385	0.878203	0.908236	0.839105
High	P55081	Microfibrillar-associated protein 1 OS=Homo sapiens OX=9606 GN=MFAP1 PE=1 SV=2	10	3	30	439	51.9	4.98	2.07624e+07	2.69116e+07	2.67878e+07	21861857	2.73961e+07	28263401	3.00322e+07	2.32869e+07	27844321	29204954	4.30755e+07	44894688	0.971	0.939	0.64	0.646	0.652	0.946965	0.999079	0.580305	0.633761	0.605173
High	Q14671	Pumilio homolog 1 OS=Homo sapiens OX=9606 GN=PUM1 PE=1 SV=3	10	11	56	1186	126.4	6.84	2.06088e+07	2.71555e+07	3.56952e+07	3.05052e+07	5.56056e+07	4.2503e+07	1.3997e+07	3.12257e+07	2.24271e+07	3.35749e+07	3.58669e+07	4.20962e+07	0.933	1.452	0.874	1.045	0.877	0.999941	0.431132	0.765251	0.903831	0.724351
High	Q13409	Cytoplasmic dynein 1 intermediate chain 2 OS=Homo sapiens OX=9606 GN=DYNC1I2 PE=1 SV=3	17	6	41	638	71.4	5.2	20500168	19373358	22885030	2.81912e+07	2.63331e+07	2.75338e+07	2.11867e+07	1.3687e+07	1.51398e+07	3.72102e+06	3.82323e+06	3.45892e+06	1.016	1.213	3.213	3.966	3.204	0.883672	0.862278	0.946991	0.961336	0.96637
High	Q9NX24	H/ACA ribonucleoprotein complex subunit 2 OS=Homo sapiens OX=9606 GN=NHP2 PE=1 SV=1	19	2	19	153	17.2	8.22	20438208	47646794	44675718	27599543	36438698	40205030	25330558	52870618	20591918	12373653	10603534	9579912	0.916	0.748	1.943	1.698	2.104	0.979343	0.862278	0.996764	0.979976	0.97747
High	Q14680	Maternal embryonic leucine zipper kinase OS=Homo sapiens OX=9606 GN=MELK PE=1 SV=3	12	6	41	651	74.6	8.72	2.04238e+07	27660938	1.84303e+07	2.80171e+07	2.91393e+07	2.43638e+07	1.0806e+07	1.62556e+07	1.29346e+07	1.79362e+07	2.07622e+07	1.86381e+07	0.987	1.211	1.384	1.57	1.307	0.923146	0.862278	0.951929	0.979976	0.898165
High	Q7Z7H5	Transmembrane emp24 domain-containing protein 4 OS=Homo sapiens OX=9606 GN=TMED4 PE=1 SV=1	15	3	22	227	25.9	8.28	2.03974e+07	2.01005e+07	1.54849e+07	1.7774e+07	1.94704e+07	1.99719e+07	2.39347e+07	19978027	2.3072e+07	6.28925e+06	1.37123e+07	1.4345e+07	0.9	0.927	1.653	1.662	1.609	0.946965	0.999079	0.974287	0.979976	0.96637
High	P41091	Eukaryotic translation initiation factor 2 subunit 3 OS=Homo sapiens OX=9606 GN=EIF2S3 PE=1 SV=3	12	5	36	472	51.1	8.4	2.03631e+07	25218815	2.57147e+07	2.23407e+07	2.92473e+07	2.29805e+07	2.15464e+07	2.6466e+07	25163929	17124421	20765184	1.68519e+07	0.981	1.015	1.476	1.478	1.4	0.931634	0.999079	0.964329	0.968279	0.943635
High	Q99873	Protein arginine N-methyltransferase 1 OS=Homo sapiens OX=9606 GN=PRMT1 PE=1 SV=3	9	3	22	371	42.4	5.35	20341345	28130870	3.75308e+07	15910090	23641992	25275097	20128393	2.8745e+07	31415793	6.61013e+06	2.42529e+06	8.98112e+06	0.98	0.822	3.26	2.533	3.311	0.920803	0.917781	0.960555	0.992316	0.96637
High	P85037	Forkhead box protein K1 OS=Homo sapiens OX=9606 GN=FOXK1 PE=1 SV=1	7	6	28	733	75.4	9.32	2.03026e+07	1.94013e+07	2.47678e+07	2.35164e+07	26676910	2.26321e+07	2.44614e+07	2.27587e+07	24392165	2.99201e+06	7.59231e+06	3946889	0.868	0.81	2.52	3.128	2.726	0.883684	0.908784	0.991817	0.979976	0.974074
High	P80303	Nucleobindin-2 OS=Homo sapiens OX=9606 GN=NUCB2 PE=1 SV=3	16	6	17	420	50.2	5.12	2.02722e+07	1.20425e+07	1.66171e+07	1.43952e+07	1.13266e+07	1.005e+07	1.37303e+07	1.14396e+07	6.4648e+06	1.36252e+06	1.55503e+06	908776	1.147	0.987	7.247	6.889	6.429	0.549144	0.999079	0.251058	0.376958	0.387946
High	O95159	Zinc finger protein-like 1 OS=Homo sapiens OX=9606 GN=ZFPL1 PE=1 SV=2	6	2	20	310	34.1	8.07	2.02656e+07	20150950	22571122	2.05021e+07	1.75045e+07	17808181	2.24074e+07	1.84065e+07	20062615	8.12186e+06	11255909	8.42725e+06	1.083	0.927	2.288	2.563	2.431	0.694797	0.999079	0.996764	0.984542	0.99258
High	Q9NXF1	Testis-expressed protein 10 OS=Homo sapiens OX=9606 GN=TEX10 PE=1 SV=2	8	5	30	929	105.6	9.36	2.02166e+07	2.2933e+07	2.32992e+07	1.91446e+07	2.63887e+07	30543775	1.3047e+07	2.07927e+07	1.62137e+07	4.17446e+06	5.84199e+06	4.74035e+06	1.04	1.305	3.594	4.389	3.76	0.841815	0.762912	0.914802	0.918654	0.90501
High	Q96SB4	SRSF protein kinase 1 OS=Homo sapiens OX=9606 GN=SRPK1 PE=1 SV=2	13	7	48	655	74.3	6.16	2.01787e+07	3.44695e+07	3.3197e+07	2.17552e+07	2.80664e+07	3.84933e+07	2.41253e+07	3.73903e+07	44475920	1.64831e+07	1.44615e+07	1.78215e+07	0.926	0.886	1.515	1.664	1.757	0.991	0.99306	0.974287	0.979976	0.96637
High	Q9Y2X3	Nucleolar protein 58 OS=Homo sapiens OX=9606 GN=NOP58 PE=1 SV=1	17	8	52	529	59.5	8.92	2.00599e+07	3.73004e+07	4.49392e+07	1.79622e+07	38853232	4.7741e+07	4.63343e+07	4.76463e+07	42677081	2.80942e+07	3.80454e+07	3.84701e+07	0.901	0.831	1.208	1.161	1.214	0.946965	0.956107	0.946991	0.938418	0.965774
High	P00367	Glutamate dehydrogenase 1, mitochondrial OS=Homo sapiens OX=9606 GN=GLUD1 PE=1 SV=2	16	7	45	558	61.4	7.8	1.99773e+07	1.59741e+07	1.42954e+07	2.81853e+07	3.32009e+07	3.35003e+07	3.82478e+07	3.77358e+07	3.18302e+07			266105	0.52	0.934	9.962	13.4	18.968	4.26434e-05	0.999941	0.102528	0.192467	0.0473878
High	Q7L5D6	Golgi to ER traffic protein 4 homolog OS=Homo sapiens OX=9606 GN=GET4 PE=1 SV=1	13	4	29	327	36.5	5.41	1.99311e+07	9031927	1.21005e+07	1.47219e+07	1.32962e+07	7.20725e+06	2.13101e+07	9.75052e+06	1.1902e+07	2172563	4.37939e+06	2.70043e+06	1.293	0.891	2.284	1.836	2.166	0.158245	0.978677	0.991817	0.979976	0.992049
High	O75152	Zinc finger CCCH domain-containing protein 11A OS=Homo sapiens OX=9606 GN=ZC3H11A PE=1 SV=3	11	6	36	810	89.1	8.37	1.98896e+07	1.57167e+07	19183236	1.77509e+07	2.48267e+07	25261535	1.65538e+07	19835866	15849275	1.12246e+07	1.05971e+07	9.74352e+06	1.076	1.184	1.995	2.103	1.815	0.739063	0.879511	0.991817	0.980455	0.96637
High	Q9UNY4	Transcription termination factor 2 OS=Homo sapiens OX=9606 GN=TTF2 PE=1 SV=2	7	8	44	1162	129.5	8.37	1.98885e+07	2.25704e+07	2.06571e+07	2.69492e+07	38071534	3.19976e+07	8.33895e+06	1.56606e+07	1.68648e+07	6.95142e+06	15127627	1.85692e+07	1.036	1.401	1.27	1.658	1.272	0.868736	0.602395	0.910461	0.979976	0.865378
High	Q9HB65	RNA polymerase II elongation factor ELL3 OS=Homo sapiens OX=9606 GN=ELL3 PE=1 SV=2	16	5	31	397	45.3	6.06	1.98802e+07	1.49624e+07	1.97252e+07	1.22381e+07	1.57021e+07	1.26648e+07	24049715	26013969	2.44375e+07				0.739	0.536	100	100	100	0.338471	0.178273	6.67078e-17	7.66667e-17	7.19824e-17
High	Q9NWK9	Box C/D snoRNA protein 1 OS=Homo sapiens OX=9606 GN=ZNHIT6 PE=1 SV=1	14	4	22	470	53.9	5.8	1.98061e+07	7.07465e+06	7692771	1.73203e+07	20530018	8.03255e+06	2.45833e+07	9072832	8.40057e+06	769812	961824	1.94997e+06	0.868	0.914	4.384	5.19	5.558	0.907338	0.995451	0.599944	0.64727	0.575963
High	Q9C0C9	(E3-independent) E2 ubiquitin-conjugating enzyme OS=Homo sapiens OX=9606 GN=UBE2O PE=1 SV=3	6	7	39	1292	141.2	5.12	1.97993e+07	16693401	1.79715e+07	1.96902e+07	2.03784e+07	1.41187e+07	19210969	1.66737e+07	16860922	2.94246e+06	1.61579e+06	2.66187e+06	1.013	0.786	4.397	3.635	4.325	0.883672	0.865748	0.66842	0.944513	0.766539
High	Q9UHV9	Prefoldin subunit 2 OS=Homo sapiens OX=9606 GN=PFDN2 PE=1 SV=1	13	2	12	154	16.6	6.58	19761855	21741809	11299294	1.54953e+07	9554352	8445931	25936598	10700701	10151197	4.63737e+06	2434576	2.47677e+06	0.949	0.81	4.403	3.473	4.358	0.988533	0.878295	0.674669	0.934511	0.7177
High	P47914	60S ribosomal protein L29 OS=Homo sapiens OX=9606 GN=RPL29 PE=1 SV=2	6	1	5	159	17.7	11.66	19579382	9564378	9637838	18222868	8305230	5.62653e+06	20631242	7.04541e+06	7.26183e+06	11693878			1.327	0.883	0.824	0.71	0.621	0.146608	0.975991	0.535374	0.385609	0.278737
High	O00425	Insulin-like growth factor 2 mRNA-binding protein 3 OS=Homo sapiens OX=9606 GN=IGF2BP3 PE=1 SV=2	8	4	14	579	63.7	8.87	1.95274e+07	2.09742e+07	18531050	1.9586e+07	1.99655e+07	2.0495e+07	3.05958e+07	2.03052e+07	1.97097e+07	1.26265e+07	13584847	8.49686e+06	1.015	1.043	2.15	2.251	2.276	0.883165	0.99306	0.996764	0.987329	0.992049
High	Q99496	E3 ubiquitin-protein ligase RING2 OS=Homo sapiens OX=9606 GN=RNF2 PE=1 SV=1	20	5	20	336	37.6	6.84	1.94758e+07	21088097	1.80813e+07	1.94313e+07	2.35626e+07	20826207	1.86975e+07	17306526	1.92263e+07	1.85137e+07	1.74747e+07	1.78566e+07	1.043	1.129	1.141	1.254	1.13	0.852385	0.936457	0.873477	0.886663	0.802701
High	Q99728	BRCA1-associated RING domain protein 1 OS=Homo sapiens OX=9606 GN=BARD1 PE=1 SV=2	9	4	13	777	86.6	8.72	1.94738e+07	5.69496e+06	5944054	9.99313e+06	1.2458e+07	13974457	1.90841e+07	1.89321e+07	1.5849e+07	1.03568e+06	490737	428566	1.118	0.914	7.038	8.585	5.025	0.652921	0.995451	0.182416	0.215169	0.632817
High	P49590	Histidine--tRNA ligase, mitochondrial OS=Homo sapiens OX=9606 GN=HARS2 PE=1 SV=1	10	6	20	506	56.9	8.24	1.94313e+07	38266800	41318214	3.03001e+07	6.33879e+07	7.36366e+07	3.48554e+07	6.82548e+07	6.90116e+07	1.69867e+06	5.07411e+06	4.74719e+06	0.527	0.895	5.825	10.133	9.244	5.07441e-06	0.999079	0.60851	0.423483	0.460131
High	Q9NVI1	Fanconi anemia group I protein OS=Homo sapiens OX=9606 GN=FANCI PE=1 SV=4	12	11	54	1328	149.2	6.74	1.93887e+07	2.57903e+07	2.57308e+07	4.95753e+07	4.06978e+07	4.51569e+07	32833211	3.38679e+07	3.65044e+07	2.88637e+06	4.09667e+06	2.42355e+06	0.748	1.273	5.233	8.455	6.761	0.338471	0.699912	0.663343	0.528462	0.561179
High	Q86Y56	Dynein axonemal assembly factor 5 OS=Homo sapiens OX=9606 GN=DNAAF5 PE=1 SV=4	12	8	51	855	93.5	6.42	1.93216e+07	1.53365e+07	1.34046e+07	4.36272e+07	54283457	3.04962e+07	28811672	2.39257e+07	1.86715e+07	8.49926e+06	7.17975e+06	6.66173e+06	0.781	1.421	2.24	3.922	2.795	0.567072	0.46419	0.991817	0.957333	0.971587
High	Q1ED39	Lysine-rich nucleolar protein 1 OS=Homo sapiens OX=9606 GN=KNOP1 PE=1 SV=1	27	9	35	458	51.6	9.86	1.93078e+07	1.84301e+07	1.84399e+07	2.13272e+07	2.83385e+07	2.69502e+07	1.93445e+07	2.02737e+07	2.59132e+07	6.27215e+06	8.49594e+06	7.91163e+06	0.912	1.076	1.965	2.188	2.191	0.979343	0.969876	0.991817	0.985002	0.98253
High	P04637	Cellular tumor antigen p53 OS=Homo sapiens OX=9606 GN=TP53 PE=1 SV=4	20	7	41	393	43.6	6.79	1.92516e+07	3.49174e+07	3.91752e+07	3.91387e+07	4.46236e+07	3.75749e+07	1.50885e+07	2.4353e+07	2.58468e+07	605196	2.18318e+06		1.387	1.173	6.29	4.869	4.383	0.0141085	0.862278	0.541614	0.875275	0.798746
High	P42345	Serine/threonine-protein kinase mTOR OS=Homo sapiens OX=9606 GN=MTOR PE=1 SV=1	6	11	41	2549	288.7	7.17	1.91049e+07	20450789	2.02804e+07	2.83261e+07	2.7724e+07	2.39441e+07	2.21738e+07	2.4575e+07	2.26542e+07	3.41905e+06	3.57698e+06	4.02816e+06	0.805	0.994	3.325	3.965	3.695	0.710862	0.999079	0.932732	0.961336	0.943635
High	Q86TJ2	Transcriptional adapter 2-beta OS=Homo sapiens OX=9606 GN=TADA2B PE=1 SV=2	10	4	27	420	48.4	7.83	1.89345e+07	1.74275e+07	29008415	8.23282e+06	14642899	1.63418e+07	1.71955e+07	2.7276e+07	13631874	4.78139e+06	7.05989e+06	6059158	1.066	0.611	2.332	1.475	2.464	0.767141	0.318509	0.991817	0.94604	0.978451
High	P54132	RecQ-like DNA helicase BLM OS=Homo sapiens OX=9606 GN=BLM PE=1 SV=1	2	3	14	1417	158.9	7.49	1.89304e+07	18170930	1.64452e+07	1.56824e+07	1.87833e+07	1.27061e+07	15682261	2.0369e+07	1.77569e+07	704982	1.31904e+06	529516	1.083	1.011	16.677	10.757	19.344	0.716779	0.999079	0.012458	0.0961744	0.00959214
High	O75534	Cold shock domain-containing protein E1 OS=Homo sapiens OX=9606 GN=CSDE1 PE=1 SV=2	13	10	33	798	88.8	6.25	1.89016e+07	2.02742e+07	29332179	1.789e+07	2.54289e+07	2.30454e+07	1.58746e+07	2.73454e+07	3.0715e+07	2.35273e+06	8.87325e+06	3.70431e+06	0.957	0.881	2.52	2.346	2.555	0.967804	0.980022	0.991817	0.998795	0.98253
High	P08779	Keratin, type I cytoskeletal 16 OS=Homo sapiens OX=9606 GN=KRT16 PE=1 SV=4	19	8	54	473	51.2	5.05	1.88982e+07	2.25522e+07	21326077	6.00164e+06	3.72167e+06	4836261	9.75249e+06	7274170	11648682	259294	923201	734329	1.577	0.508	5.348	2.257	5.348	0.00125636	0.0643024	0.499877	0.994678	0.603825
High	Q99536	Synaptic vesicle membrane protein VAT-1 homolog OS=Homo sapiens OX=9606 GN=VAT1 PE=1 SV=2	9	3	18	393	41.9	6.29	18887302	1.18441e+07	1.0988e+07	1.79307e+07	1.49112e+07	17755659	1.89138e+07	1.20874e+07	6.04071e+06	6.68597e+06	2.9688e+06	310449	0.692	0.95	2.896	4.43	4.333	0.237397	0.999079	0.946991	0.818928	0.709916
High	O00461	Golgi integral membrane protein 4 OS=Homo sapiens OX=9606 GN=GOLIM4 PE=1 SV=1	11	6	45	696	81.8	4.77	1.88616e+07	1.09388e+07	1.53583e+07	1.29022e+07	1.49566e+07	11346961	1.86347e+07	9.89396e+06	1.45334e+07	4.55041e+07	5.54037e+07	5.53854e+07	1.229	1.012	0.462	0.391	0.375	0.28473	0.999079	0.35842	0.322088	0.280439
High	Q14157	Ubiquitin-associated protein 2-like OS=Homo sapiens OX=9606 GN=UBAP2L PE=1 SV=2	5	5	46	1087	114.5	7.11	1.88152e+07	1.48445e+07	1.5397e+07	1.60833e+07	1.83641e+07	1.34014e+07	2.15085e+07	1.6002e+07	16040963	1.37868e+07	1.48446e+07	1.4813e+07	0.955	0.874	1.311	1.174	1.393	0.979372	0.969876	0.90443	0.850918	0.922192
High	Q9C0C2	182 kDa tankyrase-1-binding protein OS=Homo sapiens OX=9606 GN=TNKS1BP1 PE=1 SV=4	9	9	44	1729	181.7	4.86	1.88028e+07	3.12123e+07	1.88622e+07	1.97473e+07	2.46895e+07	1.80546e+07	2.10579e+07	1.31494e+07	3.00005e+07	5.95208e+06	6.51596e+06	2.98826e+06	1.014	0.973	3.718	2.992	3.386	0.883165	0.99977	0.88528	0.979976	0.96637
High	Q9UHI6	Probable ATP-dependent RNA helicase DDX20 OS=Homo sapiens OX=9606 GN=DDX20 PE=1 SV=2	11	7	33	824	92.2	6.95	1.87992e+07	2.91044e+07	2.47127e+07	2.96529e+07	31795669	2.99156e+07	2.96769e+07	2.38899e+07	2.7956e+07	3.7088e+06	2.56234e+06	4374363	0.936	1.105	1.983	2.421	2.204	0.999941	0.94304	0.991817	0.999785	0.988107
High	P04350	Tubulin beta-4A chain OS=Homo sapiens OX=9606 GN=TUBB4A PE=1 SV=2	67	23	343	444	49.6	4.88	18769182	1.95626e+07	22065747	1.8806e+07	21724957	20062139	20417963	25966140	25026752	1.17042e+07	1.82132e+07	15524594	0.853	0.83	1.407	1.549	1.642	0.881754	0.931712	0.950877	0.979976	0.96637
High	P62195	26S proteasome regulatory subunit 8 OS=Homo sapiens OX=9606 GN=PSMC5 PE=1 SV=1	26	7	37	406	45.6	7.55	1.87522e+07	4.24995e+07	4.53867e+07	3.95588e+07	7.00368e+07	5.13302e+07	33215583	4.96305e+07	54825522	9.40632e+06	1.14793e+07	1.24303e+07	0.873	1.001	2.794	3.448	3.518	0.883672	0.989257	0.974287	0.979976	0.96637
High	P51148	Ras-related protein Rab-5C OS=Homo sapiens OX=9606 GN=RAB5C PE=1 SV=2	30	5	56	216	23.5	8.41	18749276	17676592	29662533	26996409	18469392	15192746	37503684	17261128	14206471	34006721	16197737	23900822	0.995	0.917	1.091	0.983	1.069	0.907338	0.995451	0.848539	0.76292	0.790409
High	Q96P70	Importin-9 OS=Homo sapiens OX=9606 GN=IPO9 PE=1 SV=3	4	4	8	1041	115.9	4.81	1.87457e+07	3.76867e+07	4.20124e+07	1.39522e+07	5.00025e+07	4.27422e+07	2.28335e+07	2.95153e+06	4.92082e+07		140473		0.82	1.42	4.15	3.816	8.92	0.747607	0.487086	0.840818	0.979976	0.2387
High	Q92544	Transmembrane 9 superfamily member 4 OS=Homo sapiens OX=9606 GN=TM9SF4 PE=1 SV=2	9	6	29	642	74.5	6.54	18738988	26375026	2.67844e+07	2.01201e+07	2.81009e+07	2.67345e+07	2.22381e+07	3.34493e+07	3.11296e+07	37957287	5.43204e+07	4.57199e+07	0.856	0.896	0.55	0.571	0.637	0.881754	0.995451	0.473604	0.558809	0.586575
High	Q14678	KN motif and ankyrin repeat domain-containing protein 1 OS=Homo sapiens OX=9606 GN=KANK1 PE=1 SV=3	7	6	25	1352	147.2	5.3	1.8724e+07	13655773	1.89959e+07	1.6284e+07	2.72835e+07	2.71799e+07	2.31294e+07	2.15997e+07	2.0163e+07	5.52439e+06	1787366	2.79618e+06	0.751	0.997	2.348	3.052	3.206	0.400234	0.999079	0.991817	0.979976	0.96637
High	Q9Y295	Developmentally-regulated GTP-binding protein 1 OS=Homo sapiens OX=9606 GN=DRG1 PE=1 SV=1	16	5	32	367	40.5	8.9	1.86236e+07	2.27956e+07	2.62298e+07	1.97091e+07	2.29244e+07	2.54981e+07	2.52788e+07	2.59622e+07	2.54415e+07	1.31915e+07	9.91235e+06	1.4049e+07	0.898	0.889	1.768	1.762	1.966	0.946965	0.983143	0.991817	0.979976	0.970177
High	Q9BVI4	Nucleolar complex protein 4 homolog OS=Homo sapiens OX=9606 GN=NOC4L PE=1 SV=1	14	8	35	516	58.4	7.49	1.86051e+07	2.52257e+07	24444232	3.29012e+07	4.92702e+07	5.3242e+07	2.41569e+07	3.17575e+07	2.9909e+07	9.49299e+06	1.32321e+07	1.12418e+07	0.794	1.388	1.564	2.794	2.045	0.63494	0.476556	0.969522	0.979976	0.97747
High	Q99623	Prohibitin-2 OS=Homo sapiens OX=9606 GN=PHB2 PE=1 SV=2	18	6	46	299	33.3	9.83	1.85696e+07	20922841	1.53251e+07	2.73152e+07	3.65671e+07	2.69355e+07	24994284	28297755	2.84838e+07	2.9353e+06	1.38517e+06	3.68554e+06	0.612	0.969	2.842	4.361	4.582	0.00918029	0.999079	0.960555	0.918654	0.837485
High	Q10471	Polypeptide N-acetylgalactosaminyltransferase 2 OS=Homo sapiens OX=9606 GN=GALNT2 PE=1 SV=1	14	7	29	571	64.7	8.35	18464910	4.97625e+07	50144767	3.25703e+07	38934558	2.61484e+07	27383311	4.8486e+07	36656066	5.1742e+07	5.93902e+07	58562941	0.944	0.805	0.862	0.737	0.898	0.991928	0.919977	0.802764	0.749366	0.818593
High	P62820	Ras-related protein Rab-1A OS=Homo sapiens OX=9606 GN=RAB1A PE=1 SV=3	46	10	68	205	22.7	6.21	18420038	12969043	14888406	19089758	11220550	12773736	18825710	13297229	13092481	18032564	5.69914e+06	7.77001e+06	0.991	0.961	1.916	1.644	1.711	0.916048	0.999079	0.991817	0.979976	0.96637
High	Q15149	Plectin OS=Homo sapiens OX=9606 GN=PLEC PE=1 SV=3	2	9	50	4684	531.5	5.96	1.83659e+07	2.44615e+07	2.58633e+07	2.26725e+07	3.31075e+07	2.76626e+07	1.7669e+07	2.55246e+07	2.55734e+07	7.12532e+06	3.54595e+06	9929018	0.907	1.291	2.326	3.446	2.526	0.958237	0.759914	0.994635	0.979976	0.985351
High	Q9BZI7	Regulator of nonsense transcripts 3B OS=Homo sapiens OX=9606 GN=UPF3B PE=1 SV=1	15	6	32	483	57.7	9.48	1.83327e+07	2.42476e+07	2.28145e+07	28928750	22407206	1.63251e+07	3.23459e+07	2.22592e+07	1.95637e+07	3.83345e+07	3.42733e+07	3.70932e+07	0.968	0.924	0.647	0.744	0.749	0.953778	0.999079	0.592676	0.705623	0.634641
High	P08621	U1 small nuclear ribonucleoprotein 70 kDa OS=Homo sapiens OX=9606 GN=SNRNP70 PE=1 SV=2	16	6	42	437	51.5	9.94	1.83093e+07	1.96775e+07	1.90714e+07	1.73347e+07	2.46993e+07	22033871	1.89644e+07	17844441	1.83073e+07	2.66033e+07	3.12306e+07	3.30597e+07	0.832	1.033	0.697	0.817	0.771	0.822765	0.995451	0.592676	0.737032	0.63295
High	P04792	Heat shock protein beta-1 OS=Homo sapiens OX=9606 GN=HSPB1 PE=1 SV=2	13	2	12	205	22.8	6.4	1.83084e+07		12725712	10920786	7790061	11359413	19791967	8714175	10354112	638442			1.231	1.039	20.504	17.105	16.218	0.297156	0.986605	0.00427905	0.0151751	0.0188223
High	Q9BWJ5	Splicing factor 3B subunit 5 OS=Homo sapiens OX=9606 GN=SF3B5 PE=1 SV=1	26	2	13	86	10.1	6.35	18231984	28670143	2.31588e+07	1.42935e+07	2.03178e+07	14609514	20855651	2.75997e+07	31322176	7.96575e+06	8442032	8283925	0.838	0.696	2.164	1.731	2.508	0.843618	0.71398	0.999847	0.979976	0.98791
High	O15145	Actin-related protein 2/3 complex subunit 3 OS=Homo sapiens OX=9606 GN=ARPC3 PE=1 SV=3	18	3	19	178	20.5	8.59	1.81878e+07	25088475	23533745	17093843	2.23124e+07	20295395	2.01477e+07	2.10204e+07	22246107	9.94429e+06	9.3897e+06	1.03184e+07	1.108	0.948	1.57	1.516	1.755	0.621241	0.999079	0.969522	0.968279	0.96637
High	Q8N1F7	Nuclear pore complex protein Nup93 OS=Homo sapiens OX=9606 GN=NUP93 PE=1 SV=2	14	12	59	819	93.4	5.72	1.81464e+07	1.17678e+07	7.85653e+06	7.6527e+07	8.49656e+07	8.18541e+07	1.843e+07	3.00795e+07	2.68695e+07	5.73935e+06	9.33554e+06	8.40903e+06	0.724	2.835	1.453	5.799	1.791	0.263005	4.90738e-06	0.94087	0.742706	0.96637
High	O75683	Surfeit locus protein 6 OS=Homo sapiens OX=9606 GN=SURF6 PE=1 SV=3	13	5	24	361	41.4	10.64	1.81383e+07	2.0582e+07	1.92847e+07	1.56097e+07	1.98067e+07	1.75181e+07	1.8315e+07	1.86748e+07	1.6945e+07	4.48957e+06	5.21317e+06	4.82181e+06	1.046	1	4.37	4.33	4.199	0.843618	0.999079	0.766217	0.861052	0.821855
High	O75915	PRA1 family protein 3 OS=Homo sapiens OX=9606 GN=ARL6IP5 PE=1 SV=1	10	1	9	188	21.6	9.77	18129908	12785443	9998382	33445598	21062472	16481166	25226876	14511572	11435604	19014328	11342272	8423816	0.874	1.441	1.127	1.857	1.327	0.9202	0.53213	0.826036	0.979976	0.878151
High	Q86UE4	Protein LYRIC OS=Homo sapiens OX=9606 GN=MTDH PE=1 SV=2	13	6	43	582	63.8	9.32	1.80985e+07	3.58388e+07	3.02123e+07	41352721	54166309	4.26253e+07	2.14568e+07	3.66947e+07	3.26704e+07	1.55397e+07	1.71942e+07	1.58063e+07	0.808	1.543	1.605	3.31	2.225	0.70857	0.2459	0.979797	0.979976	0.996104
High	Q12872	Splicing factor, suppressor of white-apricot homolog OS=Homo sapiens OX=9606 GN=SFSWAP PE=1 SV=3	21	15	52	951	104.8	8.05	1.80871e+07	1.7763e+07	1.36547e+07	2.03855e+07	1.33192e+07	9801540	1.81187e+07	10665889	1.22532e+07	1.4489e+08	150708775	1.51516e+08	0.959	0.873	0.208	0.193	0.18	0.971445	0.969876	0.0847951	0.0742078	0.056887
High	P25789	Proteasome subunit alpha type-4 OS=Homo sapiens OX=9606 GN=PSMA4 PE=1 SV=1	15	5	38	261	29.5	7.72	1.80581e+07	2.50184e+07	2.16125e+07	2.16564e+07	28207771	2.9806e+07	20516086	28273997	3.79685e+07	8.41593e+06	6.19798e+06	5.6943e+06	0.795	0.93	2.753	3.195	3.421	0.63775	0.999079	0.983503	0.979976	0.96637
High	Q70CQ2	Ubiquitin carboxyl-terminal hydrolase 34 OS=Homo sapiens OX=9606 GN=USP34 PE=1 SV=2	3	8	47	3546	404	5.82	1.8057e+07	2.17218e+07	15407941	1.24048e+07	16748362	1.49242e+07	1.19244e+07	2.51702e+07	2.3094e+07		647209	1.18831e+06	0.816	0.661	9.113	5.638	10.126	0.743156	0.561993	0.132802	0.541332	0.181202
High	Q9NVP1	ATP-dependent RNA helicase DDX18 OS=Homo sapiens OX=9606 GN=DDX18 PE=1 SV=2	8	4	28	670	75.4	9.5	18040300	4.81908e+06	4700825	20427115	5728605	4.97749e+06	20188755	9.81346e+06	1.61395e+07	2.28575e+07	2.15622e+07	1.51645e+07	1.017	1.076	1.151	1.244	1.204	0.888311	0.965922	0.816944	0.863708	0.837299
High	Q01433	AMP deaminase 2 OS=Homo sapiens OX=9606 GN=AMPD2 PE=1 SV=2	6	4	23	879	100.6	6.93	1.79097e+07	1.99809e+07	1.05649e+07	15849042	19476453	1.11701e+07	1.84462e+07	2.02145e+07	1.14916e+07	5.79853e+06	6.39112e+06	3.57455e+06	1.006	0.862	3.17	3.145	3.272	0.893142	0.962067	0.951929	0.979976	0.96637
High	P47755	F-actin-capping protein subunit alpha-2 OS=Homo sapiens OX=9606 GN=CAPZA2 PE=1 SV=3	19	4	31	286	32.9	5.85	1.78571e+07	8.46295e+06	7.59173e+06	1.79269e+07	2.51841e+07	7.97632e+06	2.27731e+07	9.83185e+06	8.16749e+06	1.15234e+07	1.44657e+07	2.60472e+06	0.896	0.814	2.731	2.172	2.624	0.94995	0.905212	0.972739	0.980692	0.971587
High	P20338	Ras-related protein Rab-4A OS=Homo sapiens OX=9606 GN=RAB4A PE=1 SV=3	36	6	47	218	24.4	6.07	1.78205e+07	18120916	9.91511e+06	2.00709e+07	8.30317e+06	1.85462e+07	17401433	1.07913e+07	6.4511e+06	1.75064e+07	1.40691e+07	1.31223e+07	0.934	1.086	1.28	1.325	1.198	0.998636	0.967601	0.905425	0.9136	0.810725
High	Q13685	Angio-associated migratory cell protein OS=Homo sapiens OX=9606 GN=AAMP PE=1 SV=2	10	3	20	434	46.7	4.42	1.7806e+07	15382041	16147938	1.74251e+07	1.66353e+07	1.57126e+07	2.02707e+07	1.50608e+07	1.71793e+07	665956	477221	2.2824e+06	0.907	0.927	5.577	5.966	6.808	0.966726	0.999079	0.470568	0.493031	0.381671
High	Q9P016	Thymocyte nuclear protein 1 OS=Homo sapiens OX=9606 GN=THYN1 PE=1 SV=1	10	3	16	225	25.7	9.25	1.7794e+07	9.30258e+06	7.5688e+06	9970186	9.43964e+06	1.46659e+07	6.76519e+06	7.26936e+06	6.61082e+06	6.58425e+06	6.33442e+06	1345544	1.202	1.194	1.703	1.52	1.26	0.43758	0.862278	0.991817	0.973913	0.901405
High	Q9H2M9	Rab3 GTPase-activating protein non-catalytic subunit OS=Homo sapiens OX=9606 GN=RAB3GAP2 PE=1 SV=1	5	7	29	1393	155.9	5.62	1.76222e+07	1.79382e+07	1.74132e+07	1.55926e+07	1.79777e+07	1.53022e+07	1.82051e+07	1.63423e+07	1.92659e+07	1.65855e+07	1.97075e+07	2.01831e+07	0.988	0.951	1.191	1.167	1.259	0.917046	0.999079	0.891257	0.862266	0.859089
High	Q13151	Heterogeneous nuclear ribonucleoprotein A0 OS=Homo sapiens OX=9606 GN=HNRNPA0 PE=1 SV=1	14	3	23	305	30.8	9.29	17509458	21879091	17299728	2.68752e+07	3.12339e+07	2.6708e+07	2.29437e+07	27218624	3.10696e+07	3.42832e+06	2288752		0.817	0.982	5.457	6.981	6.028	0.743156	0.999079	0.473604	0.603332	0.619508
High	P52701	DNA mismatch repair protein Msh6 OS=Homo sapiens OX=9606 GN=MSH6 PE=1 SV=2	9	10	43	1360	152.7	6.9	1.74235e+07	1.3571e+07	2.79423e+07	3.07045e+07	3.18936e+07	3.22327e+07	3.21273e+07	1.90566e+07	2.20798e+07	3.72556e+07	3.15314e+07	3.40231e+07	0.759	1.185	0.63	0.97	0.846	0.451637	0.862278	0.532232	0.883111	0.696891
High	P23528	Cofilin-1 OS=Homo sapiens OX=9606 GN=CFL1 PE=1 SV=3	19	2	13	166	18.5	8.09	17416593	10482032	5235017	4.74966e+06	8930377	4175678	1.73114e+07	15975467	7.69146e+06	2198223	11576442	7066433	1.151	0.98	0.966	0.771	1.088	0.541657	0.999079	0.649599	0.450038	0.735975
High	P02792	Ferritin light chain OS=Homo sapiens OX=9606 GN=FTL PE=1 SV=2	10	2	23	175	20	5.78	17407242	21812308	29551350	16656971	21108644	26875926	18050146	16905100	2.44267e+07	7464681	7728847	8773243	1.03	0.928	2.332	2.231	2.265	0.868736	0.999079	0.996112	0.984542	0.996307
High	Q9P2B4	CTTNBP2 N-terminal-like protein OS=Homo sapiens OX=9606 GN=CTTNBP2NL PE=1 SV=2	15	8	27	639	70.1	8.06	1.73869e+07	2.70631e+06	15114770	13794066	2766427	6195929	2.01866e+07	2.19965e+07	1.48639e+07	1.15233e+07	4.30216e+06	1.37481e+06	0.866	0.912	1.921	1.774	1.898	0.88699	0.995451	0.991817	0.979976	0.96776
High	Q9NSD9	Phenylalanine--tRNA ligase beta subunit OS=Homo sapiens OX=9606 GN=FARSB PE=1 SV=3	12	6	43	589	66.1	6.84	17385555	4.49712e+07	44704672	22475117	3.44064e+07	4.05954e+07	1.74346e+07	4.12041e+07	3.88972e+07	1.29475e+07	2.51925e+07	2.82523e+07	0.99	1.086	2.048	2.023	2.097	0.907338	0.923089	0.996764	0.987329	0.982545
High	Q96I25	Splicing factor 45 OS=Homo sapiens OX=9606 GN=RBM17 PE=1 SV=1	22	7	48	401	44.9	5.97	1.73777e+07	19377392	1.61393e+07	1.80821e+07	17616250	1.86887e+07	2.34303e+07	3.88122e+07	32209314	9.74594e+07	1.21162e+08	96904386	0.868	0.835	0.33	0.304	0.375	0.888311	0.944528	0.2346	0.215169	0.282659
High	Q92973	Transportin-1 OS=Homo sapiens OX=9606 GN=TNPO1 PE=1 SV=2	8	6	22	898	102.3	4.98	17376807	26503467	3.05934e+07	3.73031e+07	37970882	35224698	1.62541e+07	1.65268e+07	1.45093e+07	8.00775e+06	7.52689e+06	7.88067e+06	1.005	1.264	2.157	2.925	2.118	0.884451	0.807503	0.998623	0.979976	0.986858
High	Q9BY42	Replication termination factor 2 OS=Homo sapiens OX=9606 GN=RTF2 PE=1 SV=3	19	4	22	306	33.9	8.59	1.73658e+07	22754074	2.37368e+07	1.50765e+07	20123210	2.09185e+07	1.19836e+07	1.96691e+07	10549142	4.69636e+06	5.20798e+06	5.21701e+06	1.192	1.045	2.479	2.253	2.224	0.338471	0.986605	0.991817	0.990451	0.999481
High	P23284	Peptidyl-prolyl cis-trans isomerase B OS=Homo sapiens OX=9606 GN=PPIB PE=1 SV=2	38	8	29	216	23.7	9.41	1.7365e+07	1.62842e+07	1.71292e+07	7394632	6.40005e+06	4.88004e+06	6211012	3.62268e+06	4.45825e+06	4.46669e+07	1.20216e+08	3.99928e+07	1.173	1.368	0.466	0.474	0.3	0.470956	0.672095	0.356395	0.371179	0.119814
High	P41250	Glycine--tRNA ligase OS=Homo sapiens OX=9606 GN=GARS1 PE=1 SV=3	6	5	26	739	83.1	7.03	17350263	12420127	2.012e+07	1.6919e+07	9.13798e+06	1.98695e+07	25050638	30897506	3.12245e+07	3.85402e+06	3.40481e+06	3.00926e+06	0.814	0.672	4.823	4.01	5.821	0.73116	0.61843	0.59264	0.883111	0.672068
High	Q68CQ4	U3 small nucleolar RNA-associated protein 25 homolog OS=Homo sapiens OX=9606 GN=UTP25 PE=1 SV=2	11	6	33	756	87	5.88	1.7323e+07	2.08407e+07	1.9633e+07	12369765	2.21012e+07	2.06855e+07	20543429	2.1993e+07	2.41761e+07	5.83192e+06	6399044	5.2682e+06	0.815	0.906	2.345	2.462	2.896	0.737095	0.995451	0.991817	0.995073	0.96637
High	P51570	Galactokinase OS=Homo sapiens OX=9606 GN=GALK1 PE=1 SV=1	7	2	24	392	42.2	6.46	17312920	15655175	1.54588e+07	1.73263e+07	15411180	13631052	1.8667e+07	13935156	14958092	8.60089e+06	8.25859e+06	8.49054e+06	1.041	0.956	1.793	1.783	1.817	0.869682	0.999079	0.991817	0.979976	0.96637
High	P82094	TATA element modulatory factor OS=Homo sapiens OX=9606 GN=TMF1 PE=1 SV=2	18	18	71	1093	122.8	4.92	1.72825e+07	4.00406e+07	3.61485e+07	9.90144e+06	2.74058e+07	1.5831e+07	1.23454e+07	1.86526e+07	2.96852e+07	4.47881e+07	6.07241e+07	6.83451e+07	1.393	0.779	0.678	0.409	0.48	0.0149351	0.862278	0.654814	0.341885	0.431366
High	Q96EB6	NAD-dependent protein deacetylase sirtuin-1 OS=Homo sapiens OX=9606 GN=SIRT1 PE=1 SV=2	11	6	26	747	81.6	4.67	1.72704e+07	2.23699e+07	2.61317e+07	1.82947e+07	1.80975e+07	22780351	2.12811e+07	2.46256e+07	2.44087e+07	5.04035e+06	1.17939e+06	2.38824e+06	1.059	0.861	5.157	4.614	5.099	0.782875	0.96972	0.639679	0.78013	0.707463
High	Q9Y3I0	RNA-splicing ligase RtcB homolog OS=Homo sapiens OX=9606 GN=RTCB PE=1 SV=1	12	5	22	505	55.2	7.23	1.72471e+07	9810036	10824315	1.35617e+07	1.3676e+07	11520006	2.58455e+07	12562367	1.93987e+07	1.80471e+07	14072629	1.40514e+07	0.762	0.752	1.373	1.374	1.811	0.552287	0.832957	0.929307	0.915373	0.96637
High	Q9HAV4	Exportin-5 OS=Homo sapiens OX=9606 GN=XPO5 PE=1 SV=1	2	3	10	1204	136.2	5.8	1.70252e+07	14699771	18539182	34099055	26989681	26235668	19038502	1.6802e+07	1.63214e+07	7.50246e+06	2.22896e+06	5.71604e+06	1.073	1.915	1.797	2.75	1.743	0.767141	0.0706481	0.991817	0.980455	0.96637
High	Q15477	Helicase SKI2W OS=Homo sapiens OX=9606 GN=SKIV2L PE=1 SV=3	6	4	21	1246	137.7	6.06	1.70228e+07	1.12647e+07	2.60582e+07	1.60849e+07	2.15989e+07	1.82073e+07	1.26552e+07	2.02329e+07	19819755	1.81375e+06		7.70269e+06	1.378	1.005	3.687	2.09	1.957	0.0251528	0.999079	0.819347	0.982396	0.974574
High	P42696	RNA-binding protein 34 OS=Homo sapiens OX=9606 GN=RBM34 PE=1 SV=2	15	5	29	430	48.5	10.11	1.69964e+07	1.36079e+07	1.23514e+07	1.13777e+07	1.29626e+07	1.44301e+07	1.77724e+07	1.34375e+07	9.187e+06	2.41391e+06	1.36839e+06	6.3161e+06	0.993	1.039	2.701	3.189	3.05	0.90948	0.995451	0.969522	0.979976	0.96637
High	P06576	ATP synthase subunit beta, mitochondrial OS=Homo sapiens OX=9606 GN=ATP5F1B PE=1 SV=3	14	5	23	529	56.5	5.4	1.69852e+07	1.68921e+07	15491402	2.73125e+07	2.79157e+07	1.6842e+07	2.68879e+07	1.51801e+07	1.59969e+07	1.72442e+06	1.23918e+06	1.08803e+06	0.617	1.257	5.013	8.326	7.045	0.0174159	0.839152	0.572117	0.444087	0.336417
High	O60885	Bromodomain-containing protein 4 OS=Homo sapiens OX=9606 GN=BRD4 PE=1 SV=2	4	6	23	1362	152.1	9.19	1.68993e+07	1.7766e+07	1.68801e+07	1.5877e+07	1.44069e+07	1.84109e+07	1.62975e+07	24340799	1.87448e+07	8.67996e+06	1.1193e+07	1.02357e+07	0.887	0.836	1.497	1.553	1.954	0.927697	0.936457	0.955067	0.974764	0.96979
High	Q99757	Thioredoxin, mitochondrial OS=Homo sapiens OX=9606 GN=TXN2 PE=1 SV=2	25	3	20	166	18.4	8.29	16882330	31301290	42045970	22311945	33115208	39132811	51678228	38869883	58943877				0.714	0.704	100	100	100	0.154784	0.740522	6.67078e-17	7.66667e-17	7.19824e-17
High	P55036	26S proteasome non-ATPase regulatory subunit 4 OS=Homo sapiens OX=9606 GN=PSMD4 PE=1 SV=1	7	2	20	377	40.7	4.79	1.68011e+07	2.40721e+07	19959289	1.65241e+07	2.11941e+07	2.28093e+07	2.26253e+07	2.53903e+07	33776627	2.65942e+06	1.0624e+06	698122	0.812	0.739	5.265	4.722	5.841	0.717826	0.816661	0.528337	0.793375	0.594645
High	O43395	U4/U6 small nuclear ribonucleoprotein Prp3 OS=Homo sapiens OX=9606 GN=PRPF3 PE=1 SV=2	9	7	46	683	77.5	9.5	1.67931e+07	1.06177e+07	9.5768e+06	1.65081e+07	9.63896e+06	5.26442e+06	1.88582e+07	1.58405e+07	8.97445e+06	1.31757e+07	1.20053e+07	7.29078e+06	0.931	0.887	1.337	1.089	1.277	0.999941	0.975991	0.919159	0.750189	0.848637
High	Q13190	Syntaxin-5 OS=Homo sapiens OX=9606 GN=STX5 PE=1 SV=2	20	5	33	355	39.6	9.16	1.67748e+07	1.78436e+07	1.77169e+07	1.51652e+07	1.88723e+07	2.39423e+07	1.80196e+07	1.95976e+07	15227496	7.79368e+06	1.07896e+07	6.5338e+06	0.963	0.943	1.747	1.608	1.7	0.964781	0.999079	0.984444	0.979976	0.96637
High	P54652	Heat shock-related 70 kDa protein 2 OS=Homo sapiens OX=9606 GN=HSPA2 PE=1 SV=1	21	15	123	639	70	5.74	1.66325e+07	4.15168e+07	2.89602e+07	20517128	4.32666e+07	3.98732e+07	1.69076e+07	4.46912e+07	52357191	1.18831e+07	1.4736e+07	1.55282e+07	0.828	0.849	0.383	0.578	0.359	0.758238	0.969876	0.180824	0.482368	0.197612
High	P48444	Coatomer subunit delta OS=Homo sapiens OX=9606 GN=ARCN1 PE=1 SV=1	15	7	21	511	57.2	6.21	1.66136e+07	1.33341e+07	10509113	2.80842e+07	2.64325e+07	1.71092e+07	1.77479e+07	1.86998e+07	1.73185e+07	4560379	4.61892e+06	3.01689e+06	0.878	1.292	2.272	3.217	2.523	0.910167	0.759914	0.991817	0.979976	0.977087
High	Q13148	TAR DNA-binding protein 43 OS=Homo sapiens OX=9606 GN=TARDBP PE=1 SV=1	24	8	53	414	44.7	6.19	1.65466e+07	1.78447e+07	1.82092e+07	1.78601e+07	1.49565e+07	2.21966e+07	5551334	14774777	1.38352e+07	700940643	750225841	754452207	0.928	1.048	0.048	0.061	0.05	0.995238	0.985873	0.000489894	0.00140759	0.000698876
High	Q05682	Caldesmon OS=Homo sapiens OX=9606 GN=CALD1 PE=1 SV=3	11	7	53	793	93.2	5.66	1.64854e+07	1.60569e+07	1.85944e+07	1.1532e+07	1.43856e+07	1.40093e+07	1.62938e+07	3.30017e+07	1.67608e+07	5.43557e+06	7.07587e+06	8.73777e+06	1.04	0.851	2.287	1.778	2.036	0.865961	0.946456	0.991817	0.979976	0.97747
High	Q92830	Histone acetyltransferase KAT2A OS=Homo sapiens OX=9606 GN=KAT2A PE=1 SV=3	6	4	29	837	93.9	9.04	1.64322e+07	2.08012e+07	1.87117e+07	11772230	4.48798e+07	1.67352e+07	1.70419e+07	2.99693e+07	22994446	5.96257e+06	7.21385e+06	7.34466e+06	0.92	0.703	3.074	2.264	3.293	0.987536	0.718011	0.964329	0.993503	0.96637
High	P54577	Tyrosine--tRNA ligase, cytoplasmic OS=Homo sapiens OX=9606 GN=YARS1 PE=1 SV=4	7	4	11	528	59.1	7.05	1.63964e+07	21655830	2.3696e+07	18008860	24478749	23157502	1.6177e+07	2.27024e+07	1.70268e+07	2.39803e+06	5237678	4.97518e+06	1.039	1.317	2.771	2.771	3.023	0.849216	0.753332	0.983503	0.979976	0.96637
High	P14678	Small nuclear ribonucleoprotein-associated proteins B and B' OS=Homo sapiens OX=9606 GN=SNRPB PE=1 SV=2	9	3	11	240	24.6	11.19	16375856	37078709	36617386	21627738	38944717	3.83297e+07	21198024	50410323	52939556	1.6273e+07	2.6217e+07	17749304	0.778	0.983	1.613	1.655	1.722	0.485231	0.995451	0.991608	0.979976	0.96637
High	P50454	Serpin H1 OS=Homo sapiens OX=9606 GN=SERPINH1 PE=1 SV=2	19	8	42	418	46.4	8.69	1.63524e+07	2.97456e+07	2.34095e+07	3.17967e+07	3.97924e+07	4.16836e+07	1.40421e+07	1.42714e+07	1.89299e+07	3.09863e+07	4.30166e+07	3.95175e+07	1.473	2.139	0.7	0.917	0.459	0.00500428	0.0140353	0.615188	0.862266	0.292415
High	Q9H4L4	Sentrin-specific protease 3 OS=Homo sapiens OX=9606 GN=SENP3 PE=1 SV=2	7	4	19	574	65	8.56	1.62829e+07	1.46374e+07	1.18362e+07	1.96155e+07	1.36831e+07	1.28969e+07	9.57144e+06	1.4328e+07	1.00262e+07	534855	895023	2736915	1.032	1.192	2.477	2.915	2.63	0.881754	0.862278	0.983503	0.979976	0.96637
High	Q9Y3B3	Transmembrane emp24 domain-containing protein 7 OS=Homo sapiens OX=9606 GN=TMED7 PE=1 SV=2	4	1	3	224	25.2	6.89	16260414	19621244	22085232		26192438	17032640	14810923	28407088	30046782	6.9981e+06	10260570	10753816	0.735	0.897	2.054	2.435	2.769	0.305389	0.99035	0.996112	0.999785	0.974074
High	P63104	14-3-3 protein zeta/delta OS=Homo sapiens OX=9606 GN=YWHAZ PE=1 SV=1	32	7	47	245	27.7	4.79	1.61988e+07	1.86784e+07	21460814	2.58663e+07	1.74132e+07	20015202	14245459	2.4155e+07	1.64773e+07	5024895		5895002	1.135	1.053	2.956	2.708	2.752	0.524965	0.986605	0.968847	0.979976	0.96637
High	P56270	Myc-associated zinc finger protein OS=Homo sapiens OX=9606 GN=MAZ PE=1 SV=1	5	2	16	477	48.6	8.95	16091791	1.85597e+07	1.56024e+07	13414595	1.365e+07	13143218	7.54581e+06	8300190	11073905	6.52936e+06	8.06918e+06	7.39107e+06	1.225	1.187	2.311	1.984	1.96	0.317213	0.862278	0.991817	0.979976	0.97747
High	Q15459	Splicing factor 3A subunit 1 OS=Homo sapiens OX=9606 GN=SF3A1 PE=1 SV=1	12	6	20	793	88.8	5.22	16011368	1.23564e+07	1.31131e+07	12438055	11755347	8495295	14719174	1.61638e+07	1.22751e+07	7968741	4.31864e+06	4337277	1.07	0.921	2.293	2.055	2.511	0.79451	0.995451	0.991817	0.984542	0.976838
High	P04844	Dolichyl-diphosphooligosaccharide--protein glycosyltransferase subunit 2 OS=Homo sapiens OX=9606 GN=RPN2 PE=1 SV=3	18	8	61	631	69.2	5.69	1.59119e+07	2.6928e+07	3.17462e+07	3.9957e+07	58101086	69589491	1.7943e+07	45303689	3.50503e+07	1.49064e+07	1.53575e+07	1.74021e+07	0.79	1.367	1.726	3.054	2.347	0.619716	0.466885	0.986282	0.979976	0.999296
High	Q9HD45	Transmembrane 9 superfamily member 3 OS=Homo sapiens OX=9606 GN=TM9SF3 PE=1 SV=2	14	6	36	589	67.8	7.21	1.59095e+07	18326482	1.66548e+07	1.57885e+07	1.82657e+07	1.73159e+07	1.34929e+07	1.98517e+07	1.84423e+07	2.10604e+07	2.63991e+07	2.38373e+07	0.891	0.93	0.798	0.807	0.825	0.938414	0.999079	0.648346	0.602779	0.576973
High	Q13617	Cullin-2 OS=Homo sapiens OX=9606 GN=CUL2 PE=1 SV=2	10	7	26	745	86.9	6.92	1.58741e+07	1.67875e+07	1.303e+07	1.28121e+07	1.03896e+07	1.00019e+07	2.02232e+07	1.76919e+07	1.62793e+07	1.53898e+06	1.09537e+06	1.18825e+06	0.873	0.724	3.936	3.482	4.555	0.901517	0.749981	0.768846	0.934511	0.729308
High	P06730	Eukaryotic translation initiation factor 4E OS=Homo sapiens OX=9606 GN=EIF4E PE=1 SV=2	10	2	12	217	25.1	6.15	15850583	2.37271e+07	24160514	1.52345e+07	2.39014e+07	2.1785e+07	16439477	2.34599e+07	2.4022e+07	1.12803e+07	13638728	14179162	1.018	0.946	1.327	1.321	1.41	0.881754	0.999079	0.940884	0.918654	0.939623
High	Q9H0S4	Probable ATP-dependent RNA helicase DDX47 OS=Homo sapiens OX=9606 GN=DDX47 PE=1 SV=1	15	4	43	455	50.6	9.1	1.57691e+07	19115638	1.6691e+07	1.55965e+07	1.1186e+07	1.91484e+07	2.00371e+07	1.77943e+07	1.88047e+07	1.73306e+07	1.87571e+07	1.82389e+07	0.944	0.845	0.965	0.913	1.064	0.991	0.944528	0.731156	0.684275	0.749841
High	Q86VP6	Cullin-associated NEDD8-dissociated protein 1 OS=Homo sapiens OX=9606 GN=CAND1 PE=1 SV=2	7	8	29	1230	136.3	5.78	1.57565e+07	1.27672e+07	1.57885e+07	51586540	5.31318e+07	45890457	2.42262e+07	2.36376e+07	1.98797e+07	4547499	3985122	5925740	0.718	2.036	3.311	8.389	4.406	0.232693	0.0138041	0.893126	0.531991	0.849253
High	Q99741	Cell division control protein 6 homolog OS=Homo sapiens OX=9606 GN=CDC6 PE=1 SV=1	8	3	22	560	62.7	9.58	1.57329e+07	2.45199e+07	2.56308e+07	1.48064e+07	2.23233e+07	2.61401e+07	1.16787e+07	2.83308e+07	2.84164e+07	962586	1.16778e+07	1.3442e+07	0.948	0.877	1.167	1.329	1.663	0.987889	0.975991	0.879984	0.918654	0.96637
High	Q9H8V3	Protein ECT2 OS=Homo sapiens OX=9606 GN=ECT2 PE=1 SV=4	11	7	40	914	103.4	7.71	1.56877e+07	1.36906e+07	1.31414e+07	1.93849e+07	1.76952e+07	1.8426e+07	1.6667e+07	1.53642e+07	1.54884e+07	8.02844e+06	8.78522e+06	7.78324e+06	0.937	1.224	1.755	2.198	1.765	0.996023	0.862278	0.991817	0.984542	0.96637
High	O00231	26S proteasome non-ATPase regulatory subunit 11 OS=Homo sapiens OX=9606 GN=PSMD11 PE=1 SV=3	9	3	8	422	47.4	6.48	1.56872e+07	2.73081e+07	17202616	1.56704e+07	2.59465e+07	1.74451e+07	1.76758e+07	1.65813e+07	17648672	2.53418e+07	12171102	9.88544e+06	1.055	1.044	1.413	1.531	1.497	0.813928	0.992869	0.934024	0.973891	0.964491
High	Q7KZF4	Staphylococcal nuclease domain-containing protein 1 OS=Homo sapiens OX=9606 GN=SND1 PE=1 SV=1	5	5	25	910	101.9	7.17	15676947	7.10962e+06	7557211	1.58773e+07	7.72101e+06	7.62361e+06	8.75946e+06	18163568	15130459	2.32835e+06	3377388	4.20667e+06	0.895	0.943	3.16	3.071	3.42	0.946965	0.999079	0.867231	0.979976	0.939926
High	Q9Y6E2	eIF5-mimic protein 1 OS=Homo sapiens OX=9606 GN=BZW2 PE=1 SV=1	16	8	43	419	48.1	6.68	1.56559e+07	1.53953e+07	1.67483e+07	2.23115e+07	2.82792e+07	2.56092e+07	2.89206e+07	22250011	2.01535e+07	3.73541e+06	3.60666e+06	2.80116e+06	1.028	1.318	2.385	3.051	2.467	0.879164	0.739755	0.991817	0.979976	0.98757
High	Q9P2R7	Succinate--CoA ligase [ADP-forming] subunit beta, mitochondrial OS=Homo sapiens OX=9606 GN=SUCLA2 PE=1 SV=3	10	5	25	463	50.3	7.42	15648069	2.05034e+07	23641751	46927502	66109271	56228144	37257435	36996398	24108779	285878	7530614	1.72798e+06	0.648	1.429	5.876	11.046	7.95	0.0302357	0.339206	0.421531	0.373785	0.437774
High	Q9Y605	MORF4 family-associated protein 1 OS=Homo sapiens OX=9606 GN=MRFAP1 PE=1 SV=1	19	1	7	127	14.6	4.7	15609067	22656756	17278546	15304525	17213962	15757092	20720700	22219358	20481212	9343281	8689333	4.55953e+06	0.834	0.76	2.425	1.842	2.385	0.82953	0.862278	0.991817	0.979976	0.999296
High	O15173	Membrane-associated progesterone receptor component 2 OS=Homo sapiens OX=9606 GN=PGRMC2 PE=1 SV=1	16	3	23	223	23.8	4.88	1.56017e+07	8.98492e+06	6.09461e+06	25815661	3.38779e+07	3.13889e+07	2.41981e+07	20441379	1.8153e+07	4.83812e+06	3568843	3355111	0.754	1.425	1.9	3.142	2.377	0.546641	0.523645	0.996764	0.979976	0.988107
High	A0FGR8	Extended synaptotagmin-2 OS=Homo sapiens OX=9606 GN=ESYT2 PE=1 SV=1	17	10	47	921	102.3	9.26	1.55194e+07	3.81823e+07	2.29136e+07	5.36579e+07	6.97281e+07	7.49733e+07	1.88261e+07	3.48712e+07	3.84696e+07	3.19867e+06	1.40058e+07	7.95382e+06	0.907	1.515	2.072	3.5	2.358	0.963842	0.206731	0.996112	0.979976	0.999969
High	P30519	Heme oxygenase 2 OS=Homo sapiens OX=9606 GN=HMOX2 PE=1 SV=2	22	4	21	316	36	5.41	1.55133e+07	1.33378e+08	1.49739e+07	22488365	4.88829e+07	1.67159e+07	16636453	3.07634e+07	7.96772e+06	5.34894e+06	1.11619e+07	10803842	0.982	1.552	1.547	3.107	1.941	0.937591	0.389806	0.967893	0.979976	0.96637
High	Q96I24	Far upstream element-binding protein 3 OS=Homo sapiens OX=9606 GN=FUBP3 PE=1 SV=2	14	6	20	572	61.6	8.38	1.54955e+07	1.28175e+07	5.26529e+06	7.79001e+06	9.83576e+06	1.72443e+07	4726127	3.91354e+06	7940948	3.89989e+07	36855848	3.53409e+07	1.311	1.348	0.442	0.426	0.291	0.156729	0.592726	0.295177	0.255576	0.0604347
High	Q8WWY3	U4/U6 small nuclear ribonucleoprotein Prp31 OS=Homo sapiens OX=9606 GN=PRPF31 PE=1 SV=2	7	4	29	499	55.4	5.78	15481928	1.88082e+07	17509101	23151933	1.48549e+07	2.93915e+07	1.51609e+07	1.91236e+07	1.74503e+07	9.8913e+06	9.63783e+06	1.41031e+07	0.963	0.848	1.909	1.902	1.984	0.960246	0.957158	0.991817	0.979976	0.970177
High	Q13601	KRR1 small subunit processome component homolog OS=Homo sapiens OX=9606 GN=KRR1 PE=1 SV=4	6	2	12	381	43.6	9.77	15472878	1.99487e+07	11679168	7.44424e+06	11870695	9641920	1.56172e+07	15166195	23340759	2.20815e+06	5.11389e+06	4.78192e+06	0.873	0.744	2.588	2.321	3.119	0.907338	0.771814	0.979797	0.990451	0.96637
High	Q9H497	Torsin-3A OS=Homo sapiens OX=9606 GN=TOR3A PE=1 SV=1	9	4	25	397	46.2	6.01	1.54183e+07	1.65884e+07	1.57864e+07	1.48646e+07	1.88031e+07	1.6321e+07	1.63942e+07	20416242	2.05563e+07	7.83782e+06	9.48552e+06	1.26494e+07	0.817	0.894	1.435	1.649	1.88	0.767141	0.983312	0.951314	0.979976	0.96637
High	O75376	Nuclear receptor corepressor 1 OS=Homo sapiens OX=9606 GN=NCOR1 PE=1 SV=2	3	5	32	2440	270	7.11	1.53953e+07	1.40559e+07	1.51744e+07	1.15924e+07	1.36824e+07	8.59351e+06	1.5279e+07	1.83578e+07	1.58172e+07	4.05932e+06	2.66524e+06	1.14804e+06	0.837	0.634	3.313	2.461	3.922	0.865961	0.450684	0.893126	0.979976	0.838694
High	Q9NQP4	Prefoldin subunit 4 OS=Homo sapiens OX=9606 GN=PFDN4 PE=1 SV=1	8	1	2	134	15.3	4.53	15388067	1.40141e+07	1.40842e+07	16098073	1.72792e+07	15438325	22748984	18374503	2.17597e+07	2365687	1.76946e+06	1.65436e+06	0.676	0.76	7.96	9.098	11.107	0.115675	0.862278	0.200537	0.195698	0.131336
High	Q96IZ7	Serine/Arginine-related protein 53 OS=Homo sapiens OX=9606 GN=RSRC1 PE=1 SV=1	18	3	8	334	38.7	11.08	15311111	16237568	13262933	17338870	13824239	13697054	16079493	15070187	15338054	8.19855e+06	6.51103e+06	5.12782e+06	0.998	0.909	2.352	2.123	2.356	0.907338	0.995451	0.991817	0.988071	0.988107
High	Q9UBM7	7-dehydrocholesterol reductase OS=Homo sapiens OX=9606 GN=DHCR7 PE=1 SV=1	4	2	13	475	54.5	8.7	15311072	14259715	1.52873e+07	26347737	29156519	28026463	24865168	21942306	11845179	7.61496e+06	5312677	6.80737e+06	0.621	1.189	2.249	4.244	3.591	0.0149351	0.862278	0.991817	0.925781	0.96637
High	Q9Y3A6	Transmembrane emp24 domain-containing protein 5 OS=Homo sapiens OX=9606 GN=TMED5 PE=1 SV=1	3	1	13	229	26	4.84	15294726	19275900	17078526	28425038	38776264	37919616	27085734	30396374	30487800	9972388	9424125	10687110	0.565	1.248	1.713	3.628	2.874	0.000828164	0.756345	0.976221	0.979976	0.96637
High	P61163	Alpha-centractin OS=Homo sapiens OX=9606 GN=ACTR1A PE=1 SV=1	14	3	14	376	42.6	6.64	1.5277e+07	7.85258e+06	20233894	5966591	7.68329e+06	1.83236e+07	20887219	8.83916e+06	2.11115e+07	2.14525e+06	2.19851e+06	2.60063e+06	0.842	0.83	2.837	2.705	3.05	0.869682	0.923089	0.969522	0.979976	0.96637
High	Q01780	Exosome component 10 OS=Homo sapiens OX=9606 GN=EXOSC10 PE=1 SV=2	4	4	18	885	100.8	8.46	1.525e+07	1.42745e+07	1.10973e+07	1.12281e+07	1.73109e+07	1.80663e+07	1.08571e+07	1.84444e+07	1.06934e+07	5.44123e+06	6.60083e+06	7964496	1.039	1.051	2.084	2.008	2.025	0.879164	0.986336	0.997701	0.979976	0.978451
High	P49321	Nuclear autoantigenic sperm protein OS=Homo sapiens OX=9606 GN=NASP PE=1 SV=2	8	4	27	788	85.2	4.3	1.5176e+07	1.5124e+07	1.58782e+07	1.37436e+07	1.46161e+07	1.35458e+07	18565655	1.79664e+07	1.73096e+07	3.02666e+06	2.6156e+06	3.10968e+06	0.938	0.806	2.383	1.978	2.886	0.998636	0.876737	0.991817	0.979976	0.96637
High	Q9P035	Very-long-chain (3R)-3-hydroxyacyl-CoA dehydratase 3 OS=Homo sapiens OX=9606 GN=HACD3 PE=1 SV=2	4	2	12	362	43.1	8.94	15164292	23597272	25759558	25615080	43889912	41937088	24165196	27400658	32329330	12129661	17922410	19896066	0.797	1.358	1.295	2.206	1.625	0.645081	0.541188	0.933942	0.999785	0.96637
High	P38606	V-type proton ATPase catalytic subunit A OS=Homo sapiens OX=9606 GN=ATP6V1A PE=1 SV=2	11	6	28	617	68.3	5.52	15085001	2.23901e+07	1.90877e+07	1.59584e+07	2.35055e+07	2.46376e+07	1.59158e+07	17527813	1.5897e+07	1.03067e+07	1.26206e+07	13739607	0.988	1.188	1.506	1.747	1.406	0.916051	0.871231	0.967893	0.979976	0.921353
High	Q53GT1	Kelch-like protein 22 OS=Homo sapiens OX=9606 GN=KLHL22 PE=1 SV=2	8	5	21	634	71.6	5.49	1.50816e+07	1.81219e+07	1.7736e+07	1.19662e+07	14628097	1.3502e+07	2.08698e+07	2.59579e+07	2.56922e+07	1.51418e+06	3.39665e+06	3.73053e+06	0.817	0.649	4.355	3.02	5.169	0.750894	0.533189	0.674837	0.979976	0.729741
High	O95881	Thioredoxin domain-containing protein 12 OS=Homo sapiens OX=9606 GN=TXNDC12 PE=1 SV=1	14	2	13	172	19.2	5.4	1.5078e+07	1.33293e+07	14527534	1.55977e+07	1.98042e+07	1.38675e+07	21110684	1.81082e+07	14203576	17669221	1.20033e+07	1.57832e+07	0.829	0.958	1.117	1.127	1.173	0.838498	0.999079	0.809913	0.818928	0.807435
High	P56915	Homeobox protein goosecoid OS=Homo sapiens OX=9606 GN=GSC PE=1 SV=2	12	4	15	257	28.1	8.62	15046814	26075405	2.46352e+07	9971131	34809905	1.73545e+07	24829145	2.57242e+07	39406418	1.66847e+06		747804	0.635	0.58	4.792	7.68	11.284	0.019603	0.289657	0.699517	0.295041	0.141304
High	P63272	Transcription elongation factor SPT4 OS=Homo sapiens OX=9606 GN=SUPT4H1 PE=1 SV=1	20	2	14	117	13.2	8.06	1.50102e+07	9118200	8815781	14078926	1.36973e+07	1.44211e+07	18324757	22143163	18121427	15252211	1.64603e+07	17183339	0.934	0.762	0.961	0.839	1.085	0.998636	0.8548	0.682327	0.603332	0.768694
High	P47897	Glutamine--tRNA ligase OS=Homo sapiens OX=9606 GN=QARS1 PE=1 SV=1	13	8	39	775	87.7	7.15	1.49654e+07	2.98832e+07	2.71178e+07	1.71571e+07	3.00953e+07	3.07929e+07	1.87863e+07	2.75456e+07	2.77414e+07	2.97245e+06	4.77731e+06	5.67264e+06	0.911	0.877	4.087	4.261	4.46	0.976623	0.983312	0.866942	0.920597	0.852485
High	P35251	Replication factor C subunit 1 OS=Homo sapiens OX=9606 GN=RFC1 PE=1 SV=4	8	8	32	1148	128.2	9.36	14915527	2.39612e+07	2.0532e+07	1.05746e+07	1.85279e+07	1.75815e+07	7.85757e+06	1.97696e+07	1.83826e+07	27431059	4.37271e+07	3.49647e+07	1.762	1.225	0.619	0.441	0.31	9.16579e-06	0.862278	0.539868	0.351789	0.131865
High	Q5C9Z4	Nucleolar MIF4G domain-containing protein 1 OS=Homo sapiens OX=9606 GN=NOM1 PE=1 SV=1	7	6	42	860	96.2	8.1	1.48897e+07	2.33751e+07	2.64816e+07	1.97122e+07	25524521	2.99746e+07	3.02321e+07	28505689	2.93211e+07	1.43018e+07	1.0035e+07	1.46841e+07	0.893	1.053	1.281	1.508	1.544	0.93272	0.969876	0.920857	0.973913	0.96637
High	O75600	2-amino-3-ketobutyrate coenzyme A ligase, mitochondrial OS=Homo sapiens OX=9606 GN=GCAT PE=1 SV=1	8	2	9	419	45.3	8.05	14877289	1.99253e+07	1.67315e+07	18431481	1.83729e+07	18297188	1.95562e+07	2.06186e+07	19729643	5.00642e+06	4.48945e+06	5.19749e+06	0.859	0.928	3.342	3.585	3.941	0.883165	0.999079	0.889162	0.957996	0.879517
High	Q6NSI4	RPA-related protein RADX OS=Homo sapiens OX=9606 GN=RADX PE=1 SV=2	8	5	24	855	97.5	8.41	1.48336e+07	1.65317e+07	1.76602e+07	12425608	16918709	1.30282e+07	1.6159e+07	1.92279e+07	1.72646e+07	150728	726453	436940	0.943	0.73	9.129	7.35	10.013	0.995034	0.772107	0.134909	0.303566	0.141524
High	P02788	Lactotransferrin OS=Homo sapiens OX=9606 GN=LTF PE=1 SV=6	4	3	23	710	78.1	8.12	14727619	12006976	10975609	9769368	1.20866e+07	9.16173e+06	9.47182e+06	1.33781e+07	9.46684e+06	16368731	1.1641e+07	1.16013e+07	1.025	0.92	0.944	0.877	0.929	0.883672	0.995451	0.682507	0.548946	0.589155
High	Q99707	Methionine synthase OS=Homo sapiens OX=9606 GN=MTR PE=1 SV=2	6	6	26	1265	140.4	5.58	1.47075e+07	16916987	1.68581e+07	1.21465e+07	19942615	1.42856e+07	9.20203e+06	1.78259e+07	1.59745e+07	2.39095e+06			0.872	0.975	4.97	4.622	4.277	0.901517	0.99977	0.569404	0.7299	0.772963
High	Q9P2J5	Leucine--tRNA ligase, cytoplasmic OS=Homo sapiens OX=9606 GN=LARS1 PE=1 SV=2	7	8	35	1176	134.4	7.3	14694540	2.03469e+07	1.67667e+07	25287473	3.02956e+07	1.85859e+07	37420840	1.57885e+07	2.39527e+07	5.9317e+06	2.53889e+06	4.65914e+06	0.938	0.968	3.472	3.451	3.49	0.996023	0.99977	0.862001	0.979976	0.96637
High	P46063	ATP-dependent DNA helicase Q1 OS=Homo sapiens OX=9606 GN=RECQL PE=1 SV=3	8	4	26	649	73.4	7.88	1.4693e+07	1.85701e+07	1.53196e+07	1.50791e+07	1.48778e+07	1.33823e+07	2.26473e+07	2.03716e+07	2.2188e+07	5.3856e+06	5.84155e+06	5.2177e+06	0.936	0.747	2.787	2.287	3.025	0.999941	0.849718	0.969522	0.997435	0.96637
High	P24941	Cyclin-dependent kinase 2 OS=Homo sapiens OX=9606 GN=CDK2 PE=1 SV=2	16	4	17	298	33.9	8.68	14678764	11934851	13078606	9028656	10500597	12793551	1.54391e+07	1.37233e+07	1.40742e+07	1.93724e+06	4.40352e+06	3731883	1.1	0.862	3.198	2.505	2.928	0.713896	0.957158	0.910461	0.979976	0.96637
High	Q9BQ39	ATP-dependent RNA helicase DDX50 OS=Homo sapiens OX=9606 GN=DDX50 PE=1 SV=1	11	7	50	737	82.5	9.17	1.46685e+07	2.93236e+07	19604373	2.13819e+07	2.93368e+07	2.63057e+07	1.87151e+07	2.80525e+07	2.97944e+07	6.77241e+06	1.51825e+07	14792143	0.954	0.985	2.051	2.09	2.038	0.976483	0.999079	0.996112	0.979976	0.977087
High	Q9HCE1	Helicase MOV-10 OS=Homo sapiens OX=9606 GN=MOV10 PE=1 SV=2	10	8	33	1003	113.6	8.82	1.46548e+07	1.77137e+07	1.82571e+07	1.73953e+07	2.85444e+07	3.37777e+07	2.03245e+07	2.5854e+07	2.6286e+07	6.06288e+06	8.16674e+06	9.56024e+06	0.884	0.923	2.428	2.681	2.824	0.914529	0.999079	0.991817	0.984542	0.971587
High	Q00535	Cyclin-dependent kinase 5 OS=Homo sapiens OX=9606 GN=CDK5 PE=1 SV=3	12	3	19	292	33.3	7.66	14636503	1.89534e+07	10803761	18384795	11119283	18739139		5183768	16911342	2.18274e+06			1.049	1.275	2.659	3.854	2.785	0.868023	0.816033	0.973316	0.903831	0.96637
High	Q6IQ49	Replication stress response regulator SDE2 OS=Homo sapiens OX=9606 GN=SDE2 PE=1 SV=1	13	5	35	451	49.7	6.05	14611311	1.47714e+07	1.15499e+07	12310160	1.25959e+07	1.0259e+07	1.47993e+07	1.02769e+07	1.12911e+07	8335669	7.57565e+06	8844528	0.925	0.99	1.858	2.017	2.02	0.997096	0.999079	0.991817	0.979976	0.97747
High	P48507	Glutamate--cysteine ligase regulatory subunit OS=Homo sapiens OX=9606 GN=GCLM PE=1 SV=1	14	3	25	274	30.7	6.02	1.46099e+07	1.65266e+07	1.38024e+07	1.60664e+07	1.77991e+07	1.69718e+07	1.22011e+07	1.12573e+07	18281286	9530641	7.62534e+06	7.0341e+06	1.165	1.082	1.897	1.795	1.53	0.48955	0.969876	0.991817	0.979976	0.96637
High	Q15738	Sterol-4-alpha-carboxylate 3-dehydrogenase, decarboxylating OS=Homo sapiens OX=9606 GN=NSDHL PE=1 SV=2	42	10	48	373	41.9	8.06	1.46077e+07	1.60176e+07	1.70775e+07	6.23688e+07	3.39447e+07	9.34147e+07	4.37799e+07	2.37403e+07	2.66996e+07	8.6689e+06	1.38429e+07	1.24842e+07	0.702	1.411	1.459	3.092	2.003	0.171928	0.388933	0.946991	0.979976	0.971587
High	O94851	[F-actin]-monooxygenase MICAL2 OS=Homo sapiens OX=9606 GN=MICAL2 PE=1 SV=2	1	1	6	1957	218.9	8.34	14516256	88915960	71159856				19609972	84805544					0.938	0.01	100		100	0.998636	2.21712e-16	6.67078e-17		7.19824e-17
High	P48556	26S proteasome non-ATPase regulatory subunit 8 OS=Homo sapiens OX=9606 GN=PSMD8 PE=1 SV=2	4	2	13	350	39.6	9.7	1.44983e+07	1.13509e+07	1.17431e+07	11613712	1.25507e+07	2.54091e+07	2.54819e+07	1.33042e+07	24921818	1.34586e+07	3967990	5881796	0.761	0.935	0.963	4.281	3.771	0.470956	0.999079	0.646157	0.821219	0.953906
High	P35613	Basigin OS=Homo sapiens OX=9606 GN=BSG PE=1 SV=2	13	4	27	385	42.2	5.66	1.44564e+07	2.17858e+07	2.14061e+07	27787781	47418972	4.22217e+07	2.73654e+07	26094458	2.59999e+07	1.00463e+07	9585154	7.2467e+06	0.873	1.477	2.392	4.132	2.817	0.90348	0.34424	0.994181	0.941033	0.971587
High	P13861	cAMP-dependent protein kinase type II-alpha regulatory subunit OS=Homo sapiens OX=9606 GN=PRKAR2A PE=1 SV=2	13	4	23	404	45.5	5.07	1.4424e+07	15579007	1.33375e+07	16412624	1.48303e+07	1.53187e+07	13767083	1.56777e+07	19635605	6.71007e+06	6667696	8.04338e+06	0.916	0.995	2.178	2.199	2.157	0.985349	0.999079	0.995016	0.990451	0.992049
High	P34931	Heat shock 70 kDa protein 1-like OS=Homo sapiens OX=9606 GN=HSPA1L PE=1 SV=2	24	16	157	641	70.3	6.02	1.4289e+07	1.32226e+07	3408563	3.99477e+06	1.26617e+07	1.56679e+07	3.3639e+06	22607563	17740418				0.864	0.6	100	100	100	0.891851	0.302738	6.67078e-17	7.66667e-17	7.19824e-17
High	P33176	Kinesin-1 heavy chain OS=Homo sapiens OX=9606 GN=KIF5B PE=1 SV=1	11	8	37	963	109.6	6.51	1.42752e+07	2.25863e+07	1.90318e+07	2.21492e+07	2.43347e+07	25399208	1.26069e+07	1.8124e+07	20549242	2.19063e+06	3029464	2.34964e+06	0.987	1.172	2.498	2.924	2.469	0.919264	0.896327	0.983503	0.979976	0.979099
High	P60763	Ras-related C3 botulinum toxin substrate 3 OS=Homo sapiens OX=9606 GN=RAC3 PE=1 SV=1	16	3	22	192	21.4	8.15	14266100	1.88648e+07	1.786e+07	25943566	3.08351e+07	26030007	19402698	20736975	21106874	1.21735e+07	1.40689e+07	1.33936e+07	0.883	1.378	1.403	2.275	1.674	0.913311	0.635974	0.946991	0.98783	0.96637
High	Q9Y2T2	AP-3 complex subunit mu-1 OS=Homo sapiens OX=9606 GN=AP3M1 PE=1 SV=1	13	3	15	418	46.9	6.93	1.42457e+07	1.25706e+07	1.56429e+07	1.10825e+07	1.28474e+07	1.50535e+07	1.8263e+06	1.69025e+07	1.36821e+07	715533	1.09795e+06	1.04913e+07	1.112	1.059	2.375	2.012	1.663	0.67667	0.982072	0.991817	0.979976	0.96637
High	Q9BRT6	Protein LLP homolog OS=Homo sapiens OX=9606 GN=LLPH PE=1 SV=1	19	2	13	129	15.2	10.37	1.42425e+07	12501421	10953288	9.04638e+06	1.0933e+07	1.12006e+07	1.55133e+07	1.17776e+07	1.24391e+07	843683	2.35843e+06	956294	0.918	0.79	4.662	3.67	5.094	0.989996	0.862278	0.56318	0.910121	0.576405
High	Q07065	Cytoskeleton-associated protein 4 OS=Homo sapiens OX=9606 GN=CKAP4 PE=1 SV=2	17	8	41	602	66	5.92	1.41987e+07	2.46197e+07	1.87173e+07	3.28405e+07	3.83262e+07	3.56597e+07	1.9263e+07	1.83434e+07	2.27441e+07	1.11165e+07	1.18956e+07	1.12686e+07	0.883	1.398	1.662	2.526	1.731	0.91175	0.536478	0.974287	0.992316	0.96637
High	Q96MT8	Centrosomal protein of 63 kDa OS=Homo sapiens OX=9606 GN=CEP63 PE=1 SV=1	9	4	12	703	81.3	6.13	1.41854e+07	1.13095e+07	13666167	1.18091e+07	8.83635e+06	1.38102e+06	1.67051e+07	8.08443e+06	1.82253e+07	893450	617440	543905	0.851	0.729	3.396	3.066	4.09	0.883165	0.749981	0.820132	0.979976	0.799177
High	Q9Y5A9	YTH domain-containing family protein 2 OS=Homo sapiens OX=9606 GN=YTHDF2 PE=1 SV=2	4	3	14	579	62.3	8.79	1.40667e+07	2.07547e+07	1.53371e+07	1.67533e+07	19862460	13367492	18626393	2.0359e+07	9639207		6.81384e+06	8.79925e+06	0.944	0.916	1.774	1.64	1.72	0.991928	0.995451	0.991817	0.979976	0.96637
High	Q96H79	Zinc finger CCCH-type antiviral protein 1-like OS=Homo sapiens OX=9606 GN=ZC3HAV1L PE=1 SV=2	17	3	25	300	32.9	8.13	1.40346e+07	1.536e+07	1.45154e+07	1.29147e+07	1.14557e+07	9601404	11079300	15078226	1.35672e+07	8.00857e+06	12477925	1.09025e+07	1.09	0.888	1.333	1.054	1.22	0.731415	0.978677	0.912076	0.724664	0.832638
High	Q8NI36	WD repeat-containing protein 36 OS=Homo sapiens OX=9606 GN=WDR36 PE=1 SV=1	9	8	39	951	105.3	7.53	14013332	1136418	5623521	8.13616e+06	7.2203e+06	2.38233e+06	1.43933e+07	1.56434e+06	6.40367e+06	2.44918e+07	1.79164e+07	1.2434e+07	0.826	0.738	0.798	0.715	1.055	0.863936	0.785811	0.553456	0.405561	0.720402
High	Q15155	Nodal modulator 1 OS=Homo sapiens OX=9606 GN=NOMO1 PE=1 SV=5	6	6	34	1222	134.2	5.81	1.39862e+07	1.4445e+07	1.86845e+07	2.14235e+07	2.94638e+07	2.80062e+07	2.23695e+07	2.01152e+07	2.22759e+07	7.25508e+06	6.62784e+06	9.53555e+06	0.8	1.243	2.28	3.43	2.628	0.680569	0.839152	0.991817	0.979976	0.97747
High	Q9H7B2	Ribosome production factor 2 homolog OS=Homo sapiens OX=9606 GN=RPF2 PE=1 SV=2	13	3	27	306	35.6	9.99	1.39423e+07	1.47746e+07	16651727	14526801	15263903	16209658	1.30171e+07	12901561	15251036	2.59729e+06	5.53786e+06	5.42509e+06	1.054	1.082	2.962	2.771	2.543	0.852385	0.969876	0.960555	0.979976	0.971587
High	P00492	Hypoxanthine-guanine phosphoribosyltransferase OS=Homo sapiens OX=9606 GN=HPRT1 PE=1 SV=2	10	2	14	218	24.6	6.68	13911227	21282441	8973700	1.52065e+07	8.11206e+06	5410401	14534228	9162655	9256104	5.76374e+06	4999946	3.34112e+06	0.978	0.862	2.682	1.946	2.513	0.946195	0.958974	0.969723	0.979976	0.96637
High	Q8IUR0	Trafficking protein particle complex subunit 5 OS=Homo sapiens OX=9606 GN=TRAPPC5 PE=1 SV=1	9	2	22	188	20.8	9.66	13880176	15335670	15249846	1.55312e+07	1.59228e+07	15194412	1.80962e+07	17913362	16738474	6902298	8046882	7.70581e+06	0.863	0.872	1.95	2.012	2.271	0.883672	0.969876	0.996112	0.979976	0.999296
High	Q9HCG8	Pre-mRNA-splicing factor CWC22 homolog OS=Homo sapiens OX=9606 GN=CWC22 PE=1 SV=3	7	6	13	908	105.4	7.03	1.38517e+07	1.04361e+07	8.8539e+06	1.35265e+07	5.67675e+06	3.61818e+06	1.02716e+07	7.74692e+06	6.04999e+06	450323	575198	448273	1.08	0.966	9.573	8.647	9.402	0.788745	0.999941	0.0630012	0.274514	0.185118
High	Q7L590	Protein MCM10 homolog OS=Homo sapiens OX=9606 GN=MCM10 PE=1 SV=2	7	5	26	875	98.1	8.75	13792592	10094347	3.77389e+06	6.4825e+06	7.30289e+06	11993382	14656104	9.67384e+06	8.32056e+06	3.19805e+07	3.64021e+07	2.61776e+07	1.011	0.691	0.444	0.428	0.572	0.901517	0.595947	0.227913	0.19087	0.32649
High	P60660	Myosin light polypeptide 6 OS=Homo sapiens OX=9606 GN=MYL6 PE=1 SV=2	22	3	16	151	16.9	4.65	1.37431e+07	1.07167e+07	8.07765e+06	1.85468e+07	1.8747e+07	14775154	1.74393e+07	15724780	16820665	4.10046e+06	4.65914e+06	3.67066e+06	0.746	1.079	2.163	2.646	3.334	0.51464	0.969876	0.991817	0.979976	0.96637
High	P29692	Elongation factor 1-delta OS=Homo sapiens OX=9606 GN=EEF1D PE=1 SV=5	17	3	21	281	31.1	5.01	1.37374e+07	2.80418e+06	3.93299e+06	1592032	1.95981e+06	9.88181e+06	1.7029e+07	1.92097e+07	1.1255e+07	4.90958e+06	3.85089e+06	3.83852e+06	0.829	0.636	3.29	2.498	3.616	0.841391	0.404191	0.849305	0.984542	0.932415
High	O95801	Tetratricopeptide repeat protein 4 OS=Homo sapiens OX=9606 GN=TTC4 PE=1 SV=3	9	4	21	387	44.7	5.6	1.37253e+07	1.38743e+07	1.32456e+07	1.11799e+07	13907514	10492261	18420596	1.39391e+07	13943862	5020545	3.32084e+06	4.36749e+06	0.964	0.8	3.097	2.317	3.054	0.961327	0.862278	0.931775	0.994678	0.96637
High	Q9Y240	C-type lectin domain family 11 member A OS=Homo sapiens OX=9606 GN=CLEC11A PE=1 SV=1	3	1	12	323	35.7	5.16	13695304	16179649	15421204	9834095	16987406	14865598	12106494	13360217	11903793		4.68108e+06	4.93353e+06	1.211	1.228	3.202	3.093	2.565	0.356941	0.862278	0.917063	0.979976	0.971587
High	Q96FV9	THO complex subunit 1 OS=Homo sapiens OX=9606 GN=THOC1 PE=1 SV=1	4	3	21	657	75.6	4.98	13672238	6.00001e+06	14821716	10304068	1.64549e+07	1.48275e+07	1.14036e+07	10593481	11420231	6.15521e+06	6.8008e+06	5.64959e+06	0.96	1.081	1.709	1.783	1.776	0.971445	0.969876	0.983503	0.979976	0.96637
High	Q6IBW4	Condensin-2 complex subunit H2 OS=Homo sapiens OX=9606 GN=NCAPH2 PE=1 SV=1	6	3	11	605	68.2	4.74	13574802	1.73899e+07	14298069	13408629	1.88099e+07	13656327	13909750	14343777	15033155	15381444	17446694	17727222	0.976	0.964	0.821	0.85	0.848	0.946013	0.999079	0.604299	0.611415	0.56385
High	P43490	Nicotinamide phosphoribosyltransferase OS=Homo sapiens OX=9606 GN=NAMPT PE=1 SV=1	23	9	44	491	55.5	7.15	1.35688e+07	12295508	17356630	2.32619e+07	39543609	40031020	1.14401e+07	1.33627e+07	11419492	48164078	4.94449e+07	4.48851e+07	0.974	1.966	0.413	0.786	0.42	0.946965	0.0471004	0.290088	0.790691	0.272404
High	Q7Z3B4	Nucleoporin p54 OS=Homo sapiens OX=9606 GN=NUP54 PE=1 SV=2	15	7	33	507	55.4	7.02	1.35414e+07	18362875	1.54154e+07	8803802	1.23087e+07	12551765	1.33871e+07	1.3825e+07	1.57178e+07	4.81751e+07	5.22022e+07	5.22772e+07	0.99	0.771	0.444	0.331	0.406	0.9173	0.862278	0.342662	0.229424	0.300651
High	Q9Y3D0	Cytosolic iron-sulfur assembly component 2B OS=Homo sapiens OX=9606 GN=CIAO2B PE=1 SV=1	13	1	12	163	17.7	5.19	13484491	21302478	21133548	13610074	22012864	19708946	16401984	20459110	21615038	3.88222e+06	4.10007e+06	4.39058e+06	0.986	0.963	4.852	4.807	4.923	0.9202	0.99977	0.682166	0.790691	0.710585
High	P62333	26S proteasome regulatory subunit 10B OS=Homo sapiens OX=9606 GN=PSMC6 PE=1 SV=1	14	5	15	389	44.1	7.49	1.34547e+07	12914197	1.03725e+07	1.23816e+07	1.10614e+07	1.00928e+07	14309138	13322424	1.1838e+07	2.29314e+06	2.49784e+06	2.45463e+06	0.902	0.817	4.699	4.34	5.355	0.965343	0.905212	0.597577	0.775197	0.538621
High	Q99848	Probable rRNA-processing protein EBP2 OS=Homo sapiens OX=9606 GN=EBNA1BP2 PE=1 SV=2	6	2	22	306	34.8	10.1	13378998	14268152	15320223	1.46105e+07	2.01587e+07	1.6399e+07	7475283	15550205	15810973	1.15057e+07	9286480	1.00758e+07	0.822	1.012	1.354	1.65	1.592	0.841815	0.999079	0.929409	0.979976	0.96637
High	Q12962	Transcription initiation factor TFIID subunit 10 OS=Homo sapiens OX=9606 GN=TAF10 PE=1 SV=1	15	2	23	218	21.7	6.57	13357989	14112343	1.30454e+07	13563958	1.33679e+07	6835323	6.65321e+06	14118447	7.62248e+06	28943136	28437960	28425218	0.93	0.893	0.487	0.472	0.489	0.993749	0.980022	0.276935	0.256183	0.244429
High	A0A3B3IRV3	Malignant T-cell-amplified sequence 2 OS=Homo sapiens OX=9606 GN=MCTS2 PE=3 SV=1	11	2	14	181	20.3	9.01	1.33477e+07	1.67932e+07	1.71521e+07	1.21386e+07	4763884	9.18924e+06	1.70142e+07	1.57962e+07	2.11799e+07	4.94288e+06		3.67774e+06	0.875	0.657	3.349	2.394	3.747	0.907338	0.492468	0.889162	0.984542	0.89891
High	Q9UPT9	Ubiquitin carboxyl-terminal hydrolase 22 OS=Homo sapiens OX=9606 GN=USP22 PE=1 SV=2	6	2	20	525	59.9	8.05	1.33476e+07	15179158	15131953	10448420	1.36196e+07	15828956	14444435	13892013	14537736	3203331	5.76028e+06	6.70405e+06	1.046	0.848	2.906	2.59	2.779	0.868023	0.944528	0.960555	0.979976	0.96637
High	P62304	Small nuclear ribonucleoprotein E OS=Homo sapiens OX=9606 GN=SNRPE PE=1 SV=1	12	1	10	92	10.8	9.44	13344447	13218398	12457560	11558301	15458945	11213928	15815386	25339470	12491178	12355177	12239400	7680760	0.836	0.731	1.08	1.251	1.626	0.880441	0.766938	0.780551	0.862659	0.96637
High	Q15427	Splicing factor 3B subunit 4 OS=Homo sapiens OX=9606 GN=SF3B4 PE=1 SV=1	10	3	5	424	44.4	8.56	1.33103e+07	1.12868e+07	9.99679e+06	1.10354e+07	9.25317e+06	7.64509e+06	1.14166e+07	1.12157e+07	10910058	6.26607e+06	3.64814e+06	4.28248e+06	0.971	0.791	2.331	1.825	2.326	0.954635	0.862278	0.991817	0.979976	0.981323
High	Q8TBB5	Kelch domain-containing protein 4 OS=Homo sapiens OX=9606 GN=KLHDC4 PE=1 SV=1	15	6	30	520	57.9	5.72	1.33028e+07	1.11745e+07	11038845	1.31154e+07	1.59123e+07	8.254e+06	1.67283e+07	1.12752e+07	8.65711e+06	41620544	4.50295e+07	5.17617e+07	1.059	1.034	0.368	0.386	0.349	0.843618	0.992307	0.223488	0.278443	0.176149
High	O75396	Vesicle-trafficking protein SEC22b OS=Homo sapiens OX=9606 GN=SEC22B PE=1 SV=5	40	6	19	215	24.7	8.51	1.33019e+07	8.60705e+06	9.59632e+06	2.56046e+07	20519007	1.08905e+07	1.51674e+07	1.48532e+07	1.06993e+07	1.50775e+07	7.93594e+06	5.46931e+06	0.82	1.125	1.504	2.105	1.929	0.837923	0.940124	0.960555	0.979976	0.971587
High	Q9BW85	Splicing factor YJU2 OS=Homo sapiens OX=9606 GN=YJU2 PE=1 SV=1	9	2	14	323	37.1	5.92	1.32362e+07	7766252	6.14453e+06	1.1971e+07	5288997	7.47164e+06	1.04934e+07	7.62095e+06	5.37814e+06	4.09725e+06	2767249		1.076	1.024	1.657	1.59	1.798	0.821144	0.995451	0.991817	0.979976	0.971587
High	Q86V97	Kelch repeat and BTB domain-containing protein 6 OS=Homo sapiens OX=9606 GN=KBTBD6 PE=1 SV=1	14	9	58	674	76.1	6.07	1.32066e+07	5077939	7589823	4260693	4656856	4305757	16315261	1.64354e+07	19236131				0.886	0.686	100	100	100	0.931634	0.572168	6.67078e-17	7.66667e-17	7.19824e-17
High	Q86T24	Transcriptional regulator Kaiso OS=Homo sapiens OX=9606 GN=ZBTB33 PE=1 SV=2	2	2	3	672	74.4	5.12	1.31383e+07	1.44393e+07	1.0838e+07	5.20955e+06	6.17731e+06	3103136	1.37155e+07	1.55017e+07	1.65342e+07	1.86248e+06	2.17338e+06	1912677	0.892	0.288	5.264	1.662	6.117	0.949951	1.9706e-06	0.480522	0.979976	0.456227
High	P11233	Ras-related protein Ral-A OS=Homo sapiens OX=9606 GN=RALA PE=1 SV=1	24	4	34	206	23.6	7.11	13027530	2.88359e+06	6.50454e+06	1.24513e+07	1.42615e+07	2.35168e+06	1.2435e+07	1.9555e+06	2.66642e+06	30285538	2.37722e+07	1.99715e+07	1.081	1.017	0.532	0.516	0.467	0.854128	0.995451	0.279459	0.278443	0.1266
High	Q8WUA4	General transcription factor 3C polypeptide 2 OS=Homo sapiens OX=9606 GN=GTF3C2 PE=1 SV=2	6	4	17	911	100.6	7.31	13018530	6.67852e+06	6971092	2.36274e+07	12604513	9295755	1.8966e+07	1.63554e+07	10647856	7.2601e+06	5.72916e+06	8.94362e+06	0.992	1.349	1.86	2.399	1.96	0.921271	0.677296	0.996112	0.988071	0.976154
High	Q7Z2T5	TRMT1-like protein OS=Homo sapiens OX=9606 GN=TRMT1L PE=1 SV=2	12	5	20	733	81.7	7.88	1.30175e+07	16667635	2.01299e+07	9.96091e+06	1.69398e+07	1.74541e+07	15150366	23300513	2.57484e+07	2.48068e+06	2.36261e+06	2.63117e+06	0.813	0.771	2.967	2.918	3.364	0.73116	0.862278	0.946991	0.979976	0.96637
High	P37840	Alpha-synuclein OS=Homo sapiens OX=9606 GN=SNCA PE=1 SV=1	17	3	24	140	14.5	4.7	13014095	1.6837e+07	1.6596e+07	5.92833e+06	1.02932e+07		9571331	13369107	13078162		2.37687e+06	1.7974e+06	1.245	0.605	1.711	1.214	1.586	0.255452	0.270883	0.991608	0.883111	0.96637
High	Q9H814	Phosphorylated adapter RNA export protein OS=Homo sapiens OX=9606 GN=PHAX PE=1 SV=1	9	3	24	394	44.4	5.4	12967248	1.67095e+07	1.97277e+07	10204503	9853218	9148493	10282478	1.62111e+07	1.74922e+07	2.1657e+06	2.73949e+06	3.20743e+06	1.139	0.794	5.237	3.597	4.598	0.525553	0.862278	0.520191	0.918654	0.7177
High	Q6P996	Pyridoxal-dependent decarboxylase domain-containing protein 1 OS=Homo sapiens OX=9606 GN=PDXDC1 PE=1 SV=2	11	5	36	788	86.7	5.38	1.29377e+07	1.1994e+07	8.25041e+06	2.65725e+07	2.577e+07	15083276	14788241	1.11561e+07	1.08901e+07	1.33626e+07	12660921	1.14566e+07	0.746	1.326	0.914	1.492	1.163	0.484646	0.756345	0.655406	0.970254	0.798085
High	Q9BT25	HAUS augmin-like complex subunit 8 OS=Homo sapiens OX=9606 GN=HAUS8 PE=1 SV=3	11	3	12	410	44.8	7.06	1.2932e+07	1.05929e+07	10329219	1.23167e+07	11534311	12208573	1.46025e+07	10747447	1.35828e+07	5.24808e+06	6.28195e+06	4.91582e+06	0.957	0.918	1.931	1.893	1.913	0.979343	0.995451	0.996764	0.979976	0.971587
High	P00167	Cytochrome b5 OS=Homo sapiens OX=9606 GN=CYB5A PE=1 SV=2	46	5	32	134	15.3	4.96	1.28988e+07	1.38041e+07	1.70828e+07	2.29688e+07	30361395	35702638	23604013	2.48966e+07	1.69633e+07	3.30444e+06	8.52295e+06	1.33711e+07	0.792	1.224	1.629	2.529	1.997	0.635902	0.855685	0.976221	0.994678	0.971587
High	Q6L8Q7	2',5'-phosphodiesterase 12 OS=Homo sapiens OX=9606 GN=PDE12 PE=1 SV=2	2	1	7	609	67.3	6.57	12867356	14676636	7692137	15381173	23423486	9269927	14398443	12102511	16238595	2.05078e+06			0.894	1.068	6.274	7.5	7.021	0.953778	0.972835	0.330458	0.307051	0.301837
High	P56182	Ribosomal RNA processing protein 1 homolog A OS=Homo sapiens OX=9606 GN=RRP1 PE=1 SV=1	7	3	22	461	52.8	9.33	12865933	13319659	4924243	1.10919e+07	5.55055e+06	4918305	13145203	12513952	1.29485e+07	4.48766e+06	1.72283e+06	1.68714e+06	1.026	0.976	3.108	3.065	3.052	0.883165	0.99977	0.889162	0.979976	0.96637
High	P15735	Phosphorylase b kinase gamma catalytic chain, liver/testis isoform OS=Homo sapiens OX=9606 GN=PHKG2 PE=1 SV=1	6	2	11	406	46.4	6.38	1.28305e+07	10042251	9160390	10890448	1.64101e+07	1.53384e+07	13628715	1.31482e+07	1.26596e+07				0.993	1.076	100	100	100	0.9202	0.969983	6.67078e-17	7.66667e-17	7.19824e-17
High	Q5VUA4	Zinc finger protein 318 OS=Homo sapiens OX=9606 GN=ZNF318 PE=1 SV=2	3	5	23	2279	251	7.2	12819187	1.4039e+07	11974790	1.04855e+07	1.02212e+07	1.42179e+07	8.35165e+06	6.43227e+06	13360496	8.09248e+06	6.50547e+06	9.44282e+06	1.057	1.029	1.486	1.478	1.443	0.850114	0.995451	0.961989	0.961336	0.948463
High	Q92600	CCR4-NOT transcription complex subunit 9 OS=Homo sapiens OX=9606 GN=CNOT9 PE=1 SV=1	5	2	17	299	33.6	8.03	12816556	12012305	1.07923e+07	1.45449e+07	1.5743e+07	16043170	1.24343e+07	12032576	10957046	7.23261e+06	9203033	9.55969e+06	0.982	1.328	1.343	1.732	1.378	0.938414	0.717547	0.916656	0.979976	0.914925
High	P57740	Nuclear pore complex protein Nup107 OS=Homo sapiens OX=9606 GN=NUP107 PE=1 SV=1	11	8	41	925	106.3	5.43	1.27456e+07	1.80508e+07	1.75762e+07	2.08414e+07	2.49492e+07	2.86055e+07	2.16569e+07	1.68569e+07	1.5198e+07	20652307	2.00346e+07	1.30618e+07	1.003	1.347	1.073	1.336	0.968	0.902255	0.716266	0.830458	0.93913	0.688438
High	O00487	26S proteasome non-ATPase regulatory subunit 14 OS=Homo sapiens OX=9606 GN=PSMD14 PE=1 SV=1	7	2	26	310	34.6	6.52	1.27135e+07	1.11562e+07	1.06056e+07	1.19044e+07	1.27943e+07	7.56175e+06	14153578	1.24592e+07	13765726	2.60222e+06	2.81632e+06	2020471	0.863	0.941	4.097	4.335	4.552	0.906082	0.999079	0.66842	0.809663	0.690681
High	Q04917	14-3-3 protein eta OS=Homo sapiens OX=9606 GN=YWHAH PE=1 SV=4	24	6	49	246	28.2	4.84	12663750	18344814	27858758	1.5654e+07	1.7268e+07	2.39785e+07	1.97986e+07	18476529	30004778	1.75274e+06	7.62088e+06		1.074	1.034	2.522	2.38	2.276	0.736672	0.995451	0.983503	0.991782	0.999296
High	Q9NY12	H/ACA ribonucleoprotein complex subunit 1 OS=Homo sapiens OX=9606 GN=GAR1 PE=1 SV=1	11	3	31	217	22.3	10.92	1.26449e+07	3.09562e+07	2.99607e+07	9.08131e+06	22545520	23100450	1.38788e+07	2.89956e+07	2.99932e+07	7.9133e+06	1.28702e+07	1.74566e+07	0.999	0.792	1.528	1.091	1.575	0.901517	0.876737	0.969522	0.817338	0.96637
High	Q8IXW5	Putative RNA polymerase II subunit B1 CTD phosphatase RPAP2 OS=Homo sapiens OX=9606 GN=RPAP2 PE=1 SV=1	8	4	14	612	69.5	7.78	12637222	1.12217e+07	8.70427e+06	9.36625e+06	7.47952e+06	6325263	1.32502e+07	9.87795e+06	1.06537e+07	1.10224e+06	1.54111e+06		0.931	0.824	6.984	4.89	7.619	0.997276	0.913989	0.224383	0.693715	0.25838
High	Q5XKP0	MICOS complex subunit MIC13 OS=Homo sapiens OX=9606 GN=MICOS13 PE=1 SV=1	9	2	4	118	13.1	9.42	1.26212e+07	14257941	11828046	9.30797e+06			7.05763e+06	11453122	16691455	9.29401e+06	1.92026e+07	11714787	1.033	0.693	1.217	0.606	0.986	0.881754	0.598169	0.879984	0.240637	0.665487
High	P63165	Small ubiquitin-related modifier 1 OS=Homo sapiens OX=9606 GN=SUMO1 PE=1 SV=1	38	3	19	101	11.6	5.52	1.25409e+07	1.2087e+07	9308464	14734755	1.20659e+07	15828324	8.9296e+06	10848155	9653490	3.47096e+06	1.0883e+07	7.29767e+06	0.941	1.104	1.271	1.46	1.863	0.998636	0.944528	0.889162	0.939778	0.96637
High	Q9NRZ9	Lymphoid-specific helicase OS=Homo sapiens OX=9606 GN=HELLS PE=1 SV=1	12	9	39	838	97	7.93	1.25064e+07	6.47314e+06	6.39108e+06	2.95368e+07	50378315	3.86096e+07	1.00148e+07	9.80529e+06	1.38564e+07	7.02077e+06	1.00251e+07	1.24575e+07	0.9	2.185	1.265	2.993	1.343	0.954585	0.0138041	0.891257	0.979976	0.899809
High	P51648	Aldehyde dehydrogenase family 3 member A2 OS=Homo sapiens OX=9606 GN=ALDH3A2 PE=1 SV=1	12	5	17	485	54.8	7.88	1.24979e+07	8.29889e+06	1.99603e+07	1.61521e+07	3.05376e+07	2.85075e+07	1.31168e+07	1.95317e+07	2.22815e+07	6.28417e+06	1.06742e+07	7.44039e+06	0.84	1.631	1.152	2.332	1.314	0.868736	0.261294	0.800182	0.994678	0.850922
High	Q92576	PHD finger protein 3 OS=Homo sapiens OX=9606 GN=PHF3 PE=1 SV=3	4	6	34	2039	229.3	6.96	1.24724e+07	9.66324e+06	10171343	1.16032e+07	1.51069e+07	9.30217e+06	1.55981e+07	1.53597e+07	1.79373e+07	1.1347e+07	1.51274e+07	2.18813e+07	0.936	0.93	1.021	1.249	1.049	0.998449	0.999079	0.744987	0.864477	0.727108
High	P08243	Asparagine synthetase [glutamine-hydrolyzing] OS=Homo sapiens OX=9606 GN=ASNS PE=1 SV=4	7	4	19	561	64.3	6.86	1.24588e+07	1.54855e+07	1.32466e+07	6.42624e+06	4.82105e+06	9.95231e+06	16114522	1.57972e+07	21960073	2.00585e+06			0.765	0.602	1.886	1.411	3.024	0.613359	0.27276	0.996112	0.952927	0.96637
High	O43290	U4/U6.U5 tri-snRNP-associated protein 1 OS=Homo sapiens OX=9606 GN=SART1 PE=1 SV=1	16	9	57	800	90.2	6.13	1.24552e+07	9.20405e+06	1.68479e+07	1.09474e+07	1.42427e+07	1.36048e+07	9421800	1.38563e+07	1.37969e+07	2.38375e+07	1.95838e+07	18376928	1.145	0.973	0.785	0.699	0.708	0.558812	0.999941	0.580305	0.48529	0.444067
High	Q8WV92	MIT domain-containing protein 1 OS=Homo sapiens OX=9606 GN=MITD1 PE=1 SV=1	20	4	15	249	29.3	8	1.24361e+07	29789584	18033167	7.48851e+06	1.73305e+07	1.08449e+07	3.93144e+07	4.83321e+07	37984369				0.469	0.485	100	100	100	4.48302e-07	0.0598449	6.67078e-17	7.66667e-17	7.19824e-17
High	Q14137	Ribosome biogenesis protein BOP1 OS=Homo sapiens OX=9606 GN=BOP1 PE=1 SV=2	12	5	21	746	83.6	6.19	12430587	8.86725e+06	6.14452e+06	1.24579e+07	5508587	5.92689e+06	9.05045e+06	5.453e+06	4.60634e+06	355193	495110	443688	1.115	1.141	6.293	5.483	5.446	0.713896	0.916164	0.285312	0.640975	0.586879
High	Q9H2U1	ATP-dependent DNA/RNA helicase DHX36 OS=Homo sapiens OX=9606 GN=DHX36 PE=1 SV=2	6	5	25	1008	114.7	7.68	1.24067e+07	1.71053e+07	1.47461e+07	8.35741e+06	15463756	1.23516e+07	1.34528e+07	1.68529e+07	1.92318e+07	5.04563e+06	7.21771e+06	4.06262e+06	0.824	0.897	2.224	2.267	2.975	0.823537	0.986336	0.991817	0.994678	0.96637
High	P35606	Coatomer subunit beta' OS=Homo sapiens OX=9606 GN=COPB2 PE=1 SV=2	11	7	38	906	102.4	5.27	1.24025e+07	2.42757e+07	2.01916e+07	3.57886e+07	4.61543e+07	4.30342e+07	21313268	2.06158e+07	2.42632e+07	8.52529e+06	1.60404e+07	1.50497e+07	0.867	1.693	1.267	2.471	1.55	0.887738	0.15406	0.909816	0.984542	0.96637
High	P52732	Kinesin-like protein KIF11 OS=Homo sapiens OX=9606 GN=KIF11 PE=1 SV=2	5	5	34	1056	119.1	5.64	1.23435e+07	1.38387e+07	1.17677e+07	1.30383e+07	1.66804e+07	1.32053e+07	1.40232e+07	1.20549e+07	2.10702e+07	5.30079e+06	8.99253e+06	9.29445e+06	1.004	0.88	1.804	1.604	1.814	0.906082	0.971284	0.991817	0.979976	0.96637
High	P31946	14-3-3 protein beta/alpha OS=Homo sapiens OX=9606 GN=YWHAB PE=1 SV=3	28	7	53	246	28.1	4.83	12332627	1.7271e+07	2.41629e+07	1.11894e+07	1.81651e+07	21754090	1.66286e+07	2.48934e+07	30717715	6.39557e+06	6.1467e+06	3.29499e+06	0.884	0.788	1.942	1.599	2.224	0.914529	0.868418	0.994635	0.979976	0.988107
High	O60831	PRA1 family protein 2 OS=Homo sapiens OX=9606 GN=PRAF2 PE=1 SV=1	6	1	3	178	19.2	9.19	12332580		9120140	11129906		11661480				6.6175e+06	6448045	7907394	100	100	1.485	1.704	0.01	1.56117e-16	2.21712e-16	0.960555	0.979976	7.19824e-17
High	O15055	Period circadian protein homolog 2 OS=Homo sapiens OX=9606 GN=PER2 PE=1 SV=2	5	4	17	1255	136.5	6.47	1.22943e+07	1.26832e+07	1.28445e+07	6565077	7.98071e+06	9811026	14817084	1.71475e+07	17431555				0.625	0.525	100	100	100	0.0428119	0.0794179	6.67078e-17	7.66667e-17	7.19824e-17
High	Q5T440	Putative transferase CAF17, mitochondrial OS=Homo sapiens OX=9606 GN=IBA57 PE=1 SV=1	8	3	18	356	38.1	9.83	12291296	20410041	2.01734e+07	22961040	2.66945e+07	2.9826e+07	1.63135e+07	1.59302e+07	14445824				0.884	1.322	100	100	100	0.923208	0.734683	6.67078e-17	7.66667e-17	7.19824e-17
High	Q92615	La-related protein 4B OS=Homo sapiens OX=9606 GN=LARP4B PE=1 SV=3	2	2	9	738	80.5	6.92	1.22707e+07	1.07332e+07	7757184	1.21197e+07	1.1731e+07	3.93866e+06	1.36856e+07	7.38617e+06	11302340	762872	2.54831e+06	1.69104e+06	0.952	0.897	3.516	3.174	3.868	0.987536	0.98552	0.800182	0.979976	0.810725
High	Q9Y2W1	Thyroid hormone receptor-associated protein 3 OS=Homo sapiens OX=9606 GN=THRAP3 PE=1 SV=2	10	7	42	955	108.6	10.15	1.2229e+07	1.50416e+07	14110299	13406543	29195064	1.97281e+07	23479652	4.04237e+07	1.66286e+07	33811721	2.89229e+07	3.37332e+07	0.909	0.978	0.83	0.943	0.875	0.967804	0.999079	0.723513	0.815588	0.724079
High	Q9BV40	Vesicle-associated membrane protein 8 OS=Homo sapiens OX=9606 GN=VAMP8 PE=1 SV=1	14	1	6	100	11.4	7.34	12222898		9844614										100		100			1.56117e-16		6.67078e-17
High	Q9NP61	ADP-ribosylation factor GTPase-activating protein 3 OS=Homo sapiens OX=9606 GN=ARFGAP3 PE=1 SV=1	12	4	19	516	56.9	7.36	1.22183e+07	8576768	9.44212e+06	1.01446e+07	7.77049e+06	8.09606e+06	1.18602e+07	8.78908e+06	8.89127e+06	1.4989e+07	8.26617e+06	8633601	1.038	0.877	1.047	0.917	0.997	0.881754	0.969876	0.744162	0.603826	0.649595
High	O95197	Reticulon-3 OS=Homo sapiens OX=9606 GN=RTN3 PE=1 SV=2	1	2	25	1032	112.5	4.96	1.21615e+07	2.32862e+07	2.19083e+07	2.24967e+07	4.73948e+07	3.83361e+07	1.8182e+07	2.71051e+07	2.6502e+07	1.10063e+07	1.59867e+07	1.62579e+07	0.829	1.584	1.446	3.078	1.908	0.803017	0.259205	0.964329	0.979976	0.966469
High	O60318	Germinal-center associated nuclear protein OS=Homo sapiens OX=9606 GN=MCM3AP PE=1 SV=2	7	10	27	1980	218.3	6.39	1.21292e+07	1.83628e+07	1.42443e+07	1.43033e+07	2.68007e+07	18117715	1.43845e+07	1.71247e+07	2.18892e+07	2.10353e+07	2.13111e+07	1.86099e+07	0.906	1.026	1.1	1.192	1.215	0.967804	0.996712	0.826036	0.867575	0.841001
High	Q9NRG7	Epimerase family protein SDR39U1 OS=Homo sapiens OX=9606 GN=SDR39U1 PE=1 SV=3	18	5	30	293	31.1	9.04	1.2055e+07	13759672	1.75882e+07	1.2292e+07	1.80606e+07	1.87818e+07	17065663	2.1549e+07	2.29722e+07				0.841	0.808	100	100	100	0.868023	0.908784	6.67078e-17	7.66667e-17	7.19824e-17
High	Q9Y606	Pseudouridylate synthase 1 homolog OS=Homo sapiens OX=9606 GN=PUS1 PE=1 SV=3	22	7	42	427	47.4	8.41	1.20375e+07	15962318	1.44292e+07	1.1297e+07	1.63181e+07	10963554	1.11214e+07	1.85929e+07	1.55376e+07	1.47264e+07	2.23166e+07	2.37025e+07	0.956	0.841	1.032	0.925	1.062	0.979343	0.94304	0.804434	0.69655	0.737482
High	Q8IX12	Cell division cycle and apoptosis regulator protein 1 OS=Homo sapiens OX=9606 GN=CCAR1 PE=1 SV=2	3	3	11	1150	132.7	5.76	1.20362e+07	1.186e+07	10001902	10377251	9499352	8.99484e+06	1.23647e+07	1.10055e+07	10872474	3.2338e+06	2.75455e+06	3.19763e+06	0.954	0.842	2.666	2.351	2.852	0.984449	0.92487	0.969522	0.987329	0.96637
High	Q16850	Lanosterol 14-alpha demethylase OS=Homo sapiens OX=9606 GN=CYP51A1 PE=1 SV=4	13	6	36	509	57.2	8.53	1.20194e+07	2.68865e+07	27400053	5.33803e+07	56837680	6.1513e+07	3.60409e+07	3.84633e+07	36612693	12902426	1.08349e+07	1.48064e+07	0.731	1.475	1.685	3.389	2.285	0.265065	0.269238	0.991608	0.979976	0.999296
High	P98164	Low-density lipoprotein receptor-related protein 2 OS=Homo sapiens OX=9606 GN=LRP2 PE=1 SV=3	0	2	9	4655	521.6	5.08	11885897	13559679	13925935	9123158	10500275	10437011	14042543	13626631	15838248	3.62944e+06	4.54307e+06	3.65689e+06	0.879	0.67	3.275	2.514	3.754	0.927697	0.524276	0.899056	0.979976	0.889509
High	P36551	Oxygen-dependent coproporphyrinogen-III oxidase, mitochondrial OS=Homo sapiens OX=9606 GN=CPOX PE=1 SV=3	12	4	25	454	50.1	8.25	1.18845e+07	1.46593e+07	1.52807e+07	1.66519e+07	14451478	1.6838e+07	1.49753e+07	1.25422e+07	18934292	3.38709e+06	2.89099e+06	1.27977e+06	0.748	0.936	3.717	4.097	4.16	0.512393	0.999079	0.830458	0.86393	0.799177
High	Q96G61	Diphosphoinositol polyphosphate phosphohydrolase 3-beta OS=Homo sapiens OX=9606 GN=NUDT11 PE=1 SV=1	21	3	27	164	18.5	5.99	1.18418e+07	10910324	9952194	1.30899e+07	1.15995e+07	1.06406e+07	1.02917e+07	6.3979e+06	8898374	9.53629e+06	9.34114e+06	8.88066e+06	1.341	1.358	1.177	1.243	0.901	0.0936705	0.572441	0.819578	0.857465	0.575844
High	P23508	Colorectal mutant cancer protein OS=Homo sapiens OX=9606 GN=MCC PE=1 SV=2	5	4	6	829	93	5.52	11618348	7.5331e+06	1.13644e+07	1.07072e+07	9.01558e+06	1.42297e+06	1.01053e+07	16808490	9.62078e+06				0.737	0.663	100	100	100	0.400234	0.514198	6.67078e-17	7.66667e-17	7.19824e-17
High	Q99614	Tetratricopeptide repeat protein 1 OS=Homo sapiens OX=9606 GN=TTC1 PE=1 SV=1	13	3	13	292	33.5	4.84	11615985	2.28722e+07	17237136	13115544	25751530	16818978	15434052	27470203	19037814		2.21554e+06	2661052	0.856	0.866	6.496	6.927	7.572	0.881754	0.969319	0.330458	0.408615	0.317331
High	O94903	Pyridoxal phosphate homeostasis protein OS=Homo sapiens OX=9606 GN=PLPBP PE=1 SV=1	7	2	14	275	30.3	7.5	1.15871e+07	8.88221e+06	1.34651e+07	5.89236e+06	6394602	6.80307e+06	6.46638e+06	8.71584e+06	1.49464e+06	8.56098e+06	8.03439e+06	1.23203e+06	1.328	1.218	1.459	1.679	1.099	0.125548	0.862278	0.950982	0.979976	0.790409
High	P62491	Ras-related protein Rab-11A OS=Homo sapiens OX=9606 GN=RAB11A PE=1 SV=3	45	10	107	216	24.4	6.57	11585856	16042362	14540358	8586994	8425898	9227350	9880225	10479257	9038046	1.31701e+06	1.45816e+06		1.472	0.881	10.474	6.363	7.023	0.0157901	0.969876	0.0823834	0.420167	0.311225
High	Q15059	Bromodomain-containing protein 3 OS=Homo sapiens OX=9606 GN=BRD3 PE=1 SV=1	9	6	37	726	79.5	9.36	1.15676e+07	1.6259e+07	1.46815e+07	1.21809e+07	16898969	1.31279e+07	1.16111e+07	15803322			3.37191e+06		1.029	1.035	3.154	2.81	2.998	0.881754	0.995451	0.916656	0.979976	0.96637
High	Q3KQU3	MAP7 domain-containing protein 1 OS=Homo sapiens OX=9606 GN=MAP7D1 PE=1 SV=1	6	4	14	841	92.8	10.11	1.15544e+07	2.15935e+07	3.0128e+06	1.76091e+07	1.82274e+07	13951763	1.13912e+07	19839164	15376426	9534880	11087529	1.26797e+07	1.054	1.023	0.831	1.08	0.801	0.843618	0.995451	0.577049	0.759587	0.459665
High	Q9NVW2	E3 ubiquitin-protein ligase RLIM OS=Homo sapiens OX=9606 GN=RLIM PE=1 SV=3	8	4	17	624	68.5	7.56	1.15493e+07	9.83889e+06	9.21676e+06	1.21297e+07	1.36839e+07	1.34297e+07	1.27516e+07	1.31801e+07	1.22531e+07	2.06677e+06	1.96782e+06	660192	0.794	1.077	4.742	5.422	6.545	0.713896	0.969876	0.522992	0.594345	0.369079
High	Q00059	Transcription factor A, mitochondrial OS=Homo sapiens OX=9606 GN=TFAM PE=1 SV=1	16	3	15	246	29.1	9.72	11503024	1.09185e+07	9.48999e+06	1.52836e+07	1.60376e+07	1.00301e+07	1.70927e+07	17202333	1.79906e+07	2.76868e+06	725702		0.628	0.807	3.797	4.903	5.142	0.0588475	0.878295	0.744435	0.669706	0.60541
High	P36873	Serine/threonine-protein phosphatase PP1-gamma catalytic subunit OS=Homo sapiens OX=9606 GN=PPP1CC PE=1 SV=1	7	2	15	323	37	6.54	11483400	13008639	12871646	6945650	11182644	9508837	9144844	11371924	10598160				1.215	0.897	100	100	100	0.358356	0.983143	6.67078e-17	7.66667e-17	7.19824e-17
High	P63279	SUMO-conjugating enzyme UBC9 OS=Homo sapiens OX=9606 GN=UBE2I PE=1 SV=1	6	1	3	158	18	8.66	11479782		17898650	13238409			11082414		11931310	6.88173e+06	11196740	12470712	1.247	1.151	1.515	1.182	1.027	0.263203	0.900585	0.960791	0.831368	0.698294
High	P41227	N-alpha-acetyltransferase 10 OS=Homo sapiens OX=9606 GN=NAA10 PE=1 SV=1	23	4	13	235	26.4	5.64	11454931	4.72233e+06	3.65904e+06	5.74291e+06	5.29828e+06	3.63472e+06	10843228	4.26097e+06	5598860	590233	739770	922268	0.949	1.009	2.805	2.612	2.754	0.998636	0.999079	0.960555	0.979976	0.96637
High	Q9HCN8	Stromal cell-derived factor 2-like protein 1 OS=Homo sapiens OX=9606 GN=SDF2L1 PE=1 SV=2	9	1	9	221	23.6	7.03	11409203	7.93677e+06		10706637			11511612				752318	1516226	0.827	0.93	8.91	10.025	10.778	0.82565	0.999079	0.0839231	0.129553	0.0968879
High	Q14241	Elongin-A OS=Homo sapiens OX=9606 GN=ELOA PE=1 SV=2	5	3	14	798	89.9	9.57	11406365	2.72674e+07	18858679	10385405	17378125	17149398	5731960	6714896	1.65975e+07	6.84499e+06	7.67923e+06	6.30683e+06	1.003	0.948	2.417	2.243	2.337	0.907338	0.999079	0.991817	0.990451	0.97747
High	Q9Y266	Nuclear migration protein nudC OS=Homo sapiens OX=9606 GN=NUDC PE=1 SV=1	20	6	33	331	38.2	5.38	1.13982e+07	1.77876e+07	2.86379e+07	3.17292e+07	3.91722e+07	2.96157e+07	4.04899e+07	2.32894e+07	3.32301e+07	2.99865e+06	1.9775e+06	645654	1.104	1.083	3.134	3.121	2.838	0.631251	0.94874	0.922237	0.979976	0.971587
High	Q9NQG6	Mitochondrial dynamics protein MID51 OS=Homo sapiens OX=9606 GN=MIEF1 PE=1 SV=1	19	10	26	463	51.3	7.64	1.13916e+07	1.65071e+07	1.38412e+07	1.25171e+07	1.22614e+07	1.51593e+07	1.81342e+07	2.04664e+07	9.18577e+06	8.53726e+07	9.57426e+07	1.01426e+08	1.071	0.728	0.302	0.225	0.29	0.780957	0.740895	0.199812	0.107618	0.176149
High	P78406	mRNA export factor RAE1 OS=Homo sapiens OX=9606 GN=RAE1 PE=1 SV=1	10	3	14	368	40.9	7.83	1.13803e+07	6600238	6.47377e+07		3.44757e+06	2.70088e+07	14854657	3.24292e+06	8.34533e+06		4.04145e+07	1.16063e+06	0.902	0.607	3.814	3.099	5.118	0.954953	0.301209	0.804434	0.979976	0.559764
High	Q96A33	PAT complex subunit CCDC47 OS=Homo sapiens OX=9606 GN=CCDC47 PE=1 SV=1	11	6	21	483	55.8	4.87	11375998	8.70812e+06	1.66049e+07	2.30076e+07	27379783	3.22608e+07	1.7549e+07	1.03918e+07	1.75894e+07	8.63379e+06	1.4902e+07	1.46557e+07	0.853	1.351	2.131	2.956	2.497	0.884032	0.666794	0.996764	0.979976	0.988107
High	Q3YEC7	Rab-like protein 6 OS=Homo sapiens OX=9606 GN=RABL6 PE=1 SV=2	9	5	32	729	79.5	5.22	1.13509e+07	1.2258e+07	12534959	13196131	15686859	14924012	14154811	1.34459e+07	1.45261e+07	1.97193e+07	2.36257e+07	23780572	0.869	1.095	0.667	0.852	0.741	0.90948	0.957158	0.463459	0.63	0.466549
High	Q68CZ6	HAUS augmin-like complex subunit 3 OS=Homo sapiens OX=9606 GN=HAUS3 PE=1 SV=1	7	3	24	603	69.6	5.55	11335253	1.02577e+07	9.89815e+06	8.52833e+06	8.81972e+06	9.42327e+06	1.37055e+07	1.20799e+07	1.10841e+07	1.4507e+06	1.58924e+06	1.7701e+06	0.911	0.751	4.138	3.401	5.124	0.976394	0.796609	0.644821	0.936847	0.575055
High	P33240	Cleavage stimulation factor subunit 2 OS=Homo sapiens OX=9606 GN=CSTF2 PE=1 SV=1	10	4	16	577	60.9	6.83	1.13078e+07	9.45472e+06	6.86098e+06	15879732	18654957	1.66743e+07	1.30743e+07	8.49183e+06	7722405	3.82179e+06	7281500	6.34611e+06	0.89	1.372	1.891	2.701	2.002	0.940696	0.561993	0.991902	0.979976	0.983069
High	Q6PKG0	La-related protein 1 OS=Homo sapiens OX=9606 GN=LARP1 PE=1 SV=2	13	9	35	1096	123.4	8.82	1.13004e+07	1.10806e+07	7.16512e+06	1.4068e+07	1.19043e+07	9.19074e+06	1.53241e+07	12779418	1.09629e+07	3.86791e+06	1.82363e+06	2.09176e+06	0.974	0.954	4.188	3.85	4.033	0.94995	0.999079	0.649599	0.883318	0.790409
High	Q9H0W5	Coiled-coil domain-containing protein 8 OS=Homo sapiens OX=9606 GN=CCDC8 PE=1 SV=2	23	8	39	538	59.3	8.63	1.12898e+07	1.78938e+07	1.29498e+07	2.42794e+07	2.41698e+07	30897195	1.74752e+07	2.9048e+07	2.83422e+07	2.01309e+06	2.29219e+06	4.32332e+06	0.625	1.038	2.689	4.661	4.406	0.014952	0.989403	0.969522	0.857465	0.856491
High	P58546	Myotrophin OS=Homo sapiens OX=9606 GN=MTPN PE=1 SV=2	11	1	2	118	12.9	5.52	11255102	14310095	15705603	12034182	13918587	13862099	11306692	8946479	14545432	8.17246e+06	8772293	9425824	1.258	1.226	1.631	1.477	1.289	0.232866	0.841829	0.977876	0.943796	0.868375
High	Q13618	Cullin-3 OS=Homo sapiens OX=9606 GN=CUL3 PE=1 SV=2	6	4	12	768	88.9	8.48	1.12424e+07	1.20949e+07	1.27192e+07	9.49557e+06	1.32451e+07	1.08953e+07	16128556	1.62249e+07	1.43801e+07	1.45288e+06	1.9896e+06	2.08196e+06	0.794	0.709	3.206	2.801	3.855	0.732714	0.716266	0.87143	0.979976	0.85226
High	Q9UKJ3	G patch domain-containing protein 8 OS=Homo sapiens OX=9606 GN=GPATCH8 PE=1 SV=2	6	7	28	1502	164.1	8.66	1.12106e+07	3.78643e+07	4.86841e+07	1.00254e+07	29766073	2.54178e+07	1.54639e+07	1.38406e+07	34028685	3.5415e+06	5.08966e+06	3.98723e+06	1.103	0.944	3.58	3.195	3.339	0.621867	0.999079	0.915377	0.979976	0.95659
High	Q5JSZ5	Protein PRRC2B OS=Homo sapiens OX=9606 GN=PRRC2B PE=1 SV=2	3	5	24	2229	242.8	8.34	1.11977e+07	7.31211e+06	7.15138e+06	9310981	5.91243e+06	6.35167e+06	9.95515e+06	7.58817e+06	5.10094e+06	376678	1.66004e+06	1.29879e+06	1.019	0.846	4.441	3.842	4.435	0.901517	0.936457	0.59688	0.90012	0.7605
High	Q06124	Tyrosine-protein phosphatase non-receptor type 11 OS=Homo sapiens OX=9606 GN=PTPN11 PE=1 SV=3	4	2	12	593	68	7.3	11195061	12685489	1.14073e+07	11030229	1.6009e+07	11751134	4.62792e+06	1.35386e+07	1.36979e+07	2.25641e+06	3.20946e+06	6981441	0.911	0.932	1.755	1.772	1.918	0.981935	0.999079	0.991817	0.979976	0.971587
High	P14866	Heterogeneous nuclear ribonucleoprotein L OS=Homo sapiens OX=9606 GN=HNRNPL PE=1 SV=2	11	5	31	589	64.1	8.22	1.11946e+07	19748160	16471591	23406919	14949784	1.67538e+07	1.14138e+07	1.41686e+07	1.46004e+07	15356320	1.61378e+07	1.62319e+07	1.156	1.159	1.08	1.129	0.926	0.501422	0.905212	0.806378	0.837997	0.625687
High	Q96AX1	Vacuolar protein sorting-associated protein 33A OS=Homo sapiens OX=9606 GN=VPS33A PE=1 SV=1	6	3	8	596	67.6	6.96	1.11904e+07	1.52294e+06	2.44097e+06	1.25397e+07	3.24103e+06	2.90966e+06	1.17165e+07	8.19751e+06	2824398	223184	915037		1.011	1.135	1.834	3.495	2.742	0.912369	0.917781	0.991817	0.979976	0.96637
High	O00170	AH receptor-interacting protein OS=Homo sapiens OX=9606 GN=AIP PE=1 SV=3	13	3	10	330	37.6	6.42	1.11299e+07		1.11827e+07	1.02901e+07	9182232	6314918	9.91382e+06	10139152	1.05764e+07	2.69155e+06		3.35743e+06	1.032	0.824	3.293	2.057	2.734	0.881754	0.911848	0.847076	0.985531	0.96637
High	Q9UKA4	A-kinase anchor protein 11 OS=Homo sapiens OX=9606 GN=AKAP11 PE=1 SV=1	5	7	31	1901	210.4	5.39	11104852	4520184	6.72003e+06	1.45968e+07	2.3956e+07	1.04946e+07	8.99661e+06	15239671	2.47971e+07		500866		0.997	0.799	8.057	7.121	8.837	0.912537	0.876737	0.136244	0.374605	0.157967
High	O75175	CCR4-NOT transcription complex subunit 3 OS=Homo sapiens OX=9606 GN=CNOT3 PE=1 SV=1	5	3	29	753	81.8	6.2	1.11009e+07	1.29721e+07	1.51631e+07	2.44775e+07	1.68419e+07	1.61572e+07	1.5305e+07	13028268	1.50699e+07	6.57724e+06	9.75952e+06	7.74521e+06	0.86	1.12	1.724	2.203	1.629	0.901517	0.937896	0.987271	0.988071	0.96637
High	P14635	G2/mitotic-specific cyclin-B1 OS=Homo sapiens OX=9606 GN=CCNB1 PE=1 SV=1	8	3	13	433	48.3	7.47	1.10935e+07	1.45257e+07	6.64706e+06	1.14775e+07	1.59408e+07	1.5114e+07	10375176	1.19252e+07	1.48512e+07	8.39118e+06	7.8391e+06		1.216	1.176	1.542	1.515	1.349	0.347875	0.883055	0.969522	0.957996	0.901405
High	O94927	HAUS augmin-like complex subunit 5 OS=Homo sapiens OX=9606 GN=HAUS5 PE=1 SV=2	7	4	25	633	71.6	8.51	1.10904e+07	5.77558e+06	5.63074e+06	5.01978e+06	10132833	4.80354e+06	6.75788e+06	1.12286e+07	11650103	1.8262e+06	1.31441e+06	1.29602e+06	0.902	0.73	4.084	3.485	4.743	0.955355	0.749981	0.674837	0.973609	0.646471
High	Q15417	Calponin-3 OS=Homo sapiens OX=9606 GN=CNN3 PE=1 SV=1	12	3	20	329	36.4	6.05	11080818	3.93738e+06	1.00502e+07	8832492	3.75579e+06	3.6375e+06	12710160	3.41927e+06	2795294	7601596	2.21313e+06	1.9533e+06	1.152	1.081	1.763	1.67	1.601	0.613359	0.983143	0.991817	0.979976	0.955715
High	Q6NXE6	Armadillo repeat-containing protein 6 OS=Homo sapiens OX=9606 GN=ARMC6 PE=1 SV=2	7	3	31	501	54.1	6.24	1.1049e+07	11366108	1.18219e+07	31034265	39988721	37344408	1.22836e+07	14534029	12746924	30883903	39811228	36015799	0.926	1.537	0.451	1.024	0.497	0.994669	0.359488	0.313687	0.90012	0.350134
High	Q9Y5B6	PAX3- and PAX7-binding protein 1 OS=Homo sapiens OX=9606 GN=PAXBP1 PE=1 SV=2	8	6	21	917	104.7	5.68	1.10304e+07	1.37733e+07	1.36904e+07	6.74712e+06	17691524	1.03108e+07	8.79926e+06	1.57146e+07	5.9091e+06	1.28929e+07	11020782	1.58921e+07	0.847	0.882	0.74	0.952	0.817	0.881754	0.972929	0.473604	0.63119	0.479408
High	O15127	Secretory carrier-associated membrane protein 2 OS=Homo sapiens OX=9606 GN=SCAMP2 PE=1 SV=2	8	2	14	329	36.6	6.1	10946714	11980772	9697788	9462574	11616102	33656675	7801588	10356231			3.13117e+06	6.08597e+06	1.218	1.635	3.172	3.584	3.894	0.342886	0.177287	0.905425	0.918654	0.804384
High	Q5SWA1	Protein phosphatase 1 regulatory subunit 15B OS=Homo sapiens OX=9606 GN=PPP1R15B PE=1 SV=1	2	1	9	713	79.1	4.69	10925152	9666186	9851938	7820969	7.26039e+06	9262795	8343779	9077428	8.21379e+06				1.181	0.937	100	100	100	0.476836	0.999079	6.67078e-17	7.66667e-17	7.19824e-17
High	O75340	Programmed cell death protein 6 OS=Homo sapiens OX=9606 GN=PDCD6 PE=1 SV=1	25	3	18	191	21.9	5.4	1.09188e+07	1.10497e+07	1.03865e+07	1.17878e+07	10361756	1.21627e+07	1.18068e+07	6.93115e+06	1.20466e+07	2.18864e+06	882869	1.70373e+06	1.033	1.045	5.151	5.701	4.776	0.881754	0.983143	0.46066	0.514195	0.640183
High	Q96A57	Transmembrane protein 230 OS=Homo sapiens OX=9606 GN=TMEM230 PE=1 SV=1	9	1	11	120	13.2	9.31	10910149	12232113	17662664	15337005	15122975	21644796	14012167	13793772	16140834	6.16814e+06	8495931	8855620	0.873	1.096	1.769	2.444	1.823	0.910167	0.957158	0.991817	0.990451	0.96637
High	O15067	Phosphoribosylformylglycinamidine synthase OS=Homo sapiens OX=9606 GN=PFAS PE=1 SV=4	5	5	8	1338	144.6	5.76	1.0886e+07	9.67345e+06	6.39854e+06	8.68199e+06	6.89058e+06	8.21891e+06	9.744e+06	8.68562e+06	1.20543e+07	3.45361e+06	3.20828e+06	4.07311e+06	1.025	0.888	2.821	2.593	2.983	0.883672	0.975991	0.946991	0.979976	0.96637
High	Q9Y3C1	Nucleolar protein 16 OS=Homo sapiens OX=9606 GN=NOP16 PE=1 SV=2	22	4	16	178	21.2	9.94	1.08568e+07	19164186	19987650	1.21526e+07	20808197	17258147	1.23209e+07	12864576	1.68874e+07	816258			1.006	1.052	8.222	7.734	8.388	0.901517	0.983143	0.182918	0.304402	0.208595
High	Q9Y3T9	Nucleolar complex protein 2 homolog OS=Homo sapiens OX=9606 GN=NOC2L PE=1 SV=4	4	3	17	749	84.9	5.62	1.08251e+07	7.26484e+06	1.14309e+07	9.06007e+06	1.22333e+07	1.60268e+07	1.43049e+07	8023706	10589403	1.49971e+06	2.20359e+06		0.896	1.244	4.1	5.976	4.806	0.946013	0.816033	0.663343	0.491182	0.628938
High	Q9UNQ2	Probable dimethyladenosine transferase OS=Homo sapiens OX=9606 GN=DIMT1 PE=1 SV=1	9	2	9	313	35.2	9.99	1.0822e+07	8.91902e+06	9.30283e+06	1.0343e+07	1.1474e+07	11743469	10393337	9.75779e+06	1.79766e+06	5.54256e+06	4.93958e+06	5.03115e+06	0.921	1.173	1.817	2.268	1.963	0.987536	0.862278	0.991817	0.994678	0.9828
High	Q15637	Splicing factor 1 OS=Homo sapiens OX=9606 GN=SF1 PE=1 SV=4	5	3	16	639	68.3	8.98	1.081e+07	9681006	6867510	8.62415e+06	8197091	9853906	16162467	13947085	8060499	9347132	5707296	3.06329e+06	0.927	0.871	2.521	2.47	2.429	0.995238	0.969876	0.977876	0.979976	0.97747
High	Q9NZB2	Constitutive coactivator of PPAR-gamma-like protein 1 OS=Homo sapiens OX=9606 GN=FAM120A PE=1 SV=2	6	5	23	1118	121.8	8.88	1.07766e+07	1.42225e+07	7.53132e+06	13146514	1.082e+07	15621343	7.71467e+06	1.17109e+07	8.81044e+06	5.1799e+06	2030992	4.29164e+06	1.001	1.284	2.454	2.977	2.615	0.90948	0.717697	0.98193	0.979976	0.96637
High	Q13620	Cullin-4B OS=Homo sapiens OX=9606 GN=CUL4B PE=1 SV=4	10	7	44	913	103.9	7.37	1.0775e+07	1.79324e+07	1.70839e+07	17936840	1.4787e+07	8.73162e+06	1.73597e+07	15834493	19519323	1.24376e+06	1.2238e+06	1.2988e+06	0.901	0.802	5.93	5.537	6.749	0.949951	0.876238	0.430449	0.558267	0.381563
High	Q8IZH2	5'-3' exoribonuclease 1 OS=Homo sapiens OX=9606 GN=XRN1 PE=1 SV=1	8	11	30	1706	194	7.21	1.0759e+07	1.59003e+07	2.03671e+07	5.60326e+06	1.47894e+07	7.00596e+06	1.26561e+07	8.56116e+06	1.22193e+07	3.84234e+07	3.36918e+07	4.19445e+07	1.044	0.831	0.675	0.498	0.577	0.868665	0.917781	0.592676	0.329376	0.448882
High	Q96IJ6	Mannose-1-phosphate guanyltransferase alpha OS=Homo sapiens OX=9606 GN=GMPPA PE=1 SV=1	12	5	45	420	46.3	7.21	1.07425e+07	1.55987e+07	8.95026e+06	1.28163e+07	5.57538e+06	8.14697e+06	1.90009e+07	1.26711e+07	1.46934e+07	20382934	2.46068e+07	1.98197e+07	0.883	0.733	0.695	0.584	0.725	0.930252	0.753843	0.474851	0.298141	0.457619
High	Q92575	UBX domain-containing protein 4 OS=Homo sapiens OX=9606 GN=UBXN4 PE=1 SV=2	6	2	14	508	56.7	6.38	1.07193e+07	1.31054e+07	15105413	2.28557e+07	2.45165e+07	2.37364e+07	14885024	14989555	2.10639e+07	4.8094e+06	8284419	7.81386e+06	0.768	1.461	1.593	3.024	2.022	0.622451	0.531532	0.97219	0.979976	0.97747
High	O95373	Importin-7 OS=Homo sapiens OX=9606 GN=IPO7 PE=1 SV=1	4	3	18	1038	119.4	4.82	1.07068e+07	1.38992e+07	1.41842e+07	2.57506e+07	3.62805e+07	3.15965e+07	1.31443e+07	1.60007e+07	1.64728e+07	3.21208e+06	4.85301e+06	4.20221e+06	0.831	2.129	2.84	6.664	3.055	0.852385	0.0266409	0.964966	0.624653	0.96637
High	P40938	Replication factor C subunit 3 OS=Homo sapiens OX=9606 GN=RFC3 PE=1 SV=2	17	4	25	356	40.5	8.34	1.06465e+07	1.37922e+07	1.09326e+07	1.26215e+07	7538051	1.02083e+07	12066671	8.2759e+06	1.05419e+07	9.74979e+06	1.32042e+07	1.31922e+07	1.166	1.192	1.165	1.327	1.039	0.485231	0.862278	0.848539	0.889978	0.727108
High	P39656	Dolichyl-diphosphooligosaccharide--protein glycosyltransferase 48 kDa subunit OS=Homo sapiens OX=9606 GN=DDOST PE=1 SV=4	7	4	27	456	50.8	6.55	1.06001e+07	1.3875e+07	1.55507e+07	2.14027e+07	32023600	2.85763e+07	1.5732e+07	2.10015e+07	2.45808e+07	9.17552e+06	8.55751e+06	2.56717e+06	0.655	1.408	1.457	3	2.054	0.0594961	0.579618	0.960555	0.979976	0.97747
High	Q6R327	Rapamycin-insensitive companion of mTOR OS=Homo sapiens OX=9606 GN=RICTOR PE=1 SV=1	5	5	25	1708	192.1	7.47	1.054e+07	15423961	1.11182e+07	8.10403e+06	1.35681e+07	1.56907e+07	1.11394e+07	9.27751e+06	1.38948e+07	496401	1.64807e+06	1.434e+06	1.084	1.121	3.672	4.249	3.754	0.754924	0.92565	0.760684	0.829846	0.840261
High	Q5RKV6	Exosome complex component MTR3 OS=Homo sapiens OX=9606 GN=EXOSC6 PE=1 SV=1	16	2	14	272	28.2	6.28	10539865	11407805		7.60182e+06	6.17919e+06	11159300	7.34434e+06	8.01837e+06					1.429	0.991	100	100	100	0.0385668	0.999079	6.67078e-17	7.66667e-17	7.19824e-17
High	O43156	TELO2-interacting protein 1 homolog OS=Homo sapiens OX=9606 GN=TTI1 PE=1 SV=3	3	3	20	1089	122	5.97	1.05101e+07	1.16567e+07	14323972	1.43336e+07	1.5981e+07	1.54651e+07	1.22618e+07	1.30737e+07	1.52594e+07	2.09811e+06	3.22952e+06	2.44557e+06	0.892	1.186	3.425	4.903	3.891	0.949951	0.873555	0.819347	0.704931	0.803755
High	O15379	Histone deacetylase 3 OS=Homo sapiens OX=9606 GN=HDAC3 PE=1 SV=2	7	3	16	428	48.8	5.16	10509049	8.90875e+06	7.83124e+06	7.36859e+06	7.87585e+06	7.7203e+06	8668079	8586906	9.71705e+06	2.54801e+06	1.21374e+06	2.61605e+06	0.955	0.827	3.804	3.522	4.514	0.986115	0.917781	0.719165	0.919788	0.681726
High	Q9BXS6	Nucleolar and spindle-associated protein 1 OS=Homo sapiens OX=9606 GN=NUSAP1 PE=1 SV=1	15	5	21	441	49.4	9.91	1.04719e+07	1.01824e+07	1.0567e+07	1.15822e+07	1.30417e+07	1.13627e+07	1.78355e+07	1.34932e+07	1.03897e+07	4.22327e+06	1.68927e+06	4.85184e+06	0.786	0.906	2.138	2.534	2.525	0.680569	0.992869	0.991817	0.979976	0.976821
High	O00139	Kinesin-like protein KIF2A OS=Homo sapiens OX=9606 GN=KIF2A PE=1 SV=3	5	4	7	706	79.9	6.68	10464721	4.14798e+06	7.0107e+06	2.09407e+07	6.0491e+06	5.71898e+06	5.04479e+06	6.01974e+06	4.61977e+06		6.65501e+06	4.8458e+06	1.046	1.105	1.163	1.355	1.247	0.883165	0.954685	0.842686	0.918654	0.873983
High	Q9UKN8	General transcription factor 3C polypeptide 4 OS=Homo sapiens OX=9606 GN=GTF3C4 PE=1 SV=2	15	7	28	822	91.9	6.65	10331876	8.58252e+06	9.09023e+06	11084327	1.14711e+07	1.2688e+07	1.37369e+07	1.47728e+07	10188766	6.09762e+06	5.53596e+06	6.76473e+06	0.995	1.11	2.07	2.223	2.079	0.916388	0.936457	0.996764	0.999785	0.9828
High	Q9NYZ3	G2 and S phase-expressed protein 1 OS=Homo sapiens OX=9606 GN=GTSE1 PE=1 SV=3	7	2	10	720	76.6	9.39	1.03215e+07	4287530	6673488	7.05917e+06	8.03195e+06	6.18048e+06	3892152	4713175	3450502	3.27568e+06	4.50328e+06	4.76242e+06	1.199	0.984	1.442	1.407	1.223	0.525168	0.999079	0.963876	0.936847	0.852485
High	Q6UB35	Monofunctional C1-tetrahydrofolate synthase, mitochondrial OS=Homo sapiens OX=9606 GN=MTHFD1L PE=1 SV=1	12	10	25	978	105.7	8.06	1.03129e+07	7.25081e+06	6.07201e+06	5.18833e+07	4.35552e+07	4.50229e+07	1.68824e+07	2.5465e+07	2.3044e+07				0.577	1.899	100	100	100	0.00700577	0.0395832	6.67078e-17	7.66667e-17	7.19824e-17
High	P22234	Bifunctional phosphoribosylaminoimidazole carboxylase/phosphoribosylaminoimidazole succinocarboxamide synthetase OS=Homo sapiens OX=9606 GN=PAICS PE=1 SV=3	6	2	17	425	47	7.23	10272918	10814605	10016422	6763643	8875195	8939983	9288429	12219605	12614419	4569303	6665836	4783839	0.857	0.726	2.147	1.48	2.033	0.883672	0.724415	0.991817	0.947074	0.97747
High	Q92905	COP9 signalosome complex subunit 5 OS=Homo sapiens OX=9606 GN=COPS5 PE=1 SV=4	15	4	19	334	37.6	6.54	1.02719e+07	1.1728e+07	11005161	7847082	9.40863e+06	9.57705e+06	9.47571e+06	8.12871e+06	1.18069e+07	504310	585904	523581	1.041	0.904	8.205	7.672	7.051	0.879164	0.989403	0.123786	0.290841	0.387946
High	Q9HC38	Glyoxalase domain-containing protein 4 OS=Homo sapiens OX=9606 GN=GLOD4 PE=1 SV=1	8	3	10	313	34.8	5.6	1.02305e+07	1.5238e+07	1.21575e+07	7.12887e+06	5524583	6.51154e+06	8.0466e+06	8.22072e+06	1.07779e+07				1.002	0.753	100	100	100	0.907338	0.821045	6.67078e-17	7.66667e-17	7.19824e-17
High	Q96PU8	Protein quaking OS=Homo sapiens OX=9606 GN=QKI PE=1 SV=1	7	2	13	341	37.6	8.56	10182794	10072642	1.46678e+07	7.87716e+06	1.25888e+07	1.46141e+07	9499457	1.11662e+07	12467141	9.38924e+06	11218058	10125077	1.196	0.954	1.036	0.991	0.931	0.38964	0.999079	0.709592	0.669706	0.589455
High	Q86WX3	Active regulator of SIRT1 OS=Homo sapiens OX=9606 GN=RPS19BP1 PE=1 SV=1	36	4	24	136	15.4	10.74	1.01672e+07	9.12269e+06	1.03528e+07	1.10427e+07	1.01954e+07	7.31718e+06	8.08301e+06	9.6841e+06	7.8297e+06	6.44514e+06	5.24166e+06	2.20763e+06	0.978	1.107	1.417	1.822	1.533	0.946965	0.946857	0.951929	0.979976	0.96637
High	Q9UMY1	Nucleolar protein 7 OS=Homo sapiens OX=9606 GN=NOL7 PE=1 SV=2	4	1	12	257	29.4	9.67	10155977	8612971	9810383	8163868	6847458	7422519	9538120	9097114	9248117	1.3121e+06	1.62711e+06	1678778	1.061	0.803	6.05	4.863	5.684	0.843618	0.876238	0.308667	0.702171	0.536504
High	Q9H773	dCTP pyrophosphatase 1 OS=Homo sapiens OX=9606 GN=DCTPP1 PE=1 SV=1	19	2	10	170	18.7	5.03	10145374	6.62299e+06		1.14183e+07	2.58306e+06	7.17087e+06	14397180	2641277	3196576	1.16475e+06			1.043	1.009	4.308	2.689	5.052	0.883672	0.999079	0.601422	0.979976	0.611321
High	P26358	DNA (cytosine-5)-methyltransferase 1 OS=Homo sapiens OX=9606 GN=DNMT1 PE=1 SV=2	6	8	32	1616	183.1	7.75	1.01276e+07	1.13175e+07	8.4338e+06	9.59955e+06	1.08611e+07	8.34385e+06	1.5976e+07	7.37975e+06	1.01828e+07	3927054	8.55561e+06	4.36833e+06	0.94	0.935	1.827	1.919	2.186	0.998636	0.999079	0.991817	0.979976	0.992049
High	Q9Y6Y8	SEC23-interacting protein OS=Homo sapiens OX=9606 GN=SEC23IP PE=1 SV=1	7	4	23	1000	111	5.54	1.0106e+07	1.34618e+07	1.43302e+07	1.47313e+07	19560361	21278243	1.27109e+07	1.61762e+07	1.71734e+07	6.48443e+06	8.65681e+06	9.08451e+06	0.848	1.239	1.606	2.336	2.004	0.883165	0.862278	0.974287	0.992316	0.977087
High	Q9BYB4	Guanine nucleotide-binding protein subunit beta-like protein 1 OS=Homo sapiens OX=9606 GN=GNB1L PE=1 SV=2	11	3	42	327	35.6	7.97	10078628	1.64477e+07	1.67201e+07	9.06308e+06	1.24861e+07	15833887	1.20086e+07	1.37438e+07	1.48156e+07	6.13657e+06	7.1552e+06	8.75613e+06	1.154	1.107	1.874	1.626	1.632	0.513024	0.948122	0.991817	0.979976	0.96637
High	Q9Y2F5	Little elongation complex subunit 1 OS=Homo sapiens OX=9606 GN=ICE1 PE=1 SV=5	2	4	10	2266	247.7	5.48	1.00784e+07	4.2268e+06	8612454	7456305	7.9287e+06	4.07221e+06	9856565	1.01221e+07	4499089			588216	0.939	0.823	7.694	6.63	8.944	0.998636	0.913989	0.176339	0.447804	0.234032
High	Q8IWJ2	GRIP and coiled-coil domain-containing protein 2 OS=Homo sapiens OX=9606 GN=GCC2 PE=1 SV=4	4	5	25	1684	195.8	5.14	1.00546e+07	4.90716e+06	4413750	9.08726e+06	1.37156e+07	3641146	1.22273e+07	7.51316e+06	5.09589e+06	3.56531e+06	3.30847e+06	3.05401e+06	0.791	0.734	2.159	1.983	2.697	0.716779	0.766011	0.991817	0.979976	0.96637
High	P35269	General transcription factor IIF subunit 1 OS=Homo sapiens OX=9606 GN=GTF2F1 PE=1 SV=2	11	5	16	517	58.2	7.49	1.00281e+07	6.94215e+06	9.18137e+06	3.24371e+06	9.40987e+06	7.61007e+06	7.92209e+06	5.77029e+06	9504083	2.43493e+07	1.77006e+07	20878212	0.784	0.694	0.415	0.423	0.572	0.665707	0.604058	0.161036	0.124747	0.256473
High	P18031	Tyrosine-protein phosphatase non-receptor type 1 OS=Homo sapiens OX=9606 GN=PTPN1 PE=1 SV=1	8	2	11	435	49.9	6.27	1.00093e+07	1.33165e+07	3.02913e+06	13321656	15735361	1.9988e+07	1.00313e+07	12427062	4490500		9.90758e+06	2798558	0.796	1.318	1.079	1.722	1.326	0.716779	0.71398	0.795901	0.979976	0.884374
High	Q9UM13	Anaphase-promoting complex subunit 10 OS=Homo sapiens OX=9606 GN=ANAPC10 PE=1 SV=1	14	2	9	185	21.2	9.06	1.0002e+07	8746188	9591900	1.05165e+07	9.30256e+06	9596557	9.95785e+06	9.04843e+06	8.47694e+06	7.59576e+06	7.15319e+06	6.60286e+06	1.03	1.073	1.347	1.345	1.309	0.883165	0.969876	0.91939	0.918654	0.874704
High	Q9HC07	Transmembrane protein 165 OS=Homo sapiens OX=9606 GN=TMEM165 PE=1 SV=1	9	2	6	324	34.9	7.02	9983981			9734234			1.92433e+07			33018001	34267646		1.405	1.37	1.222	1.192	0.604	0.0413042	0.629866	0.907942	0.883318	0.469833
High	Q9UPP1	Histone lysine demethylase PHF8 OS=Homo sapiens OX=9606 GN=PHF8 PE=1 SV=3	9	6	19	1060	117.8	8.72	9.94113e+06	8.71806e+06	5.68441e+06	1.83564e+07	1.17291e+07	1.20292e+07	7.66402e+06	8.15168e+06	6.2791e+06	6.47217e+06	7.01533e+06	2.92188e+06	0.9	1.237	1.915	2.598	2.089	0.954953	0.826753	0.996764	0.979976	0.999947
High	P27448	MAP/microtubule affinity-regulating kinase 3 OS=Homo sapiens OX=9606 GN=MARK3 PE=1 SV=5	8	6	34	753	84.4	9.57	9925541	1.3376e+07	1.27743e+07	12261747	1.58507e+07	1.37928e+07	1.60762e+07	14568459	1.44283e+07	2138025	4.84901e+06	5.05544e+06	0.852	0.936	2.513	2.628	2.898	0.883672	0.999079	0.991817	0.979976	0.96637
High	Q9Y5Q9	General transcription factor 3C polypeptide 3 OS=Homo sapiens OX=9606 GN=GTF3C3 PE=1 SV=1	6	4	18	886	101.2	5.07	9.8923e+06	8.17405e+06	6.60407e+06	1.13046e+07	9.81962e+06	7.55596e+06	7.80156e+06	5.47508e+06	7.06325e+06	3.67094e+06	1.89889e+06	3.09935e+06	1.01	1.165	2.366	2.789	2.445	0.907338	0.865748	0.982018	0.979976	0.97747
High	Q99417	c-Myc-binding protein OS=Homo sapiens OX=9606 GN=MYCBP PE=1 SV=3	45	3	19	103	12	5.91	9854346	5215012	3.69358e+06	14216098	1.60804e+07	1.02623e+07	4388936	5373260	1.08386e+07	831132	1.17459e+06	1.10168e+06	0.906	1.006	4.44	4.412	4.575	0.963271	0.999079	0.564526	0.781712	0.720425
High	Q13257	Mitotic spindle assembly checkpoint protein MAD2A OS=Homo sapiens OX=9606 GN=MAD2L1 PE=1 SV=1	9	2	4	205	23.5	5.08	9.81127e+06	9561311	8.44181e+06	1.77133e+07	19628714	20218037	6655245	3.33435e+06	14468868				0.849	1.452	100	100	100	0.883672	0.471938	6.67078e-17	7.66667e-17	7.19824e-17
High	Q9BQE5	Apolipoprotein L2 OS=Homo sapiens OX=9606 GN=APOL2 PE=1 SV=2	18	4	22	337	37.1	6.74	9804832	9.91766e+06	1.24946e+07	8.17087e+06	1.20836e+07	11471008	1.15252e+07	8.66559e+06	8.53542e+06	1.39859e+07	1.64056e+07	1.55381e+07	0.971	0.964	0.751	0.738	0.714	0.956283	0.99977	0.492848	0.447804	0.410851
High	Q96GD4	Aurora kinase B OS=Homo sapiens OX=9606 GN=AURKB PE=1 SV=3	22	6	25	344	39.3	9.29	9.79957e+06	1.4597e+07	2.25194e+07	1.38636e+07	17176093	1.57602e+07	13594129	13768860	1.58727e+07	6.82735e+06	8.40926e+06	8.02274e+06	0.955	1.088	1.533	1.8	1.666	0.979343	0.965757	0.969522	0.979976	0.96637
High	Q13615	Myotubularin-related protein 3 OS=Homo sapiens OX=9606 GN=MTMR3 PE=1 SV=3	3	3	23	1198	133.5	5.8	9.7851e+06	12657179	9.50921e+06	6.34716e+06	9.19629e+06	1.12353e+07	8772507	13318030	1.32091e+07	1.75798e+06	1.81252e+06	2.61976e+06	0.925	0.727	3.694	3.476	4.059	0.991	0.725573	0.748876	0.937757	0.781531
High	Q5HYI8	Rab-like protein 3 OS=Homo sapiens OX=9606 GN=RABL3 PE=1 SV=1	9	2	17	236	26.4	7.11	9775517	1.07319e+07	11102808	1.06869e+07	1.25808e+07	1.35667e+07	8637223	1.09692e+07	12895895	7.36592e+06	8.53362e+06	8.67337e+06	0.895	1.067	1.533	1.728	1.73	0.944367	0.969876	0.969522	0.979976	0.96637
High	Q15645	Pachytene checkpoint protein 2 homolog OS=Homo sapiens OX=9606 GN=TRIP13 PE=1 SV=2	11	4	15	432	48.5	6.09	9.77361e+06	7.9999e+06	3146317	28766977	20781278	3.39516e+07	1.69781e+07	8.23233e+06	14021932	3070594	2.84516e+06	2.85081e+06	0.836	1.689	2.216	4.845	2.784	0.868665	0.213363	0.991817	0.878316	0.96637
High	Q96I59	Probable asparagine--tRNA ligase, mitochondrial OS=Homo sapiens OX=9606 GN=NARS2 PE=1 SV=3	8	3	14	477	54.1	7.24	9.74991e+06	9.77797e+06	9503750	1.43595e+07	1.82179e+07	1.33457e+07	25431349	2.34948e+07	3.00542e+07				0.418	0.625	100	100	100	2.63478e-08	0.440492	6.67078e-17	7.66667e-17	7.19824e-17
High	Q5SSJ5	Heterochromatin protein 1-binding protein 3 OS=Homo sapiens OX=9606 GN=HP1BP3 PE=1 SV=1	7	4	19	553	61.2	9.67	9.74424e+06	1.13323e+07	9436984	8.16571e+06	6380170	8174406	8554775	11799245	7.47516e+06	3.0837e+06	3249027	2.39808e+06	0.897	0.764	2.485	2.069	2.633	0.94995	0.85028	0.974287	0.984542	0.96637
High	Q7L576	Cytoplasmic FMR1-interacting protein 1 OS=Homo sapiens OX=9606 GN=CYFIP1 PE=1 SV=1	3	4	25	1253	145.1	6.9	9.71218e+06	7.92817e+06	5.96972e+06	7.47752e+06	8.56778e+06	5.5929e+06	9.97354e+06	1.10674e+07	9.51375e+06	351798	935588	937619	0.892	0.764	4.789	4.175	4.912	0.945535	0.841829	0.524913	0.832845	0.613271
High	Q96MU7	YTH domain-containing protein 1 OS=Homo sapiens OX=9606 GN=YTHDC1 PE=1 SV=3	7	6	30	727	84.6	6.23	9.70232e+06	1.33974e+07	1.18434e+07	1.13449e+07	7.1488e+06	9.50048e+06	8.66182e+06	9.10529e+06	9.84437e+06	4.91646e+06	4.76758e+06	5.26982e+06	1.113	0.981	2.03	2.063	1.995	0.674341	0.999079	0.996764	0.984542	0.991404
High	O15258	Protein RER1 OS=Homo sapiens OX=9606 GN=RER1 PE=1 SV=1	15	2	16	196	22.9	9.54	9.55477e+06	1.77793e+07	13340543	12277189	17547659	1.58379e+07	1.30675e+07	15684190	15018806	6.99441e+06	1.19123e+07	13144866	0.928	1.046	1.191	1.368	1.283	0.999335	0.988129	0.862861	0.913955	0.837412
High	Q96HS1	Serine/threonine-protein phosphatase PGAM5, mitochondrial OS=Homo sapiens OX=9606 GN=PGAM5 PE=1 SV=2	10	3	26	289	32	8.68	9531923	1.27243e+07	6.48947e+06	1.08276e+07	2.52897e+07	1.90098e+07	9.44018e+06	1.55855e+07	1.71907e+07	3.46581e+06	3.64107e+06	3.25535e+06	0.716	1.188	1.956	3.23	2.679	0.351396	0.868169	0.999847	0.979976	0.96637
High	Q9BXJ9	N-alpha-acetyltransferase 15, NatA auxiliary subunit OS=Homo sapiens OX=9606 GN=NAA15 PE=1 SV=1	3	3	24	866	101.2	7.42	9445191	11638590	12078170	9.81512e+06	12662256	15156076	1.11275e+07	1.47405e+07	1.59077e+07	4.14299e+06	5.76345e+06	7.83319e+06	0.78	0.905	1.439	1.759	1.903	0.681171	0.99306	0.946991	0.979976	0.96776
High	P16520	Guanine nucleotide-binding protein G(I)/G(S)/G(T) subunit beta-3 OS=Homo sapiens OX=9606 GN=GNB3 PE=1 SV=1	3	1	12	340	37.2	5.67	9433262	15264278	19582984	14045905	17370006	18584920	13253019	18654236	14688533	18641828	28006442	26491656	1.039	1.06	0.576	0.664	0.666	0.868736	0.978677	0.402073	0.495142	0.438955
High	P52789	Hexokinase-2 OS=Homo sapiens OX=9606 GN=HK2 PE=1 SV=2	8	7	25	917	102.3	6.05	9.39842e+06	8.34508e+06	7.33024e+06	1.44308e+07	2.48454e+07	1.63633e+07	3.991e+06	1.46219e+07	9.23233e+06	6.65479e+06	3.03109e+06	5.03093e+06	0.862	1.217	1.726	2.875	2.051	0.892588	0.862278	0.991817	0.979976	0.995972
High	Q9H3U1	Protein unc-45 homolog A OS=Homo sapiens OX=9606 GN=UNC45A PE=1 SV=1	9	8	37	944	103	6.07	9.37577e+06	8.15169e+06	1.4887e+07	4.04491e+07	31536689	3.20374e+07	1.29777e+07	11815584	1.01794e+07	5.48134e+06	5868628	4.90555e+06	0.878	1.945	1.927	4.775	2.338	0.90948	0.0566957	0.996764	0.883521	0.98485
High	Q13185	Chromobox protein homolog 3 OS=Homo sapiens OX=9606 GN=CBX3 PE=1 SV=4	15	2	19	183	20.8	5.33	9.36045e+06	1.21942e+07	10341173	6.8772e+06	1.23729e+07	1.25629e+07	8.69702e+06	8.46644e+06	9421361	7.94889e+06	1.23815e+07	9658981	1.146	1.307	1.163	1.081	0.882	0.569672	0.706541	0.805044	0.749366	0.558196
High	Q14244	Ensconsin OS=Homo sapiens OX=9606 GN=MAP7 PE=1 SV=1	7	5	26	749	84	9.61	9.3427e+06	5696411	9.74008e+06	1.13939e+07	9203997	1.16758e+07	1.63822e+07	9.99885e+06	17935236	7314562	5.02479e+06	5.59533e+06	0.624	0.732	1.567	1.761	2.342	0.0500695	0.768492	0.974287	0.979976	0.988107
High	Q8N684	Cleavage and polyadenylation specificity factor subunit 7 OS=Homo sapiens OX=9606 GN=CPSF7 PE=1 SV=1	14	4	21	471	52	8	9.31909e+06	9.56136e+06	1.25879e+07	9.3099e+06	1.04027e+07	7.41812e+06	1.83498e+07	8.43361e+06	1.14343e+07	5.77794e+06	6474329	5.49062e+06	0.884	0.796	1.713	1.552	1.943	0.9202	0.862278	0.991817	0.979976	0.974074
High	P22102	Trifunctional purine biosynthetic protein adenosine-3 OS=Homo sapiens OX=9606 GN=GART PE=1 SV=1	5	5	28	1010	107.7	6.7	9.28399e+06	4126504	8.45056e+06	2.36438e+07	1.81461e+07	2.42885e+07	5.71016e+06	1.16317e+07	30938017	7.24972e+06	6906984	8.81593e+06	0.953	0.934	3.181	2.062	2.67	0.986128	0.999079	0.906594	0.979976	0.96637
High	O75323	Protein NipSnap homolog 2 OS=Homo sapiens OX=9606 GN=NIPSNAP2 PE=1 SV=1	12	3	20	286	33.7	9.36	9.26062e+06	10694922	6.63735e+06	1.62419e+07	1.54615e+07	1.64483e+07	8051902	1.68112e+07	1.71347e+07				0.623	0.931	100	100	100	0.046889	0.999079	6.67078e-17	7.66667e-17	7.19824e-17
High	O00410	Importin-5 OS=Homo sapiens OX=9606 GN=IPO5 PE=1 SV=4	7	5	15	1097	123.6	4.94	9.24659e+06	3.36999e+07	3.53554e+07	5.62724e+07	1.80471e+07	61475777	9.2375e+06	2.89906e+06	4.21312e+07	2.88146e+06	529087		0.639	1.376	3.192	5.685	4.101	0.0277333	0.551658	0.961989	0.810305	0.820189
High	Q9Y4X0	Nuclear protein AMMECR1 OS=Homo sapiens OX=9606 GN=AMMECR1 PE=1 SV=1	7	2	16	333	35.4	8.63	9235853	12325598	10164311	9538866	8563098	9075175	8398051	9085690	9100510	4.34687e+06	4.52561e+06	4846410	1.119	1.02	2.866	2.559	2.562	0.659861	0.997409	0.936154	0.979976	0.96637
High	P55769	NHP2-like protein 1 OS=Homo sapiens OX=9606 GN=SNU13 PE=1 SV=3	7	1	12	128	14.2	8.46	9229593	12558920	13879357	6077681	7.75107e+06	9392612	10585147	8180999	9242202			10914540	1.311	0.839	1.151	0.71	0.847	0.12332	0.928851	0.840818	0.404588	0.512584
High	P84090	Enhancer of rudimentary homolog OS=Homo sapiens OX=9606 GN=ERH PE=1 SV=1	37	4	30	104	12.3	5.92	9226070	6.55265e+06	6.97634e+06	9241453	9184769	8359821	8616426	7.71203e+06	7.44914e+06	7710127	6185704	6.93889e+06	0.905	1.122	1.059	1.324	1.118	0.955163	0.917781	0.768846	0.90012	0.791048
High	Q29RF7	Sister chromatid cohesion protein PDS5 homolog A OS=Homo sapiens OX=9606 GN=PDS5A PE=1 SV=1	8	8	38	1337	150.7	7.91	9.20543e+06	1.01931e+07	9.22898e+06	2.6498e+07	24529806	18357667	1.33666e+07	15647251	9.11944e+06	1.78681e+06	2.33331e+06	2.14735e+06	0.979	1.575	4.072	6.786	4.324	0.946965	0.364952	0.658175	0.547879	0.719644
High	P13984	General transcription factor IIF subunit 2 OS=Homo sapiens OX=9606 GN=GTF2F2 PE=1 SV=2	27	7	27	249	28.4	9.23	9.17576e+06	15447281	1.33385e+07	1.01223e+07	2.05066e+07	1.7878e+07	1.38285e+07	1.74689e+07	1.36785e+07	3.02652e+07	39653898	4.6323e+07	0.787	1.014	0.413	0.436	0.472	0.716779	0.999079	0.25202	0.34761	0.318232
High	Q9H7D7	WD repeat-containing protein 26 OS=Homo sapiens OX=9606 GN=WDR26 PE=1 SV=3	3	1	5	661	72.1	6.16	9168679	7854777	7.75363e+06	8969996	7857664	6893196	10552293	7072529	7703856	1.82565e+06	1.65293e+06	1.71208e+06	1.02	0.975	4.691	4.59	4.5	0.892321	0.999079	0.520809	0.749366	0.748541
High	Q68DQ2	Very large A-kinase anchor protein OS=Homo sapiens OX=9606 GN=CRYBG3 PE=1 SV=3	4	7	28	2970	330.4	5.2	9.16778e+06	7.91061e+06	6.84024e+06	8344284	9.90121e+06	8.93121e+06	9.43446e+06	6.24878e+06	9.2436e+06	1.88091e+06	1.50015e+06	2.9312e+06	0.938	1.118	2.704	2.92	2.679	0.999219	0.936457	0.950877	0.979976	0.96637
High	P63151	Serine/threonine-protein phosphatase 2A 55 kDa regulatory subunit B alpha isoform OS=Homo sapiens OX=9606 GN=PPP2R2A PE=1 SV=1	11	4	30	447	51.7	6.2	9164420	1.14919e+07	1.34966e+07	1.03735e+07	1.08471e+07	1.08837e+07	1.39963e+07	1.12617e+07	1.16078e+07	1.15631e+06	693567	2.47556e+06	1.084	0.871	2.728	2.121	2.557	0.762246	0.969876	0.960555	0.991782	0.96637
High	P45984	Mitogen-activated protein kinase 9 OS=Homo sapiens OX=9606 GN=MAPK9 PE=1 SV=2	4	2	10	424	48.1	5.63	9155687	7766329	1.05749e+07	4.60918e+06	3.21715e+06	2.89424e+06	10540514	8.73333e+06	8.0955e+06	754597		606361	1.105	0.56	7.1	4.044	6.673	0.716779	0.184246	0.178718	0.920597	0.431034
High	P40937	Replication factor C subunit 5 OS=Homo sapiens OX=9606 GN=RFC5 PE=1 SV=1	10	4	17	340	38.5	7.2	9.14342e+06	10805211	1.09518e+07	1.70707e+07	2.30173e+07	20567899	9.28584e+06	1.56989e+07	12275804	7.23271e+06	1.5161e+07	1.36822e+07	1.115	1.267	1.156	1.205	1.029	0.673916	0.79757	0.842714	0.878316	0.679951
High	Q9NUQ8	ATP-binding cassette sub-family F member 3 OS=Homo sapiens OX=9606 GN=ABCF3 PE=1 SV=2	10	6	21	709	79.7	6.34	9.13852e+06	1.11727e+07	1.28735e+07	1.77925e+07	1.58644e+07	1.28994e+07	2.23899e+06	9191180	1.01281e+07	618685	581426	1.81893e+06	1.111	1.569	3.025	4.967	3.227	0.680569	0.263626	0.905425	0.659905	0.96637
High	Q6DN90	IQ motif and SEC7 domain-containing protein 1 OS=Homo sapiens OX=9606 GN=IQSEC1 PE=1 SV=1	6	4	15	963	108.2	6.93	9.09457e+06	1.27136e+07	12524557	10768439	1.37748e+07	1.51373e+07	6.31955e+06	1.17409e+07	13382805	308978	591024	459190	0.978	1.045	2.402	2.92	2.663	0.946013	0.98552	0.98193	0.979976	0.96637
High	P59780	AP-3 complex subunit sigma-2 OS=Homo sapiens OX=9606 GN=AP3S2 PE=2 SV=1	6	1	5	193	22	5.22	9086251	8.34092e+06	7.92543e+06	9704885	7658112	6.90468e+06	12310296	10844535	10615146	15284285	13548641	13451615	0.747	0.706	0.594	0.565	0.8	0.47884	0.663208	0.272633	0.200664	0.491222
High	O60762	Dolichol-phosphate mannosyltransferase subunit 1 OS=Homo sapiens OX=9606 GN=DPM1 PE=1 SV=1	21	5	22	260	29.6	9.57	9.079e+06	2.39557e+07	1.46658e+07	17013042	4.5309e+07	3.79272e+07	1.12346e+07	1.84885e+07	2.12197e+07	5.7998e+06	4.96134e+06	5350222	0.73	1.574	1.481	2.807	2.147	0.328426	0.295105	0.948085	0.979976	0.988107
High	Q9H307	Pinin OS=Homo sapiens OX=9606 GN=PNN PE=1 SV=5	14	10	36	717	81.6	7.14	9024312	1.14892e+07	9581463	16040418	9.22767e+06	1.77161e+07	1.25893e+07	1.21838e+07	2951430	22281822	17946340	1.6709e+07	1.042	1.054	0.863	0.844	0.848	0.879164	0.984848	0.601901	0.626064	0.556885
High	P78345	Ribonuclease P protein subunit p38 OS=Homo sapiens OX=9606 GN=RPP38 PE=1 SV=2	15	4	29	283	31.8	9.92	9.02354e+06	1.59279e+07	1.83432e+07	1.13219e+07	17927257	8.8208e+06	1.55852e+07	17534483	1.24411e+07	7404212	7.18311e+06	4.91027e+06	0.902	0.936	1.551	1.756	1.75	0.955355	0.999079	0.969522	0.979976	0.96637
High	O95785	Protein Wiz OS=Homo sapiens OX=9606 GN=WIZ PE=1 SV=2	3	3	4	1651	178.6	6.86	9.02155e+06	5.77938e+06	4.5982e+06	6.95111e+06	6.43599e+06	5792750	5.66163e+06	5.94568e+06	4.2121e+06	1.29738e+06	955409		1.362	1.038	1.482	1.353	1.208	0.143423	0.992869	0.96364	0.909088	0.79354
High	Q13123	Protein Red OS=Homo sapiens OX=9606 GN=IK PE=1 SV=3	13	5	33	557	65.6	6.64	9.02047e+06	6854368	5.42264e+06	8.49052e+06	1.22608e+07	1.00557e+07	4.44811e+06	7.75096e+06	6.09234e+06	3.37304e+06	1.24422e+06	587493	0.886	1.15	1.914	2.351	2.004	0.927697	0.898235	0.996764	0.989341	0.976838
High	Q15058	Kinesin-like protein KIF14 OS=Homo sapiens OX=9606 GN=KIF14 PE=1 SV=1	5	6	25	1648	186.4	7.91	9.01422e+06	8.28461e+06	1.02942e+07	1.00955e+07	1.15344e+07	1.20837e+07	9.97954e+06	8793371	6.04594e+06	8.42473e+06	6.56022e+06	3.15149e+06	1.047	1.237	1.069	1.356	1.108	0.88043	0.821045	0.773668	0.915328	0.741893
High	Q9Y3Y2	Chromatin target of PRMT1 protein OS=Homo sapiens OX=9606 GN=CHTOP PE=1 SV=2	6	1	6	248	26.4	12.23	9000529	9265487	11511083	8954198	10560814	11764823	10637045	10639211	11437272	9157457	10574125	8552622	0.871	0.993	1.052	1.113	1.162	0.907338	0.999079	0.761385	0.78128	0.790316
High	Q8WWM7	Ataxin-2-like protein OS=Homo sapiens OX=9606 GN=ATXN2L PE=1 SV=2	5	6	35	1075	113.3	8.59	8.97886e+06	1.61316e+07	1.65844e+07	1.08253e+07	13473690	1.3899e+07	1.41335e+07	18074416	17687624	5.73411e+06	5124133	7.52365e+06	0.958	0.927	1.83	1.786	1.947	0.979343	0.997409	0.991817	0.979976	0.974074
High	O14828	Secretory carrier-associated membrane protein 3 OS=Homo sapiens OX=9606 GN=SCAMP3 PE=1 SV=3	9	3	20	347	38.3	7.64	8.97413e+06	1.39516e+07	13261005	8.68323e+06	1.50976e+07	1.722e+07	9558702	12760387	1.25061e+07	6.45433e+06	5.72149e+06	11299911	1.051	1.032	1.375	1.584	1.196	0.857804	0.995451	0.919159	0.979976	0.813451
High	Q9Y3D7	Mitochondrial import inner membrane translocase subunit TIM16 OS=Homo sapiens OX=9606 GN=PAM16 PE=1 SV=2	6	1	7	125	13.8	9.7	8969033	10285372	9593653	6.14086e+06	10179160	9301275	11031774	14248164	11664327	4321066	5.22588e+06	4.51818e+06	0.813	0.714	2.076	1.948	2.582	0.765785	0.685877	0.994635	0.979976	0.966683
High	Q8NFH3	Nucleoporin Nup43 OS=Homo sapiens OX=9606 GN=NUP43 PE=1 SV=1	4	1	9	380	42.1	5.63	8961851	8490645	8676818	8464011	8503314	7.54491e+06	11957796	9203138	9989171	2.44617e+06	4.75842e+06	4.17669e+06	0.869	0.82	2.077	2.026	2.513	0.907338	0.901074	0.995475	0.982396	0.96637
High	Q9NUI1	Peroxisomal 2,4-dienoyl-CoA reductase [(3E)-enoyl-CoA-producing] OS=Homo sapiens OX=9606 GN=DECR2 PE=1 SV=1	6	2	16	292	30.8	9.22	8.95314e+06	8.22238e+06	6.51721e+06	9099237	8672618	8.08293e+06	7.855e+06	6.16873e+06	6.56162e+06	4.4305e+06	4.074e+06	895929	1.133	1.233	1.817	1.993	1.681	0.652921	0.811892	0.991817	0.980455	0.96637
High	P02538	Keratin, type II cytoskeletal 6A OS=Homo sapiens OX=9606 GN=KRT6A PE=1 SV=3	16	10	58	564	60	8	8.95023e+06	14427038	1.17201e+07			2.07077e+06	2.75451e+06	3.19547e+06	6.41994e+06	304688	1.571e+06	447897	2.127	0.648	9.802	2.049	4.231	9.7871e-07	0.488216	0.0686731	0.979976	0.7605
High	Q9NWT1	p21-activated protein kinase-interacting protein 1 OS=Homo sapiens OX=9606 GN=PAK1IP1 PE=1 SV=2	4	2	15	392	43.9	8.91	8927112	1.15982e+07	7.2478e+06	1.1207e+07	7.82905e+06	7750820	10346251	8.47176e+06	9.34819e+06	15697836	13377256	14766766	1.051	0.938	0.593	0.585	0.614	0.868736	0.999079	0.330458	0.246972	0.307136
High	Q9BQ75	Protein CMSS1 OS=Homo sapiens OX=9606 GN=CMSS1 PE=1 SV=2	4	1	12	279	31.9	9.19	8895303	7.44688e+06	7280232	9374881	7.61571e+06	6468419	11184690	7.78035e+06	6.78985e+06	6.72519e+06	5726921	5342354	0.957	0.953	1.323	1.33	1.359	0.984449	0.999079	0.932732	0.90012	0.941425
High	Q9UBB9	Tuftelin-interacting protein 11 OS=Homo sapiens OX=9606 GN=TFIP11 PE=1 SV=1	9	6	14	837	96.8	5.67	8.8714e+06	4.02547e+06		3.83746e+06	7.89107e+06	1.47664e+07	1.5841e+06	7305821	5814420	7.25892e+06	1.36001e+07	14337164	1.261	1.166	0.86	1.1	0.841	0.338471	0.868418	0.559041	0.752074	0.498111
High	Q16527	Cysteine and glycine-rich protein 2 OS=Homo sapiens OX=9606 GN=CSRP2 PE=1 SV=3	28	5	31	193	20.9	8.62	8808675	11750695	8034326	9154756	3999358	3.51764e+06	1.13256e+07	9.68046e+06	2.87866e+06	9410760	1.25261e+07	5.27356e+06	1.21	1.222	1.288	1.355	1.054	0.394601	0.855685	0.90443	0.910234	0.698294
High	O60547	GDP-mannose 4,6 dehydratase OS=Homo sapiens OX=9606 GN=GMDS PE=1 SV=1	10	3	14	372	41.9	7.31	8.80347e+06	6.80149e+06	7441907	7248651	5.94316e+06	6.9687e+06	6.40371e+06	5.37282e+06	5.24071e+06	394133	2.00905e+06	2.10439e+06	1.262	1.065	3.407	2.936	2.943	0.327535	0.972835	0.806378	0.979976	0.96637
High	Q9BPX3	Condensin complex subunit 3 OS=Homo sapiens OX=9606 GN=NCAPG PE=1 SV=1	5	5	25	1015	114.3	5.59	8.79079e+06	1.01589e+07	1.02848e+07	1.92705e+07	2.08671e+07	2.30266e+07	1.11487e+07	1.11902e+07	1.16315e+07	2.19532e+06	2.52093e+06	2.25909e+06	0.855	1.669	3.415	6.537	3.953	0.883165	0.186069	0.830458	0.507059	0.792718
High	Q96F45	Zinc finger protein 503 OS=Homo sapiens OX=9606 GN=ZNF503 PE=1 SV=1	5	2	12	646	62.5	8.7	8.77745e+06	5708205	1.20623e+07	7485675		8.76353e+06	8146435	1.0365e+07	8.73574e+06	4254539	3.41082e+06	5.81047e+06	1	0.848	1.866	1.642	1.894	0.916092	0.946509	0.996764	0.979976	0.97747
High	O60610	Protein diaphanous homolog 1 OS=Homo sapiens OX=9606 GN=DIAPH1 PE=1 SV=2	5	6	26	1272	141.3	5.41	8.7668e+06	1.06501e+07	8.68015e+06	5.48598e+06	1.54097e+07	3.51777e+06	4.39916e+06	1.34378e+07	6.48422e+06	717164	178270	822505	0.997	1.098	3.568	4.409	3.901	0.923062	0.957158	0.765251	0.85094	0.86349
High	O60343	TBC1 domain family member 4 OS=Homo sapiens OX=9606 GN=TBC1D4 PE=1 SV=2	5	4	19	1298	146.5	7.01	8749982	6.70214e+06	15398846	23869113	29937987	23075064	13568851	2.49322e+07	1.69422e+07				0.987	1.098	100	100	100	0.927697	0.961759	6.67078e-17	7.66667e-17	7.19824e-17
High	Q8N4V1	ER membrane protein complex subunit 5 OS=Homo sapiens OX=9606 GN=MMGT1 PE=1 SV=1	27	2	20	131	14.7	9.16	8.72724e+06	1.41959e+07	1.4549e+07	15867672	2.11335e+07	23282106	8488102	1.02334e+07	1.47097e+07	5.02669e+06	2820737	2.33492e+06	0.953	1.66	1.446	3.024	2.172	0.980639	0.196138	0.951929	0.979976	0.992037
High	Q8WVK2	U4/U6.U5 small nuclear ribonucleoprotein 27 kDa protein OS=Homo sapiens OX=9606 GN=SNRNP27 PE=1 SV=1	30	3	8	155	18.8	11.62	8723090			18103860	1.11211e+06	2.63043e+06	22911524			35987924	67846939	6.73635e+07	0.413	0.857	0.136	0.353	0.465	8.75676e-08	0.957158	0.0164718	0.280243	0.413772
High	Q15181	Inorganic pyrophosphatase OS=Homo sapiens OX=9606 GN=PPA1 PE=1 SV=2	22	4	15	289	32.6	5.86	8721353	1937593	2.57764e+06	1.89749e+07	1.98589e+07	1.4257e+07	26650642	1.1664e+07	2.11525e+07	2.65443e+06			0.959	0.966	8.324	5.177	5.985	0.979089	0.99977	0.147474	0.702171	0.559637
High	Q08378	Golgin subfamily A member 3 OS=Homo sapiens OX=9606 GN=GOLGA3 PE=1 SV=2	6	7	22	1498	167.3	5.44	8.72087e+06	1.33528e+07	11150913	6.20307e+06	7276967	8182451	1.06588e+07	1.36589e+07	9.93554e+06	3.22498e+06	4.07866e+06	1.26099e+06	0.946	0.732	2.11	1.535	2.545	0.991928	0.75319	0.991817	0.979976	0.96637
High	P62995	Transformer-2 protein homolog beta OS=Homo sapiens OX=9606 GN=TRA2B PE=1 SV=1	9	3	21	288	33.6	11.25	8.71359e+06	9991031	5791098	9.29661e+06	1.27674e+07	5.90102e+06	9222239	10442733	8390629	13095524	1.20808e+07	1.3726e+07	1.015	1.107	0.749	0.81	0.769	0.901381	0.946857	0.444372	0.487883	0.456693
High	Q7RTV0	PHD finger-like domain-containing protein 5A OS=Homo sapiens OX=9606 GN=PHF5A PE=1 SV=1	6	1	12	110	12.4	8.41	8693955	12683453	13160813	7183138	12506103	11143745	12460937	10870455	12011525	3.88543e+06	6.51119e+06	7.32187e+06	1.056	0.928	1.948	1.711	1.845	0.841815	0.999079	0.996112	0.979976	0.966683
High	O00244	Copper transport protein ATOX1 OS=Homo sapiens OX=9606 GN=ATOX1 PE=1 SV=1	13	2	13	68	7.4	7.24	8619103	1.63845e+07	14680482	7.36875e+06	10786241	11836633	4354665	1.05161e+07	5601409		2.33103e+06	4.77299e+06	1.707	1.441	3.058	2.627	1.987	0.000321195	0.458961	0.934024	0.979976	0.97747
High	O15381	Nuclear valosin-containing protein-like OS=Homo sapiens OX=9606 GN=NVL PE=1 SV=1	8	5	24	856	95	6.48	8.57609e+06	11022370	1.39301e+07	1.04073e+07	5312668	1.09252e+07	9.1995e+06	1.22504e+07	1.03296e+07	1.56664e+06		519866	1.118	1.079	5.71	5.16	4.962	0.652921	0.962067	0.344299	0.627453	0.594493
High	Q9Y6R0	Numb-like protein OS=Homo sapiens OX=9606 GN=NUMBL PE=1 SV=1	3	2	12	609	64.9	8.85	8.56242e+06	7560247	6704105	6.63832e+06	4.4124e+06	5.40571e+06	7.77248e+06	6352780	6.53864e+06	2466894	4.05815e+06	2.93988e+06	1.018	0.777	1.73	1.501	1.766	0.901517	0.862278	0.991817	0.979976	0.96637
High	Q99700	Ataxin-2 OS=Homo sapiens OX=9606 GN=ATXN2 PE=1 SV=2	3	4	25	1313	140.2	9.57	8.55394e+06	4.67853e+06	5847318	7472648	6.30474e+06	3.62169e+06	9.56589e+06	3.76294e+06	4.47647e+06	1.50307e+06	1.18209e+06	423370	0.951	0.915	3.855	3.332	4.006	0.996164	0.995451	0.731156	0.979311	0.862746
High	Q96CS3	FAS-associated factor 2 OS=Homo sapiens OX=9606 GN=FAF2 PE=1 SV=2	17	5	31	445	52.6	5.62	8.54278e+06	1.15624e+07	1.14997e+07	2.00515e+07	28056017	35907212	1.39482e+07	2.17016e+07	1.83992e+07	4.70608e+06	5199887	7.54085e+06	0.662	1.455	1.96	3.832	2.629	0.104707	0.503911	0.996764	0.979976	0.971587
High	P05023	Sodium/potassium-transporting ATPase subunit alpha-1 OS=Homo sapiens OX=9606 GN=ATP1A1 PE=1 SV=1	5	5	25	1023	112.8	5.49	8493005	3.75903e+06	4.71315e+06	2.68388e+07	1.93285e+07	1.6797e+07	9.06609e+06	1.76797e+07	4934095	2.07527e+06	3.91726e+06	2.34187e+06	0.759	1.474	1.95	3.565	2.349	0.539564	0.481995	0.996764	0.94604	0.977087
High	Q15369	Elongin-C OS=Homo sapiens OX=9606 GN=ELOC PE=1 SV=1	20	2	16	112	12.5	4.78	8.48884e+06	1.43569e+07	1.53749e+07	6.76692e+06	1.25529e+07	1.29075e+07	9.75191e+06	14216199	1.37033e+07	3.836e+06	4.92315e+06	4.76759e+06	1.096	0.873	3.161	2.52	2.84	0.716779	0.969876	0.914802	0.979976	0.96637
High	Q15021	Condensin complex subunit 1 OS=Homo sapiens OX=9606 GN=NCAPD2 PE=1 SV=3	5	5	20	1401	157.1	6.61	8.48307e+06	9.52814e+06	1.06354e+07	1.88629e+07	2.21655e+07	1.92258e+07	1.05003e+07	1.01786e+07	1.31961e+07	2.57088e+06	2.44669e+06	3.43833e+06	0.802	1.667	2.792	5.839	3.714	0.736351	0.205185	0.946991	0.575514	0.848637
High	P57678	Gem-associated protein 4 OS=Homo sapiens OX=9606 GN=GEMIN4 PE=1 SV=2	3	3	23	1058	120	6.04	8462790	11920058	7552025	1.15733e+07	1.38863e+07	15656920	9615720	1.44124e+07	6.68923e+06	4.52164e+06	9.49079e+06	4986606	1.156	1.069	1.526	1.91	1.341	0.550907	0.969876	0.973316	0.979976	0.939623
High	Q9H0C8	Integrin-linked kinase-associated serine/threonine phosphatase 2C OS=Homo sapiens OX=9606 GN=ILKAP PE=1 SV=1	8	3	16	392	42.9	7.09	8.4529e+06					7.5153e+06	1.05653e+07	3880435	16743798	4.01539e+06		6798320	0.702	0.477	1.935	1.866	3.298	0.268574	0.034728	0.997701	0.979976	0.949679
High	Q9BYV9	Transcription regulator protein BACH2 OS=Homo sapiens OX=9606 GN=BACH2 PE=1 SV=1	4	2	12	841	92.5	5.1	8.4506e+06	4329402	8846654	4.95096e+06	2.89833e+06	7.19676e+06	9319910	11490373	1.01711e+07	341433			0.836	0.606	14.037	8.731	18.119	0.879164	0.278582	0.0187707	0.245924	0.0200895
High	Q99714	3-hydroxyacyl-CoA dehydrogenase type-2 OS=Homo sapiens OX=9606 GN=HSD17B10 PE=1 SV=3	16	3	25	261	26.9	7.78	8.43927e+06	4349278	9.58189e+06	17131604	1.78295e+07	3.51555e+07	11826399	18800563	1.80743e+07	2.99906e+06	1.21647e+06	8.11198e+06	0.604	1.025	3.58	7.717	6.494	0.0286725	0.997409	0.778105	0.336413	0.456227
High	Q9BYG3	MKI67 FHA domain-interacting nucleolar phosphoprotein OS=Homo sapiens OX=9606 GN=NIFK PE=1 SV=1	14	3	16	293	34.2	9.88	8.42853e+06	1.32991e+07	1.085e+07	1.04529e+07	1.29667e+07	1.51361e+07	7.30098e+06	12188430	7721099	2.51469e+06	2262715	3.13123e+06	1.143	1.261	4.722	4.721	3.991	0.613359	0.766011	0.531998	0.717404	0.849253
High	Q9P0J7	E3 ubiquitin-protein ligase KCMF1 OS=Homo sapiens OX=9606 GN=KCMF1 PE=1 SV=2	6	2	10	381	41.9	5.66	8427785	10895595	8906288	7893425	9047427	5292418	10879132	9985780	10034000				0.888	0.787	100	100	100	0.933639	0.862278	6.67078e-17	7.66667e-17	7.19824e-17
High	Q8NAV1	Pre-mRNA-splicing factor 38A OS=Homo sapiens OX=9606 GN=PRPF38A PE=1 SV=1	11	3	20	312	37.5	9.96	8.42434e+06	9.0402e+06	10011670	8.98118e+06	1.18211e+07	9.41258e+06	11337875	1.18513e+07	11176070	14914590	1.45153e+07	1.18589e+07	0.826	0.898	0.736	0.692	0.842	0.836484	0.98552	0.485768	0.379197	0.512584
High	Q8NEZ4	Histone-lysine N-methyltransferase 2C OS=Homo sapiens OX=9606 GN=KMT2C PE=1 SV=3	0	1	2	4911	541	6.49	8410710	3345699		8.38622e+06	3.31255e+06	3.50337e+06	8904821	2.8806e+06	2883434	7.30382e+06	4.26573e+06	4.09066e+06	1.161	1.15	0.97	0.821	0.704	0.659861	0.946857	0.709592	0.495142	0.350134
High	Q9Y394	Dehydrogenase/reductase SDR family member 7 OS=Homo sapiens OX=9606 GN=DHRS7 PE=1 SV=1	6	2	21	339	38.3	8.32	8.40432e+06	1.12288e+07	1.1212e+07	1.73329e+07	23516701	21292935	10645816	1.27329e+07	1.61648e+07	6.40144e+06	7102735	7673418	0.754	1.644	1.286	2.761	1.637	0.523399	0.228867	0.90443	0.979976	0.96637
High	Q9P2N5	RNA-binding protein 27 OS=Homo sapiens OX=9606 GN=RBM27 PE=1 SV=2	4	2	17	1060	118.6	9.19	8.35062e+06	1.1079e+07	9882467	8.78124e+06	9.77952e+06	1.16044e+07	9.90391e+06	9.58777e+06	1.12189e+07		4762018	5.09382e+06	0.998	0.977	1.692	1.786	1.789	0.91175	0.99977	0.991817	0.979976	0.969567
High	Q9NRF9	DNA polymerase epsilon subunit 3 OS=Homo sapiens OX=9606 GN=POLE3 PE=1 SV=1	12	1	4	147	16.8	4.74	8.32837e+06		6128046	7.98132e+06	4989259	5.75692e+06	9115731	4.01825e+06	5802852	2.0083e+06	2.06133e+06	2383478	1.231	0.992	3.265	2.793	2.815	0.384992	0.999079	0.854142	0.979976	0.96637
High	Q9Y4L1	Hypoxia up-regulated protein 1 OS=Homo sapiens OX=9606 GN=HYOU1 PE=1 SV=1	7	5	26	999	111.3	5.22	8274210	1.71197e+07	1.88116e+07	12252977	1.88755e+07	1.9935e+07	1.45262e+07	1.15393e+07	11356429	4.19427e+06	5.62382e+06	6799916	1.1	1.19	2.46	2.63	2.251	0.713896	0.862278	0.991817	0.979976	0.999296
High	Q15050	Ribosome biogenesis regulatory protein homolog OS=Homo sapiens OX=9606 GN=RRS1 PE=1 SV=2	10	4	19	365	41.2	10.7	8266717	7142160	6.20204e+06	9.04782e+06	6.56928e+06	2.01346e+06	9.21717e+06	4.87369e+06	2841342	1.6239e+06	2.90812e+06	1.87082e+06	1.023	1.092	2.893	3.319	2.619	0.903451	0.957936	0.925886	0.961336	0.971587
[truncated: 1,484 more rows]
