# Supplementary material for: TXNIP mediates LAT1/SLC7A5 endocytosis to limit amino acid uptake in cells entering quiescence
Source: EMBO J. 2025 Oct 20;44(23):7119–53. doi: 10.1038/s44318-025-00608-9 (PMC12669767; doi:10.1038/s44318-025-00608-9)
Supplement: Supplementary file 4 — Source data Fig. 1 [file 44318_2025_608_MOESM4_ESM.zip]

Archive with 68 entries (60 files):
- Figure 1/.DS_Store
- Figure 1/1A/
- Figure 1/1A/Figure 1A.xlsx
- Figure 1/1B/
- Figure 1/1B/Figure 1B.xlsx
- Figure 1/1C/
- Figure 1/1C/.DS_Store
- Figure 1/1C/Figure 1C.pdf
- Figure 1/1C/western AKT_p-AKT.TIF
- Figure 1/1C/western AKT_p-AKT.tiff
- Figure 1/1C/western EGFR.TIF
- Figure 1/1C/western EGFR.tiff
- Figure 1/1C/western EIF2alpha.TIF
- Figure 1/1C/western EIF2alpha.tiff
- Figure 1/1C/western ERK.TIF
- Figure 1/1C/western ERK.tiff
- Figure 1/1C/western GAPDH.TIF
- Figure 1/1C/western GAPDH.tiff
- Figure 1/1C/western p27.TIF
- Figure 1/1C/western p27.tiff
- Figure 1/1C/western pEIF2alpha.TIF
- Figure 1/1C/western pEIF2alpha_S6K.tiff
- Figure 1/1C/western pERK1_2.TIF
- Figure 1/1C/western pERK1_2.tiff
- Figure 1/1C/western pS6.TIF
- Figure 1/1C/western pS6.tiff
- Figure 1/1C/western pS6K.TIF
- Figure 1/1C/western pS6K.tiff
- Figure 1/1C/western S6.TIF
- Figure 1/1C/western S6.tiff
- Figure 1/1C/western SLC1A5.tiff
- Figure 1/1C/western SLC2A1.Tif
- Figure 1/1C/western SLC2A1.tiff
- Figure 1/1C/western SLC38A2.tiff
- Figure 1/1C/western SLC3A2.tiff
- Figure 1/1C/western SLC7A11.TIF
- Figure 1/1C/western SLC7A11.tiff
- Figure 1/1C/western SLC7A5.tiff
- Figure 1/1C/western TfR.tiff
- Figure 1/1D/
- Figure 1/1D/.DS_Store
- Figure 1/1D/Figure 1D.xlsx
- Figure 1/1F/
- Figure 1/1F/.DS_Store
- Figure 1/1F/Figure 1F.pdf
- Figure 1/1F/western GAPDH.TIF
- Figure 1/1F/western GAPDH.tiff
- Figure 1/1F/western SLC1A5.tiff
- Figure 1/1F/western SLC3A2.TIF
- Figure 1/1F/western SLC3A2.tiff
- Figure 1/1F/western SLC7A5.tiff
- Figure 1/1H/
- Figure 1/1H/.DS_Store
- Figure 1/1H/Figure 1H.pdf
- Figure 1/1H/western GAPDH.TIF
- Figure 1/1H/western GAPDH.tiff
- Figure 1/1H/western SLC1A5.Tif
- Figure 1/1H/western SLC1A5.tiff
- Figure 1/1H/western SLC3A2.TIF
- Figure 1/1H/western SLC3A2.tiff
- Figure 1/1H/western SLC7A11.TIF
- Figure 1/1H/western SLC7A11.tiff
- Figure 1/1H/western SLC7A5.TIF
- Figure 1/1H/western SLC7A5.tiff
- Figure 1/1I/
- Figure 1/1I/Figure 1I.xlsx
- Figure 1/1J/
- Figure 1/1J/Figure1J-.tif
