# Supplementary material for: TXNIP mediates LAT1/SLC7A5 endocytosis to limit amino acid uptake in cells entering quiescence
Source: EMBO J. 2025 Oct 20;44(23):7119–53. doi: 10.1038/s44318-025-00608-9 (PMC12669767; doi:10.1038/s44318-025-00608-9)
Supplement: Supplementary file 4 — Source data Fig. 1 [file 44318_2025_608_MOESM4_ESM.zip › Figure 1/1A/Figure 1A.xlsx]

## Sheet: Figure 1A
DNA content
Statistics	G0/G1			S			G2/M
	Mean	SD	N	Mean	SD	N	Mean	SD	N
Time 0h, + serum	45.9467	2.48184	6	30.2367	6.13535	6	23.8133	4.42914	6
time 24h, - serum	66.65	10.0806	6	14.7217	5.83473	6	18.625	6.79718	6
time 48h, + serum	48.455	5.81529	6	26.0033	8.72025	6	25.5417	5.89629	6
n=1
	G0/G1	S	G2/M
Time 0h, + serum	50.52	18.94	30.53
time 24h, - serum	69.71	7.81	22.48
time 48h, + serum	46.12	25.03	28.85
n=2
	G0/G1	S	G2/M
Time 0h, + serum	44.4	28.71	26.89
time 24h, - serum	66.82	11.11	22.07
time 48h, + serum	53.43	16.42	30.15
n=3
	G0/G1	S	G2/M
Time 0h, + serum	43.75	35.26	20.89
time 24h, - serum	80.96	12.7	6.33
time 48h, + serum	41	34.63	24.37
n=4
	G0/G1	S	G2/M
Time 0h, + serum	44.62	30.41	24.97
time 24h, - serum	51.51	23.32	25.17
time 48h, + serum	49.61	18.03	32.36
n=5
	G0/G1	S	G2/M
Time 0h, + serum	46.82	32.65	20.53
time 24h, - serum	71.01	13.26	15.72
time 48h, + serum	56.42	23.87	19.71
n=6
	G0/G1	S	G2/M
Time 0h, + serum	45.57	35.45	18.98
time 24h, - serum	59.89	20.13	19.98
time 48h, + serum	44.15	38.04	17.81
