# Supplementary material for: TXNIP mediates LAT1/SLC7A5 endocytosis to limit amino acid uptake in cells entering quiescence
Source: EMBO J. 2025 Oct 20;44(23):7119–53. doi: 10.1038/s44318-025-00608-9 (PMC12669767; doi:10.1038/s44318-025-00608-9)
Supplement: Supplementary file 4 — Source data Fig. 1 [file 44318_2025_608_MOESM4_ESM.zip › Figure 1/1B/Figure 1B.xlsx]

## Sheet: Tabelle1
cell volume (peak volume)
Statistics
	Time 0h, + serum	time 24h, - serum	time 48h, + serum
Number of values	7	7	7
Mean	2907	2332	2834
Std. Deviation	170.1	295.4	523.6
Std. Error of Mean	64.29	111.7	197.9
	peak volume (fl)
	Time 0h, + serum	time 24h, - serum	time 48h, + serum
n=1	2809	2241	2716
n=2	3100	2625	2832
n=3	2809	2471	3001
n=4	3075	2364	2602
n=5	2693	2385	2580
n=6	3075	1721	2221
n=7	2785	2514	3887
