# Supplementary material for: TXNIP mediates LAT1/SLC7A5 endocytosis to limit amino acid uptake in cells entering quiescence
Source: EMBO J. 2025 Oct 20;44(23):7119–53. doi: 10.1038/s44318-025-00608-9 (PMC12669767; doi:10.1038/s44318-025-00608-9)
Supplement: Supplementary file 4 — Source data Fig. 1 [file 44318_2025_608_MOESM4_ESM.zip › Figure 1/1D/Figure 1D.xlsx]

## Sheet: Tabelle1
SLC3A2 cell surface FACS
	SLC3A2 cell surface FACS
	Time 0h, + serum	time 24h, - serum
n=1	1	0.491925
n=2	1	0.29398
n=3	1	0.595095
n=4	1	0.472576
n=5	1	0.483475
Statistics
	Time 0h, + serum	time 24h, - serum
Number of values	5	5
Mean	1	0.46741
Std. Deviation	0	0.108705
