# Supplementary material for: TXNIP mediates LAT1/SLC7A5 endocytosis to limit amino acid uptake in cells entering quiescence
Source: EMBO J. 2025 Oct 20;44(23):7119–53. doi: 10.1038/s44318-025-00608-9 (PMC12669767; doi:10.1038/s44318-025-00608-9)
Supplement: Supplementary file 4 — Source data Fig. 1 [file 44318_2025_608_MOESM4_ESM.zip › Figure 1/1I/Figure 1I.xlsx]

## Sheet: Tabelle1
Figure 1I
Statistics		Leucine uptake			Isoleucine uptake
		Time 0h, + serum	time 24h, - serum			Time 0h, + serum	time 24h, - serum
	Number of values	4	4		Number of values	4	4
	Mean	211.9	141.7		Mean	97.08	48.64
	Std. Deviation	40.62	31.52		Std. Deviation	22.27	23.74
	Leucine uptake (cpm/ µg protein)
	Time 0h, + serum	time 24h, - serum
n=1	157.209	98.1265
n=2	225.04	147.31
n=3	211.147	147.9
n=4	254.17	173.52
	Isoleucine uptake (cpm/ µg protein)
	Time 0h, + serum	time 24h, - serum
n=1	78.39	46.9
n=2	129.41	57.74
n=3	90.69	73.05
n=4	89.81	16.87
