# Supplementary material for: TXNIP mediates LAT1/SLC7A5 endocytosis to limit amino acid uptake in cells entering quiescence
Source: EMBO J. 2025 Oct 20;44(23):7119–53. doi: 10.1038/s44318-025-00608-9 (PMC12669767; doi:10.1038/s44318-025-00608-9)
Supplement: Supplementary file 5 — Source data Fig. 2 [file 44318_2025_608_MOESM5_ESM.zip]

Archive with 21 entries (18 files):
- Figure 2/.DS_Store
- Figure 2/2A/
- Figure 2/2A/.DS_Store
- Figure 2/2A/Figure 2A.pdf
- Figure 2/2A/western GAPDH.TIF
- Figure 2/2A/western GAPDH.tiff
- Figure 2/2A/western SLC1A5.tiff
- Figure 2/2A/western SLC2A1.Tif
- Figure 2/2A/western SLC2A1.tiff
- Figure 2/2A/western SLC3A2.TIF
- Figure 2/2A/western SLC3A2.tiff
- Figure 2/2A/western SLC7A11.TIF
- Figure 2/2A/western SLC7A11.tiff
- Figure 2/2A/western SLC7A5.tiff
- Figure 2/2A/western TXNIP.tiff
- Figure 2/2A/western TXNIP_SLC7A5.TIF
- Figure 2/2B/
- Figure 2/2B/Figure 2B.xlsx
- Figure 2/2D/
- Figure 2/2D/.DS_Store
- Figure 2/2D/korr-Figure 2D.xlsx
