# Supplementary material for: TXNIP mediates LAT1/SLC7A5 endocytosis to limit amino acid uptake in cells entering quiescence
Source: EMBO J. 2025 Oct 20;44(23):7119–53. doi: 10.1038/s44318-025-00608-9 (PMC12669767; doi:10.1038/s44318-025-00608-9)
Supplement: Supplementary file 5 — Source data Fig. 2 [file 44318_2025_608_MOESM5_ESM.zip › Figure 2/2B/Figure 2B.xlsx]

## Sheet: Tabelle1
Figure 2B
TXNIP-WB Quantification, n=4
						Statistics	Time 0h, + serum	time 24h, - serum
	n=1	n=2	n=3	n=4		Number of values	4	4
Time 0h, + serum	1	1	1	1		Mean	1	3.892
time 24h, - serum	3.65724	4.71649	2.52013	4.71649		Std. Deviation	0	1.038
SLC7A5-WB Quantification, n=4
	Time 0h, + serum					time 24h, - serum					statistics	Time 0h, + serum			time 24h, - serum
	n=1	n=2	n=3	n=4		n=1	n=2	n=3	n=4			Mean	SD	N	Mean	SD	N
TXNIPKO	1.52805	1.09571	1.6098	0.854863		1.7673	1.20944	1.75396	0.77588		TXNIPKO	1.27211	0.358122	4	1.37664	0.477442	4
WT	1	1	1	1		0.772264	0.812102	0.0672945	0.476509		WT	1	0	4	0.532042	0.3441	4
SLC7A11-WB Quantification, n=4
	Time 0h, + serum					time 24h, - serum					statistics	Time 0h, + serum			time 24h, - serum
	n=1	n=2	n=3	n=4		n=1	n=2	n=3	n=4			Mean	SD	N	Mean	SD	N
TXNIPKO	1.06737	0.835169	0.921049	0.952158		0.884161	0.719341	0.375661	0.305662		TXNIPKO	0.943937	0.0960171	4	0.571206	0.276066	4
WT	1	1	1	1		0.573587	0.453527	0.0830637	0.139549		WT	1	0	4	0.312431	0.238473	4
