# Supplementary material for: TXNIP mediates LAT1/SLC7A5 endocytosis to limit amino acid uptake in cells entering quiescence
Source: EMBO J. 2025 Oct 20;44(23):7119–53. doi: 10.1038/s44318-025-00608-9 (PMC12669767; doi:10.1038/s44318-025-00608-9)
Supplement: Supplementary file 5 — Source data Fig. 2 [file 44318_2025_608_MOESM5_ESM.zip › Figure 2/2D/korr-Figure 2D.xlsx]

## Sheet: Tabelle1
SLC3A2 cell surface FACS
WT				TXNIP-KO				#TXNIP (Rescue)
	SLC3A2 cell surface FACS					SLC3A2 cell surface FACS				SLC3A2 cell surface FACS
	Time 0h, + serum	time 24h, - serum			Time 0h, + serum	time 24h, - serum			Time 0h, + serum	time 24h, - serum
n=1	1	0.771295		n=1	1.09096	0.838583		n=1	1.537	0.749674
n=2	1	0.707093		n=2	0.775332	0.611621		n=2	1.23749	0.477201
n=3	1	0.534166		n=3	0.816495	0.692046		n=3	1.2083	0.993112
n=4	1	0.683519		n=4	0.889317	0.812197		n=4	1.02185	0.583548
n=5	1	0.523159		n=5	0.883512	0.837366		n=5	0.811787	0.563429
n=6	1	0.47099		n=6	1.11744	0.870617		n=6	1.76978	0.973782
Statistics
	Time 0h, + serum			time 24h, - serum
	Mean	SD	N	Mean	SD	N
WT	1	0	6	0.615037	0.121088	6
TXNIPKO	0.928842	0.142586	6	0.777072	0.101987	6
+ TXNIP (rescue)	1.26437	0.345624	6	0.723457	0.21995	6
