# Supplementary material for: TXNIP mediates LAT1/SLC7A5 endocytosis to limit amino acid uptake in cells entering quiescence
Source: EMBO J. 2025 Oct 20;44(23):7119–53. doi: 10.1038/s44318-025-00608-9 (PMC12669767; doi:10.1038/s44318-025-00608-9)
Supplement: Supplementary file 6 — Source data Fig. 3 [file 44318_2025_608_MOESM6_ESM.zip]

Archive with 22 entries (19 files):
- Figure 3/.DS_Store
- Figure 3/3B/
- Figure 3/3B/.DS_Store
- Figure 3/3B/Figure 3B.pdf
- Figure 3/3B/western GAPDH.TIF
- Figure 3/3B/western GAPDH.tiff
- Figure 3/3B/western SLC7A5.TIF
- Figure 3/3B/western SLC7A5.tiff
- Figure 3/3B/western TXNIP.Tif
- Figure 3/3B/western TXNIP.tiff
- Figure 3/3D/
- Figure 3/3D/.DS_Store
- Figure 3/3D/Figure 3D.pdf
- Figure 3/3D/western GAPDH.TIF
- Figure 3/3D/western GAPDH.tiff
- Figure 3/3D/western SLC7A5.TIF
- Figure 3/3D/western SLC7A5.tiff
- Figure 3/3D/western TXNIP.Tif
- Figure 3/3D/western TXNIP.tiff
- Figure 3/new 3D/
- Figure 3/new 3D/Figure3D.xlsx
- Figure 3/new 3D/Figure3D-westernblot.tiff
