# Supplementary material for: TXNIP mediates LAT1/SLC7A5 endocytosis to limit amino acid uptake in cells entering quiescence
Source: EMBO J. 2025 Oct 20;44(23):7119–53. doi: 10.1038/s44318-025-00608-9 (PMC12669767; doi:10.1038/s44318-025-00608-9)
Supplement: Supplementary file 6 — Source data Fig. 3 [file 44318_2025_608_MOESM6_ESM.zip › Figure 3/new 3D/Figure3D.xlsx]

## Sheet: Data
raw data	replicate 1		replicate 2		replicate 3		replicate 4
	SLC7A5	amido black	SLC7A5	amido black	SLC7A5	amido black	SLC7A5	amido black
WT+serum	72455	16716.4	34962.2	6355.58	51950.3	7296.67	48281.9	6093.41
WT-serum	17110.6	19846.4	20071.3	7801.19	26858.2	8504.36	10058.6	5519.25
TXNIP KO +serum	59127.6	18940.7	56185.8	7943.04	61224.6	8113.58	63657	6751.22
TXNIP KO -serum	67766.8	19515.6	44119.5	7109.72	46323.2	6049.32	57959.1	7417.62
Patient mut2+serum	72194	19709.4	66964.5	9567.57	54754.2	8509.92	77458.5	7534.62
Patient mut2-serum	84830.8	20297.2	45723	9009.35	59026.3	14709.3	56972.5	7791.74
Patient mut1+serum	64701.4	16066.6	58314.6	9032.71	61288.6	10859.4	60702.9	7774.88
Patient mut1-serum	47185.1	15019	28951.8	6024.07	72474.1	10591.9	31997.2	6653.25
normalized to +serum wt	replicate 1	replicate 2	replicate 3	replicate 4	Mean	SD
WT+serum	1	1	1	1	1	0
WT-serum	0.198911	0.467705	0.44358	0.230004	0.33505	0.140172
TXNIP KO +serum	0.720224	1.28587	1.05986	1.18998	1.06398	0.247181
TXNIP KO -serum	0.801139	1.12807	1.07555	0.986126	0.997719	0.143557
Patient mut2+serum	0.845086	1.27233	0.903709	1.29743	1.07964	0.238417
Patient mut2-serum	0.964252	0.922568	0.563625	0.922797	0.843311	0.187484
Patient mut1+serum	0.929105	1.17359	0.792704	0.985353	0.970188	0.157893
Patient mut1-serum	0.724834	0.87366	0.961052	0.606952	0.791625	0.157057
