# Supplementary material for: TXNIP mediates LAT1/SLC7A5 endocytosis to limit amino acid uptake in cells entering quiescence
Source: EMBO J. 2025 Oct 20;44(23):7119–53. doi: 10.1038/s44318-025-00608-9 (PMC12669767; doi:10.1038/s44318-025-00608-9)
Supplement: Supplementary file 7 — Source data Fig. 4 [file 44318_2025_608_MOESM7_ESM.zip]

Archive with 23 entries (19 files):
- Figure 4/.DS_Store
- Figure 4/4B/
- Figure 4/4B/.DS_Store
- Figure 4/4B/Figure 4B.pdf
- Figure 4/4B/western GAPDH.tif
- Figure 4/4B/western GAPDH.tiff
- Figure 4/4B/western SLC7A5.Tif
- Figure 4/4B/western SLC7A5.tiff
- Figure 4/4B/western TXNIP.Tif
- Figure 4/4B/western TXNIP.tiff
- Figure 4/4D/
- Figure 4/4D/.DS_Store
- Figure 4/4D/Figure 4D Kopie.xlsx
- Figure 4/4D/Figure 4D.xlsx
- Figure 4/4F/
- Figure 4/4F/FigureEV4F.xlsx
- Figure 4/4G/
- Figure 4/4G/.DS_Store
- Figure 4/4G/Figure 4G.pdf
- Figure 4/4G/western ALFA.tiff
- Figure 4/4G/western ALFA_input.tiff
- Figure 4/4G/western Coomassie.tiff
- Figure 4/4G/western ubiquitin.tiff
