# Supplementary material for: TXNIP mediates LAT1/SLC7A5 endocytosis to limit amino acid uptake in cells entering quiescence
Source: EMBO J. 2025 Oct 20;44(23):7119–53. doi: 10.1038/s44318-025-00608-9 (PMC12669767; doi:10.1038/s44318-025-00608-9)
Supplement: Supplementary file 7 — Source data Fig. 4 [file 44318_2025_608_MOESM7_ESM.zip › Figure 4/4D/Figure 4D.xlsx]

## Sheet: Tabelle1
SLC3A2 cell surface FACS
Figure 4D
WT				TXNIPPPxY331				Rescue (+TXNIP)
	SLC3A2 cell surface FACS				SLC3A2 cell surface FACS			SLC3A2 cell surface FACS
	Time 0h, + serum	time 24h, - serum		Time 0h, + serum	time 24h, - serum		Time 0h, + serum	time 24h, - serum
n=1	1	0.655413		n=1	0.808238	0.996624		n=1	1.13774	0.918186
n=2	1	0.84552		n=2	0.932835	0.769959		n=2	1.07846	0.689818
n=3	1	0.690468		n=3	0.522218	0.816147		n=3	0.789349	0.256275
n=4	1	0.214762		n=4	0.746925	0.692084		n=4	0.692272	0.337966
n=5	1	0.483768		n=5	0.892068	1.23678		n=5	1.03648	0.635375
Statistics
	Time 0h, + serum			time 24h, - serum
	Mean	SD	N	Mean	SD	N
WT	1	0	5	0.577986	0.240328	5
+ TXNIPPPxY331	0.780457	0.161446	5	0.902319	0.217889	5
rescue	0.946861	0.194559	5	0.567524	0.27023	5
