# Supplementary material for: TXNIP mediates LAT1/SLC7A5 endocytosis to limit amino acid uptake in cells entering quiescence
Source: EMBO J. 2025 Oct 20;44(23):7119–53. doi: 10.1038/s44318-025-00608-9 (PMC12669767; doi:10.1038/s44318-025-00608-9)
Supplement: Supplementary file 7 — Source data Fig. 4 [file 44318_2025_608_MOESM7_ESM.zip › Figure 4/4F/FigureEV4F.xlsx]

## Sheet: NEDD4_ctrl_img1
	Area	Mean	Min	Max	Angle	Length
1	2710	111575	104120	119520	-94574	8097
2	2606	110460	100250	126000	82875	7809
3	2606	110555	102000	118000	172875	7809
4	1981	112281	106111	119889	-6340	5847
5	2293	112668	103259	123735	-64654	6788
6	3440	110475	104320	121203	138814	10296
7	2814	110383	104462	118538	-149421	8250
8	2189	114211	107000	127520	36870	6457
9	3127	111382	102767	119522	-136397	9363
10	3336	112899	104913	124881	30651	10133
11	3336	113447	104220	126000	-52765	10138
12	2502	109905	102677	116225	138576	7320
13	2293	110126	102850	116417	-62241	6932
14	2502	112895	105036	121711	138576	7320
15	2397	112063	105231	121000	-147724	7255
16	2502	110819	105000	121083	34380	7433
17	3440	111424	99000	121000	-90000	10331
18	3544	111618	94000	121000	90000	10654
19	3231	111380	102333	122000	178091	9691
20	3440	111405	104000	119176	18435	10210
21	3440	111044	103199	120633	-55305	10210
22	2293	113170	106714	124857	138814	6864
23	2502	112950	95767	120000	-136736	7537
24	2397	109831	100000	115483	46848	7081
25	4170	110150	100000	126000	-90000	12592
26	3023	109233	98857	121429	92045	9046
27	3857	110381	99000	122000	173660	11694
28	2919	110881	105926	119037	4236	8741
29	3336	109633	96000	115343	-58392	9856
30	4065	116479	109271	128227	144638	12273
31	3023	111515	105143	118571	-149744	8971
32	2710	114192	106000	121200	53130	8071
33	3127	110792	102759	120690	-86055	9385
34	3544	111003	102501	121182	62650	10541
35	4899	109594	99000	121104	145620	14866
36	3231	106217	97000	111444	-34216	9761
37	2397	109439	98000	121818	-87397	7110
38	2606	111152	97875	126833	92386	7755
39	3231	110581	99200	120800	-174289	9734
40	3023	110172	102000	119000	0	9040

## Sheet: NEDD4_ctrl_img3
	Area	Mean	Min	Max	Angle	Length
1	6984	111134	98000	133000	-90000	21309
2	8860	111006	101143	124250	92045	27137
3	8026	113258	104526	132000	138180	24694
4	7714	110566	100911	123058	-38290	23447
5	7609	110368	101000	123000	-87614	23266
6	7297	112656	100870	128174	94970	22361
7	8548	111386	100778	120000	173660	26313
8	7088	110130	102710	119736	-32276	21766
9	6463	113214	103327	123797	-101310	19755
10	6775	113012	104250	126875	131186	20592
11	6359	115275	104000	127000	36870	19372
12	6359	114261	102100	128450	177138	19396
13	12092	109469	98851	117787	-33275	37073
14	8548	111259	103000	119674	148671	26080
15	5733	111190	99160	117790	-153435	17326
16	7714	109675	103534	123398	38290	23447
17	8026	114638	104579	124158	-131820	24694
18	8026	117214	106934	137000	48180	24694
19	8443	115954	101504	131400	-12995	25845
20	7609	114440	106000	123417	146976	23104
21	7088	113048	98388	123899	-82235	21506
22	6359	113292	99600	125000	95711	19468
23	6671	111109	98000	129000	180000	20340
24	7297	114462	103957	127000	2490	22298
25	5629	114537	102918	128951	-38157	17245
26	7088	112109	102499	122312	144162	21506
27	7088	112869	105687	121092	-144162	21506
28	6359	111969	99988	132000	40914	19226
29	5733	111746	104753	122000	-26565	17326
30	7401	111622	101620	122547	140194	22695
31	5629	112445	104352	121577	-141843	17245
32	5942	112185	103694	119000	15524	18095
33	7297	111530	102348	122391	-92490	22298
34	5108	110862	102000	122750	82875	15618
35	6046	111455	97316	124000	-176987	18428
36	7297	111962	99000	123348	4970	22361
37	10111	113192	102969	124625	-91790	31010
38	8860	114247	107051	127612	106504	27275
39	6359	113512	104150	131000	177138	19396
40	8756	114032	104339	124123	25641	26859

## Sheet: NEDD4_ctrl_img4
	Area	Mean	Min	Max	Angle	Length
1	4899	110478	103261	122000	-92490	14866
2	4899	107702	99000	118000	90000	14852
3	6880	108874	100210	119359	146310	20954
4	5003	108818	90000	118485	-43264	15074
5	5108	110950	104000	121763	-28706	15460
6	7505	110932	104000	120836	149452	22868
7	4482	113841	102633	126585	-130156	13518
8	4795	110098	94000	121715	45000	14611
9	4482	110276	101238	121286	-5440	13621
10	3961	111287	102514	125000	-175365	11985
11	3857	112344	102833	128471	-69075	11752
12	3023	112667	108000	124403	111038	8994
13	4482	113000	104454	128426	-46909	13705
14	4586	113063	105167	123248	134061	13928
15	3231	116560	108620	135113	-152592	9819
16	3127	110808	104076	118585	33690	9313
17	4378	112940	101604	120131	-45000	13241
18	5525	112028	103000	123201	142028	16792
19	4378	113030	105467	123319	-143973	13174
20	4586	112795	103000	123911	44061	13928
21	4691	112436	100318	126045	-92603	14220
22	4691	111033	99909	121000	92603	14220
23	4482	113463	103714	123857	-160710	13683
24	4274	110642	104438	121098	20225	13075
25	4170	112546	104716	123686	-55491	12538
26	5003	109642	101212	116825	133264	15074
27	4065	113460	101000	129886	-137121	12336
28	6150	110440	102241	123276	5906	18826
29	5942	111841	106041	118416	-52306	17953
30	7922	113401	105658	122327	124114	24178
31	6671	113027	100787	121210	-142765	20276
32	5525	111494	105237	117408	27553	16751
33	3127	109747	102880	117165	-46397	9363
34	4482	111655	104255	120120	153435	13717
35	4065	110559	103931	119122	-141340	12404
36	4274	110614	104411	117000	47045	12793
37	3231	110219	104600	118600	-47726	9599
38	4274	108448	98747	115334	137045	12793
39	4586	109147	100182	119137	-144462	13887
40	5420	110104	99656	116311	24538	16326

## Sheet: NEDD4_wt_img1
	Area	Mean	Min	Max	Angle	Length
1	3648	120543	104000	140000	-90000	10977
2	3023	127310	106000	158000	90000	9040
3	4065	124856	105474	159632	-173991	12336
4	2189	127952	104000	160000	0	6457
5	3023	122333	104571	146010	-50711	9177
6	2397	119795	104000	136372	123690	6985
7	3440	117393	105531	134211	-145305	10210
8	4795	116214	98000	142027	45000	14611
9	3023	124690	105000	150000	-90000	9040
10	3857	119637	102000	147667	83660	11694
11	3440	120364	101000	142000	180000	10331
12	3440	124818	111000	154000	0	10331
13	3857	142339	100000	203667	-96340	11694
14	4378	134523	104183	175266	101310	13170
15	3440	144557	113750	182125	-172875	10412
16	3127	144679	107000	186828	12095	9245
17	4378	113581	101268	127951	-91397	13241
18	2710	115878	102000	139640	99090	8174
19	2919	115107	103230	135786	-167005	8615
20	3440	114310	98569	126899	16189	10422
21	3231	122357	105200	156289	-70346	9599
22	3544	118387	98000	140488	130030	10541
23	3753	120618	102000	146830	-157891	11152
24	2502	129193	109535	153251	34380	7433
25	4065	120388	100079	156553	-91507	12273
26	3961	126244	109514	158812	113806	11998
27	4378	123890	106292	172959	-152176	13142
28	3544	131493	112159	165742	28887	10693
29	3336	131392	108768	160701	-54246	9946
30	2502	138674	117469	154671	135000	7305
31	3127	139810	121491	165222	-130815	9385
32	2606	132448	112000	165444	55008	7882
33	2085	148655	129000	168116	-53746	6006
34	3857	132611	107691	174901	-141843	11497
35	3961	133762	121000	156257	145008	11823
36	5212	127922	109945	150901	44170	15754
37	4065	122313	108043	143000	-77800	12222
38	5420	119333	102201	148502	119604	16339
39	3753	121715	105286	144253	-145408	11374
40	4170	118039	101538	133686	34509	12538

## Sheet: NEDD4_wt_img3
	Area	Mean	Min	Max	Angle	Length
1	5837	115879	102835	140354	-56889	17731
2	5003	120803	103846	151441	115463	15019
3	5629	116635	103637	144842	-169114	17096
4	4899	116753	101278	147399	34380	14866
5	3544	120750	106121	148545	-47490	10512
6	4795	122192	105104	149904	138576	14639
7	4795	118434	102000	145089	-147724	14511
8	4899	126738	108312	161325	34380	14866
9	3753	128344	105620	165604	-59036	11295
10	4274	131981	109380	171480	135000	12785
11	3961	129596	105940	172495	-143746	12011
12	5837	122206	97000	155291	23749	17637
13	3753	124464	101400	150353	-47291	11424
14	6254	125437	105895	156240	132274	19199
15	4274	128385	105340	159125	-153435	12995
16	5003	126831	108022	159836	30964	15061
17	6359	129594	104000	180320	-36870	19372
18	4274	137083	108600	219000	139086	12817
19	7818	128769	105325	206967	-141582	23900
20	5837	125977	103401	164653	40601	17860
21	6359	116276	103849	134369	-39560	19264
22	6150	116307	105778	138000	146310	18625
23	3857	116944	106000	134556	-116565	11551
24	6254	114855	103436	133518	72181	18991
25	5837	114386	104030	125712	-43531	17813
26	5837	125275	110931	146248	154359	17906
27	5108	116629	104000	143000	-138366	15551
28	5629	115850	96934	135524	52696	17047
29	3648	117145	104651	136128	-35538	11109
30	5108	124002	110674	150250	146976	15403
31	6150	116788	104000	136895	-133603	18726
32	4795	117783	108637	132207	48576	14639
33	9381	115689	102050	135178	-45000	28765
34	7192	114790	101182	132294	127875	22087
35	6880	115277	97480	141172	-146310	20954
36	8548	118579	103333	143420	41987	26062
37	6359	116313	103000	136040	-36870	19372
38	8860	114779	100469	133633	145176	27137
39	7609	114739	104806	137750	-146976	23104
40	6880	115013	101000	131841	33690	20954

## Sheet: NEDD4_PPXY331_img1
	Area	Mean	Min	Max	Angle	Length
1	6254	116626	102342	131205	-59534	19103
2	7922	119687	104800	142000	126870	24214
3	6254	119605	102000	137366	-149534	19103
4	9694	117380	102405	133152	31608	29569
5	8548	116253	106185	135000	-51009	26170
6	5733	114266	102111	142500	146310	17461
7	7714	114953	99000	147966	55008	23646
8	6359	114798	99000	136000	-92862	19396
9	5420	114524	97706	142000	3366	16494
10	9798	115534	97710	155839	178152	30042
11	5837	116394	102298	150943	-130601	17860
12	7297	119422	102000	149000	124380	22298
13	5837	115214	101758	131834	-45000	17807
14	6359	121755	106963	139500	130914	19226
15	5942	113916	104386	135544	-143746	18017
16	8131	119549	103710	148243	54462	24996
17	9381	113201	105537	126390	-50440	28895
18	13447	114582	100000	141547	131186	41184
19	6567	115203	106041	130125	-150945	19944
20	6359	114290	107000	125363	40914	19226
21	7922	118224	100000	141000	0	24214
22	5837	117842	103000	146584	167471	17860
23	5837	118114	102000	148247	-135000	17807
24	7922	118688	101742	158317	40101	24059
25	5212	114840	104000	130404	-42510	15767
26	5837	116529	105631	131677	135000	17807
27	7714	115188	103618	125682	172875	23427
28	7401	115179	101078	129500	50194	22695
29	5212	114040	105847	127245	-42510	15767
30	8756	116341	101223	137101	127694	26929
31	4482	116326	102000	141000	180000	13560
32	6567	115171	102442	138819	67166	19968
33	8652	116833	100061	129420	100491	26596
34	6567	113064	102375	126465	-125218	20155
35	12092	111286	101366	120674	40764	37085
36	8964	111260	104000	126443	-42138	27430
37	7714	112392	102148	120455	-55008	23646
38	7401	115096	102845	136360	136736	22612
39	8339	111300	99718	122762	-139635	25424
40	9798	111365	103773	123600	14931	30073

## Sheet: NEDD4_PPXY331_img2
	Area	Mean	Min	Max	Angle	Length
1	2814	117516	102462	132000	-92203	8401
2	2502	128583	107000	153000	90000	7426
3	2397	121617	101000	147273	177397	7110
4	1772	123765	108375	135250	3576	5176
5	2814	122138	110308	143077	-79114	8548
6	2397	127449	110223	150479	114228	7081
7	2606	125128	109139	149734	-163072	7762
8	3648	118458	107035	131500	10305	10829
9	3231	116471	97800	137000	-97595	9771
10	3961	122465	105541	144189	93094	11963
11	2397	121779	103500	148182	-177397	7110
12	2293	118619	105286	136810	10784	6902
13	3231	122202	104600	143133	-93814	9707
14	3440	128056	112047	150062	118179	10256
15	3440	123913	109000	140000	-150255	10412
16	2502	123368	106000	135514	28811	7369
17	4274	126490	103000	145200	-92862	12931
18	4899	126981	109000	160087	87510	14866
19	4482	121186	106476	141000	-177274	13575
20	5837	130490	107000	144306	8427	17625
21	4899	122135	106522	142000	-94970	14908
22	5316	123232	105640	149000	83157	16259
23	5525	118365	104000	130877	164358	16764
24	5108	120953	102000	151000	-14621	15349
25	4274	116609	103000	145550	-87138	12931
26	5316	116718	100920	138800	96843	16259
27	3440	120011	106000	144109	-161565	10210
28	4482	116188	104714	126873	19290	13683
29	3231	122598	106300	151467	-88091	9691
30	3544	128536	113752	161105	100620	10512
31	3857	118454	105352	145846	-167125	11592
32	3336	124051	106995	145289	14931	10024
33	3440	117051	103344	133812	-84644	10377
34	3961	119756	103324	139946	93094	11963
35	3023	120360	111380	138500	-157068	9115
36	3440	115594	102344	130391	21801	10432
37	2710	119598	107832	131800	-63435	7941
38	3023	123064	104429	164000	81870	9132
39	4586	115031	101469	132543	-169216	13804
40	3023	118178	106903	130010	22932	9115

## Sheet: NEDD4_PPXY331_img3
	Area	Mean	Min	Max	Angle	Length
1	7922	121746	108000	149000	-53130	24214
2	6671	128423	111667	161347	121430	20432
3	5316	123099	103494	145958	-147265	16120
4	6880	124597	104556	150850	33690	20954
5	5003	121123	105903	140381	-50194	15130
6	7714	122334	108783	147011	38290	23447
7	6984	122942	113438	138000	-129472	21331
8	7297	127885	111000	171278	145620	22298
9	5420	124712	103000	154000	0	16466
10	6463	124313	105717	138000	-101310	19755
11	5525	125778	105033	155250	79992	16720
12	6359	124643	108400	146000	-177138	19396
13	5942	126124	107622	142990	-25201	18198
14	7297	128885	109127	168628	162350	22361
15	5212	132053	110493	152392	-132510	15767
16	3648	128165	108000	148370	52125	11043
17	6150	125168	108500	151351	-21251	18706
18	4170	131754	105846	174000	171254	12740
19	3857	127725	110000	147000	-80538	11783
20	5420	134871	111000	177875	118072	16466
21	6150	122024	111997	138671	38660	18606
22	5316	122244	111000	133327	-147265	16120
23	6150	124523	108311	152873	128660	18606
24	6359	119158	111637	128075	-49086	19226
25	4482	133568	116000	154286	-45000	13698
26	6046	133491	104510	157000	132879	18505
27	6984	131275	112000	149384	-133152	21243
28	5420	127506	104000	152225	49764	16494
29	6775	127245	110000	160899	81870	20547
30	4691	121764	110000	139736	-105945	14103
31	7505	123324	109255	159592	157751	23023
32	7818	121514	110024	138292	-21371	23922
33	6984	121123	107430	145000	-39472	21331
34	5420	121524	106623	143083	-130236	16494
35	5525	124992	111859	142651	66371	16915
36	4795	125470	106000	153040	143130	14529
37	4795	124236	109800	142911	-47726	14399
38	6775	122948	105750	147938	138814	20592
39	6984	121987	111000	141955	-133152	21243
40	6150	128112	113000	164392	38660	18606

## Sheet: NEDD4_PPXYmut_img2
	Area	Mean	Min	Max	Angle	Length
1	2606	109840	100000	119000	-90000	7749
2	3023	113659	104643	128750	87955	9046
3	3231	111310	102000	124667	178091	9691
4	2919	112828	105444	120519	-2121	8723
5	2919	109500	103222	116222	-96340	8771
6	2814	114037	106000	123000	90000	8394
7	4899	111779	102957	123957	-3731	14883
8	3336	112034	102774	122871	170838	10138
9	3648	110857	100059	119765	-91685	10982
10	3231	111920	99133	126867	86186	9707
11	3544	112501	101455	118758	178264	10659
12	3023	111828	103000	120429	6116	9092
13	3023	111032	102250	117556	-64359	8953
14	3544	113552	104377	127256	125134	10659
15	4065	112595	103094	121670	-160145	12358
16	3231	112346	103778	123000	32619	9583
17	3753	112714	99000	122714	-98130	11415
18	2814	114977	100000	124923	85601	8419
19	4482	113665	103143	128452	-178636	13564
20	4274	111373	99900	120400	5711	12979
21	3023	111793	101000	121000	-90000	9040
22	3023	111905	101357	124857	92045	9046
23	3127	112157	105678	121878	146310	9313
24	2397	109663	102579	122000	-24228	7081
25	3231	111535	101200	122600	-84289	9734
26	1981	113135	104222	128222	96340	5847
27	3857	111973	96000	124000	180000	11623
28	3857	111305	103000	121134	-9728	11465
29	3336	111616	99774	121000	-93691	10029
30	2710	116926	108480	137240	87709	8078
31	3544	111796	101909	122455	-176532	10674
32	3336	113531	102000	127000	0	10009
33	3231	113417	96000	125400	-82405	9771
34	3544	114097	102000	124000	105709	10732
35	3857	112396	104333	119500	-170538	11783
36	4482	112249	104032	122937	9689	13429
37	2606	113795	107590	122000	-126384	7620
38	1876	117647	108000	129000	32735	5373
39	3336	116687	106224	129710	144246	9946
40	2814	113216	92000	120817	-27553	8376

## Sheet: NEDD4_PPXYmut_img3
Spalte1	Area	Mean	Min	Max	Angle	Length
1	6984	106307	100219	115500	-39472	21331
2	7818	107915	94715	115310	133363	23981
3	6984	107876	101793	115686	-155772	21243
4	8131	106002	98653	117455	30579	24751
5	6567	106545	100000	114391	-54782	20155
6	6984	107414	99975	115901	140528	21331
7	5837	107697	100120	116509	-130601	17860
8	7818	107323	97886	116234	43363	23981
9	10841	107709	100000	116084	-6710	33159
10	10737	106477	98803	114000	155695	32946
11	6463	107839	101403	117035	-98531	19588
12	9173	106614	97000	120000	90000	28089
13	9173	107221	96878	115706	-43603	28089
14	7088	107280	101333	114167	35838	21506
15	8860	108537	102709	117347	-145176	27137
16	5629	108343	99985	114595	132709	17136
17	6984	110087	102029	120153	-39472	21331
18	7505	108940	101770	123686	143616	22859
19	7297	109375	101251	118000	-124380	22298
20	6567	109144	100278	117432	39094	19968
21	6984	107134	101000	115810	-71565	21440
22	7192	107294	98000	115489	131424	21959
23	6046	107445	99493	114000	-137121	18505
24	5942	107517	97583	115029	36254	18017
25	7505	109141	95501	118152	-36384	22859
26	7192	108687	100052	116700	142125	22087
27	7922	108552	101840	120800	-143130	24214
28	11049	109109	102449	117000	19983	34011
29	6150	110790	102370	122000	-51340	18606
30	6775	110093	91850	130103	142595	20728
31	8548	109116	99000	116778	-131987	26062
32	6880	109893	102247	117480	33690	20954
33	9173	106514	98499	117740	-43603	28089
34	7192	108266	95588	119000	131424	21959
35	8131	108176	101140	118456	-128660	24808
36	5420	107523	102471	117000	40236	16494
37	6150	109659	96709	121525	-62103	18631
38	6150	110470	103341	121090	128660	18606
39	9069	109958	102988	117682	-143531	27702
40	8131	109360	100000	117675	35538	24996

[truncated: 1 more sheets: NEDD4_PPXYmut_img4]
