# Supplementary material for: TXNIP mediates LAT1/SLC7A5 endocytosis to limit amino acid uptake in cells entering quiescence
Source: EMBO J. 2025 Oct 20;44(23):7119–53. doi: 10.1038/s44318-025-00608-9 (PMC12669767; doi:10.1038/s44318-025-00608-9)
Supplement: Supplementary file 8 — Source data Fig. 5 [file 44318_2025_608_MOESM8_ESM.zip]

Archive with 39 entries (36 files):
- Figure 5/.DS_Store
- Figure 5/5A/
- Figure 5/5A/.DS_Store
- Figure 5/5A/Figure 5A.pdf
- Figure 5/5A/western AKT.TIF
- Figure 5/5A/western AKT.tiff
- Figure 5/5A/western ERK.Tif
- Figure 5/5A/western ERK.tiff
- Figure 5/5A/western GAPDH.TIF
- Figure 5/5A/western GAPDH.tiff
- Figure 5/5A/western pAKT.TIF
- Figure 5/5A/western pAKT.tiff
- Figure 5/5A/western pERK.Tif
- Figure 5/5A/western pERK.tiff
- Figure 5/5A/western SLC7A5.TIF
- Figure 5/5A/western SLC7A5.tiff
- Figure 5/5C/
- Figure 5/5C/.DS_Store
- Figure 5/5C/Figure 5c.pdf
- Figure 5/5C/western AKT.Tif
- Figure 5/5C/western AKT.tiff
- Figure 5/5C/western GAPDH.TIF
- Figure 5/5C/western GAPDH.tiff
- Figure 5/5C/western pAKTs473.Tif
- Figure 5/5C/western pAKTs473.tiff
- Figure 5/5C/western pAKTs473_2.TIF
- Figure 5/5C/western pAKTs473_2.tiff
- Figure 5/5C/western SLC7A5.TIF
- Figure 5/5C/western SLC7A5.tiff
- Figure 5/5C/western SLC7A5_2.TIF
- Figure 5/5C/western SLC7A5_2.tiff
- Figure 5/5C/western TXNIP.Tif
- Figure 5/5C/western TXNIP.tiff
- Figure 5/5C/western TXNIP_2.TIF
- Figure 5/5C/western TXNIP_2.tiff
- Figure 5/5C/westernpAKTt308.TIF
- Figure 5/5C/westernpAKTt308.tiff
- Figure 5/5D/
- Figure 5/5D/Figure 5D.xlsx
