# Supplementary material for: TXNIP mediates LAT1/SLC7A5 endocytosis to limit amino acid uptake in cells entering quiescence
Source: EMBO J. 2025 Oct 20;44(23):7119–53. doi: 10.1038/s44318-025-00608-9 (PMC12669767; doi:10.1038/s44318-025-00608-9)
Supplement: Supplementary file 8 — Source data Fig. 5 [file 44318_2025_608_MOESM8_ESM.zip › Figure 5/5D/Figure 5D.xlsx]

## Sheet: Tabelle1
SLC3A2 cell surface FACS
Figure 5D
n=1
		Time 0h, + serum	time 24h, - serum
	WT	1	0.487862
	TXNIP-KO	0.771356	0.742306
	TXNIP_S308A	0.981209	0.510411				Time 0h, + serum			time 24h, - serum
	TXNIP_S308D	0.867649	0.584053				Mean	SD	N	Mean	SD	N
	TXNIP_C247S	1.12067	0.132656			WT	1	0	4	0.537124	0.165523	4
						TXNIPKO	0.809076	0.0726301	4	0.778908	0.224948	4
						TXNIPS308A	1.07296	0.190299	4	0.584592	0.12698	4
n=2						TXNIPS308D	1.01588	0.228318	4	0.919512	0.230515	4
		Time 0h, + serum	time 24h, - serum			TXNIPC247S	1.21936	0.144431	4	0.620964	0.344757	4
	WT	1	0.328369
	TXNIP-KO	0.781155	0.47492
	TXNIP_S308A	1.2223	0.7291
	TXNIP_S308D	0.968997	1.04041
	TXNIP_C247S	1.43221	0.937995
n=3
		Time 0h, + serum	time 24h, - serum
	WT	1	0.704221
	TXNIP-KO	0.917621	0.954496
	TXNIP_S308A	0.848894	0.450651
	TXNIP_S308D	1.35133	1.09477
	TXNIP_C247S	1.18484	0.745018
n=4
		Time 0h, + serum	time 24h, - serum
	WT	1	0.628046
	TXNIP-KO	0.76617	0.943909
	TXNIP_S308A	1.23944	0.648203
	TXNIP_S308D	0.875548	0.958808
	TXNIP_C247S	1.1397	0.668186
