# Supplementary material for: TXNIP mediates LAT1/SLC7A5 endocytosis to limit amino acid uptake in cells entering quiescence
Source: EMBO J. 2025 Oct 20;44(23):7119–53. doi: 10.1038/s44318-025-00608-9 (PMC12669767; doi:10.1038/s44318-025-00608-9)
Supplement: Supplementary file 9 — Source data Fig. 6 [file 44318_2025_608_MOESM9_ESM.zip]

Archive with 32 entries (25 files):
- Figure 6/.DS_Store
- Figure 6/6A/
- Figure 6/6A/Figure 6A.xlsx
- Figure 6/6B/
- Figure 6/6B/Figure 6B.xlsx
- Figure 6/6C/
- Figure 6/6C/.DS_Store
- Figure 6/6C/Figure 6C.pdf
- Figure 6/6C/Western EIF2alpha.TIF
- Figure 6/6C/Western EIF2alpha.tiff
- Figure 6/6C/Western GAPDH.TIF
- Figure 6/6C/Western GAPDH.tiff
- Figure 6/6C/western pEIF2alpha.TIF
- Figure 6/6C/western pEIF2alpha.tiff
- Figure 6/6C/western pS6.tiff
- Figure 6/6C/Western pS6K.Tif
- Figure 6/6C/western p-S6K.tiff
- Figure 6/6C/Western S6.TIF
- Figure 6/6C/Western S6.tiff
- Figure 6/6C/Western S6K.TIF
- Figure 6/6C/Western S6K.tiff
- Figure 6/6C/western TXNIP.TIF
- Figure 6/6C/western TXNIP.tiff
- Figure 6/6D/
- Figure 6/6D/Figure 6D.xlsx
- Figure 6/6E/
- Figure 6/6E/Figure 6E.xlsx
- Figure 6/6F/
- Figure 6/6F/Figure 6F.xlsx
- Figure 6/6G/
- Figure 6/6G/Figure6G.tiff
- Figure 6/6G/Figure6G.xlsx
