# Supplementary material for: TXNIP mediates LAT1/SLC7A5 endocytosis to limit amino acid uptake in cells entering quiescence
Source: EMBO J. 2025 Oct 20;44(23):7119–53. doi: 10.1038/s44318-025-00608-9 (PMC12669767; doi:10.1038/s44318-025-00608-9)
Supplement: Supplementary file 9 — Source data Fig. 6 [file 44318_2025_608_MOESM9_ESM.zip › Figure 6/6A/Figure 6A.xlsx]

## Sheet: Tabelle1
Leucine uptake (cpm/ µg protein)
Figure 6A
n=1
		Time 0h, + serum	time 24h, - serum	JPH treatment
	WT	275.683	222.334	75.9649
	TXNIP-KO	397.733	544.387	60.3367
n=2
		Time 0h, + serum	time 24h, - serum	JPH treatment
	WT	619.004	476.708	65.9977
	TXNIP-KO	618.759	724.423	69.2459
n=3
		Time 0h, + serum	time 24h, - serum	JPH treatment
	WT	616.865	435.3	42.5619
	TXNIP-KO	356.589	648.497	54.1572
n=4
		Time 0h, + serum	time 24h, - serum	JPH treatment
	WT	584.93	448.809	65.8517
	TXNIP-KO	649.03	668.212	89.4211
n=5
		Time 0h, + serum	time 24h, - serum	JPH treatment
	WT	517.468	316.675	59.2746
	TXNIP-KO	437.335	383.189	107.793
statistics
	Time 0h, + serum			time 24h, - serum			JPH treatment
	Mean	SD	N	Mean	SD	N	Mean	SD	N
WT	522.791	144.1	5	379.967	107.254	5	61.929	12.361	5
TXNIPKO	491.889	133.17	5	593.741	134.526	5	76.1913	22.1269	5
