# Supplementary material for: TXNIP mediates LAT1/SLC7A5 endocytosis to limit amino acid uptake in cells entering quiescence
Source: EMBO J. 2025 Oct 20;44(23):7119–53. doi: 10.1038/s44318-025-00608-9 (PMC12669767; doi:10.1038/s44318-025-00608-9)
Supplement: Supplementary file 9 — Source data Fig. 6 [file 44318_2025_608_MOESM9_ESM.zip › Figure 6/6B/Figure 6B.xlsx]

## Sheet: Tabelle1
Intracellular LNAA levels
Figure 6B
	Leucine											Statistics	leucine
	n=1	n=2	n=3	n=4	n=5	n=1	n=2	n=3	n=4	n=5			Time 0h, + serum			time 24h, - serum
	Time 0h, + serum					time 24h, - serum							Mean	SD	N	Mean	SD	N
WT	0.0660803	0.115243	0.142143	0.0566097	0.0875133	0.0374722	0.0633903	0.0460482	0.0424662	0.0911568		WT	0.0935179	0.0353111	5	0.0561068	0.0218863	5
SLC7A5KO	0.0421876	0.0361233	0.0375188	0.0219733	0.033136	0.0407208	0.0230413	0.0390095	0.0217971	0.0316292		SLC7A5KO	0.0341878	0.00756867	5	0.0312396	0.00875772	5
TXNIPKO	0.076204	0.0501185	0.0908152	0.0639598	0.0784592	0.089948	0.0457659	0.0493463	0.0722787	0.0674987		TXNIPKO	0.0719113	0.0154662	5	0.0649675	0.0180043	5
	Isoleucine												isoleucine
	n=1	n=2	n=3	n=4	n=5	n=1	n=2	n=3	n=4	n=5			Time 0h, + serum			time 24h, - serum
	Time 0h, + serum					time 24h, - serum							Mean	SD	N	Mean	SD	N
WT	0.063374	0.108545	0.132908	0.0530172	0.0836086	0.0345216	0.0583768	0.0434582	0.0401597	0.0870309		WT	0.0882907	0.0327413	5	0.0527094	0.0211185	5
SLC7A5KO	0.0232599	0.0147914	0.0121784	0.008625	0.0168365	0.0335067	0.0115992	0.0309792	0.0111542	0.0160551		SLC7A5KO	0.0151382	0.00548061	5	0.0206589	0.0107841	5
TXNIPKO	0.0740231	0.0485072	0.085584	0.0602961	0.0772624	0.0880189	0.0436197	0.0473139	0.0703285	0.0669287		TXNIPKO	0.0691345	0.0146982	5	0.0632419	0.0181414	5
	Tryptophan												tryptophan
	n=1	n=2	n=3	n=4	n=5	n=1	n=2	n=3	n=4	n=5			Time 0h, + serum			time 24h, - serum
	Time 0h, + serum					time 24h, - serum							Mean	SD	N	Mean	SD	N
WT	0.00897223	0.0158295	0.020407	0.00832599	0.0128134	0.00582019	0.00908196	0.00673705	0.00640579	0.0136987		WT	0.0132696	0.00501522	5	0.00834873	0.0032375	5
SLC7A5KO	0.00163597	0.000814357	0.000456367	0.000342236	0.00105693	0.00343876	0.0012231	0.0036708	0.00143514	0.00154196		SLC7A5KO	0.000861174	0.000518165	5	0.00226195	0.00118859	5
TXNIPKO	0.0096676	0.00733271	0.0120263	0.00899544	0.0113795	0.012055	0.00669723	0.00748049	0.010776	0.00965373		TXNIPKO	0.0098803	0.00188223	5	0.00933248	0.00223457	5
	Valine												valine
	n=1	n=2	n=3	n=4	n=5	n=1	n=2	n=3	n=4	n=5			Time 0h, + serum			time 24h, - serum
	Time 0h, + serum					time 24h, - serum							Mean	SD	N	Mean	SD	N
WT	0.0545008	0.0958956	0.113847	0.0483065	0.0755186	0.0284281	0.0525917	0.0366592	0.0340174	0.0796923		WT	0.0776137	0.0275889	5	0.0462777	0.0207234	5
SLC7A5KO	0.0244214	0.0205679	0.0177771	0.0131534	0.0208467	0.0348948	0.0146514	0.0331284	0.0135789	0.0204483		SLC7A5KO	0.0193533	0.00419267	5	0.0233403	0.0101052	5
TXNIPKO	0.0628223	0.0440077	0.0767611	0.0543671	0.0710778	0.0791156	0.0396652	0.0417051	0.0623974	0.0644701		TXNIPKO	0.0618072	0.0130649	5	0.0574707	0.0166385	5
	Phenylalanine												phenylalanine
	n=1	n=2	n=3	n=4	n=5	n=1	n=2	n=3	n=4	n=5			Time 0h, + serum			time 24h, - serum
	Time 0h, + serum					time 24h, - serum							Mean	SD	N	Mean	SD	N
WT	0.0362753	0.0642034	0.0837157	0.033957	0.0513912	0.021989	0.0390458	0.025942	0.0267807	0.0526757		WT	0.0539085	0.0206748	5	0.0332866	0.0125799	5
SLC7A5KO	0.0146829	0.0141423	0.0125349	0.00976722	0.0141987	0.0205446	0.0110763	0.0196084	0.0109506	0.0166046		SLC7A5KO	0.0130652	0.00201369	5	0.0157569	0.00456846	5
TXNIPKO	0.0424942	0.029411	0.0517119	0.036864	0.0459969	0.0524374	0.0263392	0.0281566	0.0449662	0.0388126		TXNIPKO	0.0412956	0.00855746	5	0.0381424	0.0110724	5
