# Supplementary material for: TXNIP mediates LAT1/SLC7A5 endocytosis to limit amino acid uptake in cells entering quiescence
Source: EMBO J. 2025 Oct 20;44(23):7119–53. doi: 10.1038/s44318-025-00608-9 (PMC12669767; doi:10.1038/s44318-025-00608-9)
Supplement: Supplementary file 9 — Source data Fig. 6 [file 44318_2025_608_MOESM9_ESM.zip › Figure 6/6D/Figure 6D.xlsx]

## Sheet: Tabelle1
p-S6K-T389 quantification
Figure 6D
	+ serum					- serum
	n=1	n=2	n=3	n=4	n=5	n=1	n=2	n=3	n=4	n=5
TXNIPKO	1.13494	1.09275	1.64847	0.675631	0.508473	0.855855	0.883888	0.88696	0.67914	0.405658
WT	1	1	1	1	1	0.149481	0.0445234	0.444798	0.332599	0.297955
statistic
	+ serum			- serum
	Mean	SD	N	Mean	SD	N
TXNIPKO	1.01205	0.44537	5	0.7423	0.206873	5
WT	1	0	5	0.253871	0.157574	5
