# Supplementary material for: TXNIP mediates LAT1/SLC7A5 endocytosis to limit amino acid uptake in cells entering quiescence
Source: EMBO J. 2025 Oct 20;44(23):7119–53. doi: 10.1038/s44318-025-00608-9 (PMC12669767; doi:10.1038/s44318-025-00608-9)
Supplement: Supplementary file 9 — Source data Fig. 6 [file 44318_2025_608_MOESM9_ESM.zip › Figure 6/6E/Figure 6E.xlsx]

## Sheet: Tabelle1
p-S6 quantification
Figure 6E
	+ serum					- serum
	n=1	n=2	n=3	n=4	n=5	n=1	n=2	n=3	n=4	n=5
TXNIPKO	1.54541	1.96318	1.17323	1.38908	1.24522	0.815991	0.424455	0.768553	1.10369	1.10183
WT	1	1	1	1	1	0.407591	0.0907403	0.440288	0.0882576	0.35145
statistics
	+ serum			- serum
	Mean	SD	N	Mean	SD	N
TXNIPKO	1.46323	0.313782	5	0.842904	0.281249	5
WT	1	0	5	0.275666	0.172893	5
