# Supplementary material for: TXNIP mediates LAT1/SLC7A5 endocytosis to limit amino acid uptake in cells entering quiescence
Source: EMBO J. 2025 Oct 20;44(23):7119–53. doi: 10.1038/s44318-025-00608-9 (PMC12669767; doi:10.1038/s44318-025-00608-9)
Supplement: Supplementary file 9 — Source data Fig. 6 [file 44318_2025_608_MOESM9_ESM.zip › Figure 6/6F/Figure 6F.xlsx]

## Sheet: Tabelle1
p-eIF2alpha Quantification
Figure 6F
	+ serum					- serum
	n=1	n=2	n=3	n=4	n=5	n=1	n=2	n=3	n=4	n=5
TXNIPKO	1.34715	1.10352	1.54762	1.79335	1.15553	2.17444	1.23728	0.89507	1.76091	1.20817
WT	1	1	1	1	1	2.24751	1.50811	1.92282	3.07695	1.81716
statistics
	+ serum			- serum
	Mean	SD	N	Mean	SD	N
TXNIPKO	1.38943	0.285664	5	1.45517	0.508187	5
WT	1	0	5	2.11451	0.599344	5
