# Supplementary material for: TXNIP mediates LAT1/SLC7A5 endocytosis to limit amino acid uptake in cells entering quiescence
Source: EMBO J. 2025 Oct 20;44(23):7119–53. doi: 10.1038/s44318-025-00608-9 (PMC12669767; doi:10.1038/s44318-025-00608-9)
Supplement: Supplementary file 9 — Source data Fig. 6 [file 44318_2025_608_MOESM9_ESM.zip › Figure 6/6G/Figure6G.xlsx]

## Sheet: normalized data
Figure 6G
normalized to wt+serum	Experiment 1	Experiment 2	Experiment 2	Mean	SEM
WT + Serum	1	1	1	1	0
TXNIP KO + Serum	1.18663	0.877356	1.33084	1.13161	0.133768
SLC7A5 KO + Serum	0.159459	0.291919	0.524998	0.325458	0.106846
SLC7A5 KO / TXNIP KO + Serum	0.218904	0.215526	0.834313	0.422914	0.205702
WT - Serum	0.470897	0.312338	0.373745	0.38566	0.0461581
TXNIP KO - Serum	0.722202	0.445303	0.539132	0.568879	0.0813058
SLC7A5 KO - Serum	0.108418	0.0994635	0.176318	0.128066	0.0242639
SLC7A5 KO / TXNIP KO - Serum	0.164661	0.0389476	0.281532	0.161713	0.0700437
WT + Serum	0.972209	0.74273	1.05923	0.924725	0.0944015
TXNIP KO + Serum	1.19195	0.886572	1.29848	1.12567	0.123439
SLC7A5 KO + Serum	0.174617	0.214529	0.59902	0.329389	0.135307
SLC7A5 KO / TXNIP KO + Serum	0.241866	0.214056	0.558537	0.338153	0.110484

## Sheet: raw data
35S labeling signal intensity raw data
raw data	replicate 1	replicate 2	replicate 3
WT+	131756	160957	116414
WT-	66949.9	55206.1	52252.8
WT-+	128352	121393	122483
TXNIP KO +	154614	142096	150310
TXNIP KO -	97730.5	75653.9	69197.2
TXNIP KO -+	155267	143513	146994
SLC7A5 KO+	28804.2	52066.1	67749.1
SLC7A5 KO-	22552.6	22469.7	32026
SLC7A5 KO-+	30660.9	40164.7	75332.9
SLC7A5 KO TXNIP KO +	36085.3	40318.1	99439.3
SLC7A5 KO TXNIP KO -	29441.4	13163.4	42805.4
SLC7A5 KO TXNIP KO - +	38897.7	40092.1	71185.3
background	9273.31	7173.98	13961.7
