# Supplementary material for: TXNIP mediates LAT1/SLC7A5 endocytosis to limit amino acid uptake in cells entering quiescence
Source: EMBO J. 2025 Oct 20;44(23):7119–53. doi: 10.1038/s44318-025-00608-9 (PMC12669767; doi:10.1038/s44318-025-00608-9)
Supplement: Supplementary file 10 — Source data Fig. 7 [file 44318_2025_608_MOESM10_ESM.zip]

Archive with 11 entries (6 files):
- Figure 7/.DS_Store
- Figure 7/7A/
- Figure 7/7A/Figure 7A.xlsx
- Figure 7/7B/
- Figure 7/7B/Figure7B.xlsx
- Figure 7/7C/
- Figure 7/7C/Figure 7C.xlsx
- Figure 7/7D/
- Figure 7/7D/Figure7D.xlsx
- Figure 7/new 7C/
- Figure 7/new 7C/Figure7C.xlsx
