# Supplementary material for: TXNIP mediates LAT1/SLC7A5 endocytosis to limit amino acid uptake in cells entering quiescence
Source: EMBO J. 2025 Oct 20;44(23):7119–53. doi: 10.1038/s44318-025-00608-9 (PMC12669767; doi:10.1038/s44318-025-00608-9)
Supplement: Supplementary file 10 — Source data Fig. 7 [file 44318_2025_608_MOESM10_ESM.zip › Figure 7/7A/Figure 7A.xlsx]

## Sheet: Tabelle1
DNA content
Figure 7A
		G0/G1			S			G2/M
		Exp. 1	Exp. 2	Exp. 3	Exp. 1	Exp. 2	Exp. 3	Exp. 1	Exp. 2	Exp. 3
0h, + serum	WT	44.93	50.19	46.84	31.04	36.12	28.22	24.03	13.69	24.94
	TXNIPKO	46.14	51.71	30.89	40.22	38.53	58.93	13.64	9.76	10.18
	+TXNIP	57.05	54.03	56.73	38.27	35.98	29.58	4.68	9.99	13.69
24h - serum	WT	64	63.86	69.79	13.97	18.87	20.47	22.03	17.27	9.73
	TXNIPKO	68.42	60.28	68.11	13.74	19.7	18.02	17.83	20.2	13.88
	+TXNIP	72.47	69.95	67.45	10.59	16.75	19.19	16.94	13.3	13.36
48h, + serum	WT	49.93	54.37	49.07	25.08	36.46	44.6	25	9.17	6.32
	TXNIPKO	46.75	49.08	46.5	17.24	14.88	19.29	36.01	36.05	34.21
	+TXNIP	56.85	58.82	58.58	13.86	26.84	35.4	29.29	14.34	6.02
		G0/G1			S			G2/M
statistics		Mean	SD	N	Mean	SD	N	Mean	SD	N
	WT	51.1233	2.84439	3	35.38	9.80471	3	13.4967	10.0636	3
	TXNIPKO	47.4433	1.4229	3	17.1367	2.20682	3	35.4233	1.05097	3
	+TXNIP	58.0833	1.07482	3	25.3667	10.8453	3	16.55	11.7914	3
