# Supplementary material for: TXNIP mediates LAT1/SLC7A5 endocytosis to limit amino acid uptake in cells entering quiescence
Source: EMBO J. 2025 Oct 20;44(23):7119–53. doi: 10.1038/s44318-025-00608-9 (PMC12669767; doi:10.1038/s44318-025-00608-9)
Supplement: Supplementary file 10 — Source data Fig. 7 [file 44318_2025_608_MOESM10_ESM.zip › Figure 7/7B/Figure7B.xlsx]

## Sheet: confluency-fold-increase
	Fold increse
time	WT1	Wt2	Wt3	WT4	Wt5	Wt6	Txnip1	Txnip KO2	Txnip KO3	Txnip KO4	Txnip KO5	Txnip KO6	SLC7A5 KO 1	SLC7A5 KO 2	SLC7A5 KO 3	SLC7A5 KO 4	SLC7A5 KO5	SLC7A5 KO 6	SLC7A5 KO / TXNIP KO 1	SLC7A5 KO / TXNIP KO 2	SLC7A5 KO / TXNIP KO 3	SLC7A5 KO / TXNIP KO 4	SLC7A5 KO / TXNIP KO 5	SLC7A5 KO / TXNIP KO 6
0	1	1	1	1	1	1	1	1	1	1	1	1	1	1	1	1	1	1	1	1	1	1	1	1
4	1.03468	1.04531	1.02814	1.06326	1.05622	1.06229	1.13443	1.09898	1.10864	1.11832	1.1182	1.11964	0.972055	0.994825	0.966311	1.03796	1.01693	1.02997	1.0204	1.01581	1.01242	1 *	1 *	1.14519	* Out of focus, set to 1
8	1.14237	1.14399	1.13273	1.18591	1.17751	1.17855	1.33672	1.30145	1.29969	1.24739	1.24521	1.2456	1.05695	1.09305	1.0457	1.13539	1.11639	1.14069	1.04913	1.03703	1.0377	1.0201	1.0136	1.16222
12	1.27306	1.25356	1.25482	1.29981	1.29382	1.29772	1.46889	1.42399	1.40893	1.33275	1.31654	1.32559	1.18099	1.21795	1.15531	1.28159	1.2414	1.27571	1.09732	1.08577	1.08351	1.06443	1.0556	1.21174
16	1.3817	1.33725	1.36028	1.42093	1.41102	1.40375	1.49017	1.47421	1.43389	1.44009	1.4187	1.43241	1.29906	1.34111	1.27817	1.41163	1.36731	0.737026	1.14245	1.12642	1.1181	1.16605	1.15784	1.35183
20	1.44472	1.40071	1.44441	1.52002	1.5078	1.50658	1.5735	1.5688	1.50585	1.55414	1.53122	1.55351	1.39514	1.44625	1.37229	1.52347	1.47145	1.5194	1.18911	1.17466	1.15537	1.27164	1.25881	1.48207
24	1.47128	1.41858	1.46441	1.58377	1.57746	1.59068	1.65164	1.63954	1.56729	1.61486	1.59367	1.6148	1.4305	1.46591	1.39507	1.56644	1.547	1.59397	1.22355	1.21973	1.17017	1.33891	1.32372	1.5491
28	1.62734	1.55666	1.62707	1.79696	1.77215	1.77579	1.8065	1.80293	1.70162	1.79234	1.75511	1.78793	1.39616	1.42947	1.38744	1.71071	1.67201	1.72492	1.30945	1.3186	1.24349	1.39856	1.39837	1.61791
32	1.9005	1.79322	1.92741	2.0719	2.04812	2.02229	2.17409	2.20041	2.01354	2.11324	2.06959	2.11497	1.49762	1.55084	1.54466	1.97549	1.92203	1.9992	1.41909	1.45781	1.36406	1.55772	1.55961	1.80186
36	2.10944	1.97708	2.18903	2.31142	2.29801	2.25266	2.59281	2.64205	2.39716	2.43158	2.39005	2.46374	1.77539	1.82515	1.82611	2.26127	2.20078	2.27164	1.57824	1.60463	1.52049	1.8336	1.84837	2.10677
40	2.24205	2.08951	2.34452	2.50701	2.4974	2.46228	2.89077	2.94149	2.64297	2.66928	2.64249	2.72479	2.01285	2.06837	2.0357	2.55023	2.46723	2.56948	1.74782	1.75522	1.66606	2.09125	2.1078	2.34741
44	2.42638	2.23223	2.56225	2.7696	2.72978	2.68537	3.18407	3.22044	2.89147	2.8871	2.86657	2.97191	2.18847	2.25985	2.21974	2.84639	2.74947	2.82698	1.93348	1.96074	1.85132	2.3393	2.35145	2.61915
48	2.62825	2.40323	2.84009	3.06214	3.01113	2.96741	3.59121	3.55723	3.22622	3.08825	3.08751	3.19751	2.36641	2.46294	2.43469	3.2294	3.11592	3.20368	2.14719	2.20897	2.04635	2.61111	2.64543	2.91282
	Fold increse
	WT		Txnip KO		SLC7A5 KO		SLC7A5 KO
time	Mean	SD	Mean	SD	Mean	SD	Mean	SD
0	1	0	1	0	1	0	1	0
4	1.04832	0.0147174	1.11637	0.0118816	1.00301	0.0300486	1.04846	0.543725
8	1.16018	0.0229468	1.27934	0.03878	1.09803	0.0400113	1.0533	0.0548959
12	1.2788	0.0213072	1.37945	0.0630741	1.22549	0.0507642	1.09973	0.0569265
16	1.38582	0.0323023	1.44825	0.0276693	1.23905	0.250524	1.17711	0.0874907
20	1.47071	0.0476673	1.54784	0.0253339	1.45467	0.0626197	1.25528	0.120477
24	1.51769	0.0749446	1.61363	0.0305452	1.49982	0.0805693	1.3042	0.1365
28	1.69266	0.101164	1.77441	0.0400469	1.55345	0.16484	1.38106	0.130121
32	1.96057	0.106382	2.11431	0.0680326	1.74831	0.240018	1.52669	0.155264
36	2.18961	0.128188	2.48623	0.106127	2.02673	0.240558	1.74868	0.222375
40	2.35713	0.166265	2.75196	0.131625	2.28398	0.271156	1.95259	0.269141
44	2.5676	0.206601	3.00359	0.15844	2.51515	0.322812	2.1759	0.304763
48	2.81871	0.256027	3.29132	0.226477	2.80217	0.420043	2.42864	0.343029
