# Supplementary material for: TXNIP mediates LAT1/SLC7A5 endocytosis to limit amino acid uptake in cells entering quiescence
Source: EMBO J. 2025 Oct 20;44(23):7119–53. doi: 10.1038/s44318-025-00608-9 (PMC12669767; doi:10.1038/s44318-025-00608-9)
Supplement: Supplementary file 10 — Source data Fig. 7 [file 44318_2025_608_MOESM10_ESM.zip › Figure 7/7C/Figure 7C.xlsx]

## Sheet: Tabelle1
continous proliferation
Figure 7C
		WT
		n=1	n=2	n=3	n=4	n=5	n=6	n=7	n=8	n=9	n=19	n=11
	day 1	1	1	1	1	1	1	1	1	1	1	1
	day 2	2.16455	2.32008	2.24851	1.59014	1.07952	1.08061	2.4817	2.60221	3.02648	2.75163	1.36364
	day 3	3.70097	5.27038	3.651	4.29225	5.75062	2.68705	5.29206	4.60886	4.01009	3.81312	5.18281
	day 4	8.87939	12.6918	10.8361	8.46831	6.55652	6.6574	12.5896	8.82069	5.34678	7.55411	10.6448
		TXNIP-KO
		n=1	n=2	n=3	n=4	n=5	n=6	n=7	n=8	n=9	n=19	n=11
	day 1	1	1	1	1	1	1	1	1	1	1	1
	day 2	2.46914	3.61606	4.54499	3.08443	2.53485	2.14119	2.7886	1.73974	4.28101	4.04264	2.51878
	day 3	5.3302	9.32994	6.25707	5.63325	4.75815	4.86223	12.5527	4.80403	7.13319	7.02035	4.44917
	day 4	14.3092	18.985	12.9152	10.9037	11.0571	11.3485	18.6752	15.3912	14.6341	13.7984	16.0866
		SLC7A5-KO
		n=1	n=2	n=3	n=4
	day 1	1	1	1	1
	day 2	1.9384	2.2879	1.96325	1.47556
	day 3	2.72064	6.26818	3.26395	3.90225
	day 4	5.61981	7.55977	8.82726	8.09542
		TXNIP/SLC7A5-KO
		n=1	n=2	n=3	n=4
	day 1	1	1	1	1
	day 2	2.01803	1.25865	1.94351	1.15429
	day 3	2.76716	3.14001	2.51499	3.01277
	day 4	5.45613	4.24852	8.70869	7.94892
		TXNIP-KO + TXNIP
		n=1	n=2	n=3	n=4
	day 1	1	1	1	1
	day 2	1.42906	1.12796	2.26902	2.48815
	day 3	3.45563	2.30541	7.60999	3.13033
	day 4	6.28411	5.478	11.3496	8.8282
		TXNIP-KO + TXNIPS308A
		n=1	n=2	n=3
	day 1	1	1	1
	day 2	1.27081	4.44413	1.13687
	day 3	2.837	4.69399	4.75358
	day 4	5.08264	8.44189	8.88568
		TXNIP-KO + TXNIPS308D
		n=1	n=2	n=3
	day 1	1	1	1
	day 2	2.06981	3.7341	4.40371
	day 3	3.36195	5.09643	6.78105
	day 4	9.40578	13.6438	13.0415
statistics
	WT			TXNIPKO			SLC7A5KO			TXNIPKO/SLC7A5KO			TXNIP-/- + TXNIP			+ TXNIPS308A			+ TXNIPS308D
	Mean	SD	N	Mean	SD	N	Mean	SD	N	Mean	SD	N	Mean	SD	N	Mean	SD	N	Mean	SD	N
day 1	1	0	11	1	0	11	1	0	4	1	0	4	1	0	4	1	0	3	1	0	3
day 2	2.06446	0.680028	11	3.06922	0.924623	11	1.91628	0.334179	4	1.59362	0.450095	4	1.82855	0.653072	4	2.28394	1.87198	3	3.40254	1.20175	3
day 3	4.3872	0.923256	11	6.5573	2.45472	11	4.03876	1.56277	4	2.85873	0.276519	4	4.12534	2.373	4	4.09486	1.08974	3	5.07981	1.70961	3
day 4	9.00414	2.44572	11	14.3731	2.80107	11	7.52557	1.37261	4	6.59056	2.08995	4	7.98497	2.65891	4	7.47007	2.07945	3	12.0304	2.29282	3
