# Supplementary material for: TXNIP mediates LAT1/SLC7A5 endocytosis to limit amino acid uptake in cells entering quiescence
Source: EMBO J. 2025 Oct 20;44(23):7119–53. doi: 10.1038/s44318-025-00608-9 (PMC12669767; doi:10.1038/s44318-025-00608-9)
Supplement: Supplementary file 10 — Source data Fig. 7 [file 44318_2025_608_MOESM10_ESM.zip › Figure 7/7D/Figure7D.xlsx]

## Sheet: background substracted
Killing assay	replicate 1	replicate 2	replicate 3	replicate 1	replicate 2	replicate 3	replicate 1	replicate 2	replicate 3	replicate 1	replicate 2	replicate 3
time [h]	WT background substracted PI count			TXNIP KObackground substracted PI count			SLC7A5 KObackground substracted PI count			SLC7A5 KO / TXNIP KObackground substracted PI count
0	0	0	0	0	0	0	0	0	0	0	0	0
4	0.555556	0.888889	-27.1111	0.222222	-1.88889	-26	0.111111	-15.6667	-11	-12.4445	-11.4444	-9
8	0.555556	1.77778	-76.2222	0.666667	-2.77778	-67.2223	0	-32	-33.2223	-54.3334	-12.4444	-19.7778
12	0.666667	2.55556	-110.889	0.888889	-1.33334	-93.6667	0.333333	-36.1112	-42.3334	-79.4445	-13.6667	-26.7778
16	1.11111	3.55556	-124.667	2.55556	-1.22223	-100.889	0.222222	-40.6667	-45.8889	-85.7778	-17.4444	-29.7778
20	2.77778	7	-133	1.77778	-0.33334	-105.445	0.888889	-41.4445	-44.6667	-87.7778	-19.4444	-23.1111
24	2	7.11111	-140.111	2.33333	0.66666	-107.778	0.555555	-44.5556	-47.3334	-91.8889	-22.2222	-15.2222
28	4.33333	10.6667	-147.111	3.55556	0.55555	-109.222	0.333333	-44.3334	-50	-94.7778	-20.7778	-20.8889
32	4.44444	11.8889	-149.778	3.22222	0.66666	-110.667	0	-45.2223	-51.8889	-98.7778	-17.8889	-19.6667
36	4.88889	13.8889	-153.778	3.44444	1.33333	-112.667	0.555555	-44.5556	-55.7778	-102.667	-16.1111	-23.6667
40	6.33333	14.4444	-155.445	4.33333	3.88889	-107	0.888889	-44	-53.7778	-104.667	-14.4444	-20.3333
44	6.55556	15.5556	-159	4.66667	5.11111	-99.4445	1.11111	-44.7778	-54.7778	-103.667	-12.5556	-19.3333
48	6.66667	16.3333	-158.556	5.77778	8.77777	-77	1.44444	-43.6667	-54.4445	-102.445	-12.1111	-20.8889
52	9	19.4444	-156.333	10.6667	17.7778	-35.6667	1.33333	-42.2223	-52.3334	-102.222	-11	-18.8889
56	9.44444	21.4444	-158.333	23.4444	42	28.5555	1.44444	-42.5556	-51.1112	-101.111	-8.44444	-17.5556
60	10.5556	23.7778	-156.667	57.6667	92.4444	144.889	1.66667	-43.2223	-51.1112	-101.111	-5.66667	-16.8889
64	11.4444	25.3333	-155.556	132.778	210	333.889	1.33333	-41.6667	-49.7778	-98	-5.55556	-14
68	13.7778	28.3333	-156.445	284.444	585	638.667	2.11111	-40.4445	-50.4445	-98.6667	-6.55556	-9.66667
72	15.6667	31.2222	-154.667	558.333	1254.78	964.222	2.22222	-39.4445	-50.7778	-95.2222	-3.55556	-9
76	20.7778	34.6667	-151.778	1053.22	1742.89	1257.33	2.33333	-38.8889	-51.6667	-92.8889	-3.11111	-7.22222
80	23.7778	37.4445	-149.222	1358.67	2082.89	1456.56	2.55556	-36.3334	-50.7778	-92.2222	-1.66667	-2.33333

## Sheet: raw data
	replicate 1	replicate 2	replicate 3	replicate 1	replicate 2	replicate 3	replicate 1	replicate 2	replicate 3	replicate 1	replicate 2	replicate 3
time [h]	WT	WT	WT	TXNIP KO	TXNIP KO	TXNIP KO	SLC7A5 KO	SLC7A5 KO	SLC7A5 KO	SLC7A5 KO / TXNIP KO	SLC7A5 KO / TXNIP KO	SLC7A5 KO / TXNIP KO
0	2	2.22222	396.889	4.11111	11.6667	293.667	2.66667	110.556	140.556	250.778	58	78.1111
4	2.55556	3.11111	369.778	4.33333	9.77778	267.667	2.77778	94.8889	129.556	238.333	46.5556	69.1111
8	2.55556	4	320.667	4.77778	8.88889	226.444	2.66667	78.5556	107.333	196.444	45.5556	58.3333
12	2.66667	4.77778	286	5	10.3333	200	3	74.4444	98.2222	171.333	44.3333	51.3333
16	3.11111	5.77778	272.222	6.66667	10.4444	192.778	2.88889	69.8889	94.6667	165	40.5556	48.3333
20	4.77778	9.22222	263.889	5.88889	11.3333	188.222	3.55556	69.1111	95.8889	163	38.5556	55
24	4	9.33333	256.778	6.44444	12.3333	185.889	3.22222	66	93.2222	158.889	35.7778	62.8889
28	6.33333	12.8889	249.778	7.66667	12.2222	184.444	3	66.2222	90.5556	156	37.2222	57.2222
32	6.44444	14.1111	247.111	7.33333	12.3333	183	2.66667	65.3333	88.6667	152	40.1111	58.4444
36	6.88889	16.1111	243.111	7.55556	13	181	3.22222	66	84.7778	148.111	41.8889	54.4444
40	8.33333	16.6667	241.444	8.44444	15.5556	186.667	3.55556	66.5556	86.7778	146.111	43.5556	57.7778
44	8.55556	17.7778	237.889	8.77778	16.7778	194.222	3.77778	65.7778	85.7778	147.111	45.4444	58.7778
48	8.66667	18.5556	238.333	9.88889	20.4444	216.667	4.11111	66.8889	86.1111	148.333	45.8889	57.2222
52	11	21.6667	240.556	14.7778	29.4444	258	4	68.3333	88.2222	148.556	47	59.2222
56	11.4444	23.6667	238.556	27.5556	53.6667	322.222	4.11111	68	89.4444	149.667	49.5556	60.5556
60	12.5556	26	240.222	61.7778	104.111	438.555	4.33333	67.3333	89.4444	149.667	52.3333	61.2222
64	13.4444	27.5556	241.333	136.889	221.667	627.556	4	68.8889	90.7778	152.778	52.4444	64.1111
68	15.7778	30.5556	240.444	288.555	596.667	932.333	4.77778	70.1111	90.1111	152.111	51.4444	68.4444
72	17.6667	33.4444	242.222	562.444	1266.44	1257.89	4.88889	71.1111	89.7778	155.556	54.4444	69.1111
76	22.7778	36.8889	245.111	1057.33	1754.56	1551	5	71.6667	88.8889	157.889	54.8889	70.8889
80	25.7778	39.6667	247.667	1362.78	2094.56	1750.22	5.22222	74.2222	89.7778	158.556	56.3333	75.7778
