# Supplementary material for: TXNIP mediates LAT1/SLC7A5 endocytosis to limit amino acid uptake in cells entering quiescence
Source: EMBO J. 2025 Oct 20;44(23):7119–53. doi: 10.1038/s44318-025-00608-9 (PMC12669767; doi:10.1038/s44318-025-00608-9)
Supplement: Supplementary file 10 — Source data Fig. 7 [file 44318_2025_608_MOESM10_ESM.zip › Figure 7/new 7C/Figure7C.xlsx]

## Sheet: comtetition assay
time [h]	cell count GFP-TXNIP run 1	cell count GFP-TXNIP run 2	cell count GFP-TXNIP run 3	cell count TXNIP KO + mCherry run 1	cell count TXNIP KO + mCherry run 2	cell count TXNIP KO + mCherry run 3	raw data
0	151.889	120	72.1111	111.444	90.5556	53.1111
8	169.889	130	82.6667	186.778	146.111	92
16	192.889	153.667	95.2222	216.667	172.556	103.667
24	250	199.667	130.333	261	215	133.667
32	302.778	248.556	157.111	348	273.889	182.333
40	358.555	304	193.778	410.333	340.889	238.333
48	432.445	387.333	254.556	525.667	430.111	317.445
56	435.111	430.111	301.445	633	513.333	383
64	463.555	453	372.333	762.556	638.222	502.111
72	507.889	494.555	433.778	895	769.444	608.889
time [h] normalized to T0	cell count GFP-TXNIP run 1	cell count GFP-TXNIP run 2	cell count GFP-TXNIP run 3	cell count TXNIP KO + mCherry run 1	cell count TXNIP KO + mCherry run 2	cell count TXNIP KO + mCherry run 3
0	1	1	1	1	1	1
8	1.11851	1.08333	1.14638	1.67597	1.6135	1.73222
16	1.26993	1.28056	1.32049	1.94417	1.90552	1.95188
24	1.64594	1.66389	1.8074	2.34198	2.37423	2.51674
32	1.99342	2.0713	2.17874	3.12263	3.02454	3.43305
40	2.36064	2.53333	2.68721	3.68196	3.76442	4.48745
48	2.84711	3.22778	3.53005	4.71685	4.74969	5.97699
56	2.86467	3.58426	4.18028	5.67996	5.66871	7.2113
64	3.05194	3.775	5.16333	6.84247	7.04785	9.45397
72	3.34382	4.1213	6.01541	8.03091	8.49693	11.4644
time [h] normalized to T0	GFP-TXNIP mean	GFP-TXNIP SD	TXNIP KO + mCherry mean	TXNIP KO + mCherry SD
0	1	0	1	0
8	1.11607	0.0315932	1.6739	0.0593877
16	1.29033	0.0266583	1.93386	0.0248411
24	1.70574	0.0884912	2.41098	0.0929962
32	2.08115	0.0930522	3.19341	0.213255
40	2.52706	0.163374	3.97794	0.443168
48	3.20165	0.342217	5.14784	0.718248
56	3.54307	0.658772	6.18666	0.887382
64	3.99676	1.07302	7.78143	1.4521
72	4.49351	1.37414	9.33076	1.86245
time [h]	cell count GFP-TXNIP run 1	cell count GFP-TXNIP run 2	cell count GFP-TXNIP run 3	cell count TXNIP KO + mCherry run 1	cell count TXNIP KO + mCherry run 2	cell count TXNIP KO + mCherry run 3
0	151.889	120	72.1111	111.444	90.5556	53.1111
24	250	199.667	130.333	261	215	133.667
48	432.445	387.333	254.556	525.667	430.111	317.445
72	507.889	494.555	433.778	895	769.444	608.889
time [h]	total object count run1	total object count run 2	total object count run 3
0	263.333	210.556	125.222
24	511	414.667	264
48	958.111	817.444	572
72	1402.89	1264	1042.67
	cell count / total cell count
time [h]	cell count GFP-TXNIP run 1	cell count GFP-TXNIP run 2	cell count GFP-TXNIP run 3	cell count TXNIP KO + mCherry run 1	cell count TXNIP KO + mCherry run 2	cell count TXNIP KO + mCherry run 3
0	0.576793	0.569921	0.575865	0.423207	0.430079	0.424135
24	0.489237	0.481511	0.493687	0.510763	0.518489	0.506313
48	0.451351	0.473834	0.445027	0.548649	0.526166	0.554973
72	0.362031	0.391262	0.416027	0.637969	0.608738	0.583973
	% cells
time [h]	cell count GFP-TXNIP run 1	cell count GFP-TXNIP run 2	cell count GFP-TXNIP run 3	cell count TXNIP KO + mCherry run 1	cell count TXNIP KO + mCherry run 2	cell count TXNIP KO + mCherry run 3
0	57.6793	56.9921	57.5865	42.3207	43.0079	42.4135
24	48.9237	48.1511	49.3687	51.0763	51.8489	50.6313
48	45.1351	47.3834	44.5027	54.8649	52.6166	55.4973
72	36.2031	39.1262	41.6027	63.7969	60.8738	58.3973
	% cell GFP-TXNIP		% cell TXNIP KO mCherry
time [h]	Mean	SD	Mean	SD
0	57.4193	0.37289	42.5807	0.37289
24	48.8145	0.616072	51.1855	0.616072
48	45.6738	1.51402	54.3262	1.51402
72	38.9773	2.7029	61.0227	2.7029
